# Supplementary material for: Multiple independent losses of sporulation and peptidoglycan in the Mycoplasmatales and related orders of the class Bacilli
Source: Microb Genom. 2024 Jan 8;10(1):001176. doi: 10.1099/mgen.0.001176 (PMC10868615; doi:10.1099/mgen.0.001176)
Supplement: Supplementary material 1 [file mgen-10-1176-s001.xlsx]

## Sheet: Figure_S1
Supplementary figure 1 - Cladogram of Zombi simulated tree. Nodes and tips annotated in the format of "node id __ simulation gene count __ [reconstructed gene count at score 1+ | reconstructed gene count at score 6+]"

## Sheet: Figure_S2
Supplementary figure 2 - Comparative cladograms for de-novo tree (left) against GTDB release 06- RS202 (right) collapsed to the family level for those families represented in both trees. Nodes with UFBOOT support of at least 95 are marked with a dot.

## Sheet: Figure_S3
Supplementary figure 3 – Cladogram of ingroup collapsed at the family level showing overall number of KOs in each Metabolic Brite category present as a proportion of total KOs within that category and total unique KOs by family average or ancestral reconstruction (internal nodes marked by dots and dotted lines). Left: by average of at least one copy. Middle: by reconstruction score of at least 6.…

## Sheet: Figure_S4
Supplementary figure 4 – Cladogram of ingroup collapsed at the family level showing sporulation and peptidoglycan phenotype predictions averaged across all KOs by subcategory and by family average or ancestral reconstructions (internal nodes marked by dots and dotted lines). Left: by average copy number. Right: by reconstruction score. Family names annotated with number of high quality genomes. P…

## Sheet: Figure_S5
Supplementary figure 5 – Aggregate distance matrices of average distance for genes involved in peptidoglycan synthesis and sporulation. Mycoplasmatales did not encode any of the shared peptidoglycan genes. Rows grouped by phylogeny, columns grouped by distance. Family names annotated with number of high quality genomes.

## Sheet: Figure_S6
Supplementary figure 6 - Phylogram of high-quality genomes within class Bacilli. Sporulation and peptidoglycan gene counts are shown to the right of the figure.

## Sheet: Table_S1
Supplementary table 1 - List of genomes used for extant annotation and ancestral reconstruction of class Bacilli
fasta	domain	phylum	class	order	family	genus	species	Completeness	Contamination
GCA_000009845.1	d__Bacteria	p__Firmicutes	c__Bacilli	o__Acholeplasmatales	f__Acholeplasmataceae	g__Phytoplasma	s__Phytoplasma_sp000009845	98.57	0
GCA_000011445.1	d__Bacteria	p__Firmicutes	c__Bacilli	o__Mycoplasmatales	f__Mycoplasmataceae	g__Mycoplasma	s__Mycoplasma_mycoides	99.62	1.13
GCA_000069925.1	d__Bacteria	p__Firmicutes	c__Bacilli	o__Acholeplasmatales	f__Acholeplasmataceae	g__Phytoplasma	s__Phytoplasma_australiense	98.55	0
GCA_000093085.1	d__Bacteria	p__Firmicutes	c__Bacilli	o__Bacillales_H	f__Salisediminibacteriaceae	g__Salisediminibacterium	s__Salisediminibacterium_selenitireducens	99.34	0.88
GCA_000165065.1	d__Bacteria	p__Firmicutes	c__Bacilli	o__Erysipelotrichales	f__Erysipelotrichaceae	g__Clostridium_AQ	s__Clostridium_AQ_sp000165065	99.96	0.94
GCA_000180035.1	d__Bacteria	p__Firmicutes	c__Bacilli	o__Lactobacillales	f__Streptococcaceae	g__Streptococcus	s__Streptococcus_parasanguinis_C	99.25	0
GCA_000223255.2	d__Bacteria	p__Firmicutes	c__Bacilli	o__Lactobacillales	f__Streptococcaceae	g__Streptococcus	s__Streptococcus_infantis_G	98.51	1.17
GCA_000271405.2	d__Bacteria	p__Firmicutes	c__Bacilli	o__Lactobacillales	f__Enterococcaceae	g__Enterococcus_B	s__Enterococcus_B_hirae	99.63	0
GCA_000332645.1	d__Bacteria	p__Firmicutes	c__Bacilli	o__Bacillales	f__Bacillaceae	g__Bacillus	s__Bacillus_inaquosorum	99.75	1.44
GCA_000344275.1	d__Bacteria	p__Firmicutes	c__Bacilli	o__Lactobacillales	f__Streptococcaceae	g__Streptococcus	s__Streptococcus_oralis_E	99.87	0.3
GCA_000385835.1	d__Bacteria	p__Firmicutes	c__Bacilli	o__Lactobacillales	f__Streptococcaceae	g__Streptococcus	s__Streptococcus_mitis_AI	98.23	1.26
GCA_000403415.2	d__Bacteria	p__Firmicutes	c__Bacilli	o__Erysipelotrichales	f__Erysipelotrichaceae	g__Dubosiella	s__Dubosiella_sp000403415	97.17	2.7
GCA_000430305.1	d__Bacteria	p__Firmicutes	c__Bacilli	o__Lactobacillales	f__Streptococcaceae	g__Streptococcus	s__Streptococcus_mitis_AW	99.46	0.27
GCA_000431235.1	d__Bacteria	p__Firmicutes	c__Bacilli	o__ML615J-28	f__CAG-698	g__CAG-698	s__CAG-698_sp000431235	100	0
GCA_000432895.1	d__Bacteria	p__Firmicutes	c__Bacilli	o__RFN20	f__CAG-449	g__CAG-449	s__CAG-449_sp000432895	95.51	0
GCA_000433015.1	d__Bacteria	p__Firmicutes	c__Bacilli	o__RFN20	f__CAG-631	g__CAG-631	s__CAG-631_sp000433015	97.75	0
GCA_000433035.1	d__Bacteria	p__Firmicutes	c__Bacilli	o__ML615J-28	f__CAG-313	g__CAG-313	s__CAG-313_sp000433035	98.67	0.11
GCA_000433315.1	d__Bacteria	p__Firmicutes	c__Bacilli	o__RFN20	f__CAG-288	g__CAG-345	s__CAG-345_sp000433315	97.75	0
GCA_000434395.1	d__Bacteria	p__Firmicutes	c__Bacilli	o__RFN20	f__CAG-288	g__CAG-568	s__CAG-568_sp000434395	98.88	1.12
GCA_000437235.1	d__Bacteria	p__Firmicutes	c__Bacilli	o__RFN20	f__CAG-826	g__CAG-826	s__CAG-826_sp000437235	100	0.22
GCA_000437395.1	d__Bacteria	p__Firmicutes	c__Bacilli	o__RFN20	f__CAG-288	g__CAG-288	s__CAG-288_sp000437395	98.5	0
GCA_000440235.1	d__Bacteria	p__Firmicutes	c__Bacilli	o__Lactobacillales	f__Streptococcaceae	g__Streptococcus	s__Streptococcus_suis_F	100	0.06
GCA_000508865.1	d__Bacteria	p__Firmicutes	c__Bacilli	o__Erysipelotrichales	f__Erysipelatoclostridiaceae	g__Erysipelatoclostridium	s__Erysipelatoclostridium_sp000508865	100	0
GCA_000517385.1	d__Bacteria	p__Firmicutes	c__Bacilli	o__Bacillales_B	f__DSM-18226	g__Mesobacillus	s__Mesobacillus_boroniphilus	95.94	0.87
GCA_000614735.1	d__Bacteria	p__Firmicutes	c__Bacilli	o__Lactobacillales	f__Lactobacillaceae	g__Lactobacillus	s__Lactobacillus_gallinarum	98.06	0
GCA_000615245.1	d__Bacteria	p__Firmicutes	c__Bacilli	o__Lactobacillales	f__Lactobacillaceae	g__Lacticaseibacillus	s__Lacticaseibacillus_rhamnosus	99.12	0
GCA_000698185.1	d__Bacteria	p__Firmicutes	c__Bacilli	o__Bacillales_H	f__Marinococcaceae	g__JCM-19038	s__JCM-19038_sp000698185	95.36	0.67
GCA_000701725.1	d__Bacteria	p__Firmicutes	c__Bacilli	o__Erysipelotrichales	f__Erysipelotrichaceae	g__Bulleidia	s__Bulleidia_sp000701725	98.41	1.88
GCA_000723365.1	d__Bacteria	p__Firmicutes	c__Bacilli	o__Mycoplasmatales	f__Mycoplasmoidaceae	g__Mycoplasmoides	s__Mycoplasmoides_amphoriforme	99.14	0.75
GCA_000752035.1	d__Bacteria	p__Firmicutes	c__Bacilli	o__Bacillales_B	f__DSM-18226	g__Neobacillus	s__Neobacillus_rubiinfantis	99.35	4.05
GCA_000831085.1	d__Bacteria	p__Firmicutes	c__Bacilli	o__Lactobacillales	f__Streptococcaceae	g__Streptococcus	s__Streptococcus_sp000831085	97.86	0.8
GCA_000935965.1	d__Bacteria	p__Firmicutes	c__Bacilli	o__Bacillales_A	f__Planococcaceae	g__Metalysinibacillus	s__Metalysinibacillus_saudimassiliensis	98.68	1.21
GCA_001038565.1	d__Bacteria	p__Firmicutes	c__Bacilli	o__Bacillales_H	f__Bacillaceae_D	g__Alkalihalobacillus	s__Alkalihalobacillus_pseudalcaliphilus	97.35	2.21
GCA_001058355.1	d__Bacteria	p__Firmicutes	c__Bacilli	o__Lactobacillales	f__Aerococcaceae	g__Granulicatella	s__Granulicatella_sp001058355	98.22	1.17
GCA_001305055.1	d__Bacteria	p__Firmicutes	c__Bacilli	o__Erysipelotrichales	f__Erysipelotrichaceae	g__Dielma	s__Dielma_sp001305055	96.81	1.89
GCA_001311765.1	d__Bacteria	p__Firmicutes	c__Bacilli	o__Lactobacillales	f__Lactobacillaceae	g__Lactobacillus	s__Lactobacillus_equicursoris	95.05	0.22
GCA_001312445.1	d__Bacteria	p__Firmicutes	c__Bacilli	o__Erysipelotrichales	f__Erysipelatoclostridiaceae	g__Coprobacillus	s__Coprobacillus_cateniformis	95.75	0
GCA_001465115.1	d__Bacteria	p__Firmicutes	c__Bacilli	o__Lactobacillales	f__Enterococcaceae	g__Enterococcus	s__Enterococcus_silesiacus	100	1.74
GCA_001512985.1	d__Bacteria	p__Firmicutes	c__Bacilli	o__ML615J-28	f__CAG-698	g__DTU056	s__DTU056_sp001512985	95.21	0
GCA_001512995.1	d__Bacteria	p__Firmicutes	c__Bacilli	o__ML615J-28	f__CAG-698	g__DTU067	s__DTU067_sp001512995	95.89	0
GCA_001579035.1	d__Bacteria	p__Firmicutes	c__Bacilli	o__Lactobacillales	f__Streptococcaceae	g__Streptococcus	s__Streptococcus_mitis_J	95.45	0.23
GCA_001695645.1	d__Bacteria	p__Firmicutes	c__Bacilli	o__Erysipelotrichales	f__Erysipelotrichaceae	g__Breznakia	s__Breznakia_sp001695645	99.06	0
GCA_001830045.1	d__Bacteria	p__Firmicutes	c__Bacilli	o__Acholeplasmatales	f__Acholeplasmataceae	g__UBA2284	s__UBA2284_sp001830045	96.67	1.78
GCA_001914195.1	d__Bacteria	p__Firmicutes	c__Bacilli	o__Lactobacillales	f__Streptococcaceae	g__Streptococcus	s__Streptococcus_mitis_F	99.6	0.28
GCA_001916215.1	d__Bacteria	p__Firmicutes	c__Bacilli	o__Acholeplasmatales	f__Anaeroplasmataceae	g__CAG-307	s__CAG-307_sp001916215	97.33	0
GCA_001938995.1	d__Bacteria	p__Firmicutes	c__Bacilli	o__Bacillales	f__Bacillaceae	g__Bacillus	s__Bacillus_pumilus_G	99.17	0.21
GCA_001955915.1	d__Bacteria	p__Firmicutes	c__Bacilli	o__Paenibacillales	f__Paenibacillaceae	g__Paenibacillus	s__Paenibacillus_sp001955915	99.85	1.27
GCA_002068415.1	d__Bacteria	p__Firmicutes	c__Bacilli	o__ML615J-28	f__CAG-698	g__UBA2253	s__UBA2253_sp002068415	98.67	0
GCA_002069815.1	d__Bacteria	p__Firmicutes	c__Bacilli	o__RFN20	f__CAG-826	g__UBA1361	s__UBA1361_sp002069815	96.63	0
GCA_002159075.1	d__Bacteria	p__Firmicutes	c__Bacilli	o__Bacillales_F	f__Bacillaceae_M	g__Bacillus_BB	s__Bacillus_BB_thermozeamaize	95.38	1.41
GCA_002159085.1	d__Bacteria	p__Firmicutes	c__Bacilli	o__Paenibacillales	f__Paenibacillaceae	g__Thermobacillus	s__Thermobacillus_sp002159085	95.05	0
GCA_002189105.1	d__Bacteria	p__Firmicutes	c__Bacilli	o__Paenibacillales	f__Paenibacillaceae	g__Saccharibacillus	s__Saccharibacillus_sp002189105	99.18	0
GCA_002215425.1	d__Bacteria	p__Firmicutes	c__Bacilli	o__Mycoplasmatales	f__Mycoplasmoidaceae	g__Malacoplasma_A	s__Malacoplasma_A_girerdii	98.08	0.38
GCA_002243605.1	d__Bacteria	p__Firmicutes	c__Bacilli	o__Bacillales	f__Anoxybacillaceae	g__Geobacillus	s__Geobacillus_lituanicus	99.44	0.56
GCA_002243685.1	d__Bacteria	p__Firmicutes	c__Bacilli	o__Bacillales	f__Bacillaceae_G	g__Bacillus_A	s__Bacillus_A_thuringiensis	96.23	1.45
GCA_002243705.1	d__Bacteria	p__Firmicutes	c__Bacilli	o__Bacillales	f__Anoxybacillaceae	g__Anoxybacillus	s__Anoxybacillus_flavithermus	99.4	0.56
GCA_002261155.1	d__Bacteria	p__Firmicutes	c__Bacilli	o__Bacillales_B	f__Domibacillaceae	g__FJAT-46582	s__FJAT-46582_sp002261155	98.34	2.76
GCA_002297365.1	d__Bacteria	p__Firmicutes	c__Bacilli	o__RFN20	f__CAG-826	g__UBA4951	s__UBA4951_sp002297365	96.63	0
GCA_002306335.1	d__Bacteria	p__Firmicutes	c__Bacilli	o__RFN20	f__CAG-826	g__UBA1361	s__UBA1361_sp002306335	95.51	0
GCA_002329485.1	d__Bacteria	p__Firmicutes	c__Bacilli	o__ML615J-28	f__CAG-313	g__UBA1427	s__UBA1427_sp002329485	97.33	0
GCA_002342545.1	d__Bacteria	p__Firmicutes	c__Bacilli	o__RFN20	f__CAG-826	g__UBA2450	s__UBA2450_sp002342545	98.83	3.37
GCA_002348095.1	d__Bacteria	p__Firmicutes	c__Bacilli	o__Erysipelotrichales	f__Erysipelotrichaceae	g__UBA2227	s__UBA2227_sp002348095	99.69	2.34
GCA_002369415.1	d__Bacteria	p__Firmicutes	c__Bacilli	o__RF39	f__UBA660	g__UBA3789	s__UBA3789_sp002369415	95.9	2
GCA_002372175.1	d__Bacteria	p__Firmicutes	c__Bacilli	o__Erysipelotrichales	f__Erysipelotrichaceae	g__Bulleidia	s__Bulleidia_sp002372175	98.51	2.22
GCA_002383695.1	d__Bacteria	p__Firmicutes	c__Bacilli	o__Paenibacillales	f__Paenibacillaceae	g__UBA4045	s__UBA4045_sp002383695	97.98	0
GCA_002385575.1	d__Bacteria	p__Firmicutes	c__Bacilli	o__ML615J-28	f__CAG-698	g__UBA3946	s__UBA3946_sp002385575	96	1.33
GCA_002397465.1	d__Bacteria	p__Firmicutes	c__Bacilli	o__RFN20	f__CAG-826	g__UBA4951	s__UBA4951_sp002397465	97.75	1.12
GCA_002399785.1	d__Bacteria	p__Firmicutes	c__Bacilli	o__RFN20	f__CAG-826	g__UBA4855	s__UBA4855_sp002399785	96.63	0
GCA_002402585.1	d__Bacteria	p__Firmicutes	c__Bacilli	o__Erysipelotrichales	f__Erysipelotrichaceae	g__UBA2212	s__UBA2212_sp002402585	96.25	0.47
GCA_002404995.1	d__Bacteria	p__Firmicutes	c__Bacilli	o__RFN20	f__CAG-288	g__UBA7642	s__UBA7642_sp002404995	96.14	2.25
GCA_002410615.1	d__Bacteria	p__Firmicutes	c__Bacilli	o__Acholeplasmatales	f__UBA5453	g__UBA5409	s__UBA5409_sp002410615	98.67	1.33
GCA_002418005.1	d__Bacteria	p__Firmicutes	c__Bacilli	o__Lactobacillales	f__Lactobacillaceae	g__Lentilactobacillus	s__Lentilactobacillus_sp002418005	96.72	0.31
GCA_002418725.1	d__Bacteria	p__Firmicutes	c__Bacilli	o__Acholeplasmatales	f__Acholeplasmataceae	g__UBA2284	s__UBA2284_sp002418725	97.33	0.89
GCA_002422535.1	d__Bacteria	p__Firmicutes	c__Bacilli	o__RFN20	f__CAG-826	g__UBA6120	s__UBA6120_sp002422535	98.88	0
GCA_002424815.1	d__Bacteria	p__Firmicutes	c__Bacilli	o__Izemoplasmatales	f__UBA5603	g__UBA5603	s__UBA5603_sp002424815	96	1.33
GCA_002427365.1	d__Bacteria	p__Firmicutes	c__Bacilli	o__RFN20	f__CAG-826	g__UBA5455	s__UBA5455_sp002427365	96.25	0
GCA_002438785.1	d__Bacteria	p__Firmicutes	c__Bacilli	o__RFN20	f__CAG-826	g__UBA4855	s__UBA4855_sp002438785	96.63	1.12
GCA_002449265.1	d__Bacteria	p__Firmicutes	c__Bacilli	o__RFN20	f__CAG-826	g__UBA4951	s__UBA4951_sp002449265	96.63	1.46
GCA_002477825.1	d__Bacteria	p__Firmicutes	c__Bacilli	o__RFN20	f__CAG-826	g__CAG-826	s__CAG-826_sp002477825	98.76	0
GCA_002492185.1	d__Bacteria	p__Firmicutes	c__Bacilli	o__Lactobacillales	f__Streptococcaceae	g__Lactococcus	s__Lactococcus_sp002492185	98.87	0.75
GCA_002582035.1	d__Bacteria	p__Firmicutes	c__Bacilli	o__Bacillales	f__Bacillaceae_G	g__Bacillus_A	s__Bacillus_A_pseudomycoides_B	99.43	0.86
GCA_002831545.1	d__Bacteria	p__Firmicutes	c__Bacilli	o__Lactobacillales	f__Streptococcaceae	g__Streptococcus	s__Streptococcus_suis_P	100	0
GCA_002838205.1	d__Bacteria	p__Firmicutes	c__Bacilli	o__Acholeplasmatales	f__Acholeplasmataceae	g__MZ-XQ	s__MZ-XQ_sp002838205	98.67	1.78
GCA_002839095.1	d__Bacteria	p__Firmicutes	c__Bacilli	o__Acholeplasmatales	f__Acholeplasmataceae	g__UBA2284	s__UBA2284_sp002839095	98.67	1.78
GCA_002839155.1	d__Bacteria	p__Firmicutes	c__Bacilli	o__Izemoplasmatales	f__UBA5603	g__UBA5603	s__UBA5603_sp002839155	97.33	1.33
GCA_002902575.1	d__Bacteria	p__Firmicutes	c__Bacilli	o__Staphylococcales	f__Staphylococcaceae	g__Staphylococcus	s__Staphylococcus_croceilyticus	99.45	0.18
GCA_002973635.1	d__Bacteria	p__Firmicutes	c__Bacilli	o__Bacillales_A	f__Planococcaceae	g__Lysinibacillus	s__Lysinibacillus_sp002973635	98.68	1.57
GCA_003072625.1	d__Bacteria	p__Firmicutes	c__Bacilli	o__Lactobacillales	f__Lactobacillaceae	g__Limosilactobacillus	s__Limosilactobacillus_reuteri_D	99.46	0
GCA_003249785.1	d__Bacteria	p__Firmicutes	c__Bacilli	o__Acholeplasmatales	f__Acholeplasmataceae	g__UBA2284	s__UBA2284_sp003249785	97.33	2.46
GCA_003480165.1	d__Bacteria	p__Firmicutes	c__Bacilli	o__Erysipelotrichales	f__Erysipelotrichaceae	g__Absicoccus	s__Absicoccus_sp000434355	97.17	3.13
GCA_003481775.1	d__Bacteria	p__Firmicutes	c__Bacilli	o__Erysipelotrichales	f__Erysipelotrichaceae	g__Clostridium_AQ	s__Clostridium_AQ_sp003481775	100	0.13
GCA_003513765.1	d__Bacteria	p__Firmicutes	c__Bacilli	o__Staphylococcales	f__Salinicoccaceae	g__Jeotgalicoccus	s__Jeotgalicoccus_sp003513765	98.85	0.77
GCA_003520745.1	d__Bacteria	p__Firmicutes	c__Bacilli	o__Erysipelotrichales	f__Erysipelotrichaceae	g__GWE2-51-13	s__GWE2-51-13_sp003520745	98.49	2.49
GCA_003539625.1	d__Bacteria	p__Firmicutes	c__Bacilli	o__ML615J-28	f__CAG-313	g__CAG-313	s__CAG-313_sp003539625	99.33	1.44
GCA_003551005.1	d__Bacteria	p__Firmicutes	c__Bacilli	o__Izemoplasmatales	f__Izemoplasmataceae	g__T1SED10-81	s__T1SED10-81_sp003551005	97.33	0
GCA_003554025.1	d__Bacteria	p__Firmicutes	c__Bacilli	o__Izemoplasmatales	f__Izemoplasmataceae	g__T1SED10-81	s__T1SED10-81_sp003554025	96.36	0.67
GCA_003568315.1	d__Bacteria	p__Firmicutes	c__Bacilli	o__Izemoplasmatales	f__Izemoplasmataceae	g__T1SED10-81	s__T1SED10-81_sp003568315	96	0
GCA_003858585.1	d__Bacteria	p__Firmicutes	c__Bacilli	o__Erysipelotrichales	f__Erysipelotrichaceae	g__RQZE01	s__RQZE01_sp003858585	100	0.27
GCA_004078665.1	d__Bacteria	p__Firmicutes	c__Bacilli	o__Bacillales_D	f__Halobacillaceae	g__Halobacillus	s__Halobacillus_sp004078665	99.33	0.56
GCA_004134985.1	d__Bacteria	p__Firmicutes	c__Bacilli	o__Paenibacillales	f__Paenibacillaceae	g__Paenibacillus_D	s__Paenibacillus_D_sp004134985	99.1	2.54
GCA_004145795.1	d__Bacteria	p__Firmicutes	c__Bacilli	o__Bacillales_D	f__Amphibacillaceae	g__Lentibacillus	s__Lentibacillus_sp004145795	100	0.33
GCA_004793885.1	d__Bacteria	p__Firmicutes	c__Bacilli	o__Erysipelotrichales	f__Erysipelotrichaceae	g__Dubosiella	s__Dubosiella_sp004793885	95.63	2.56
GCA_007117625.1	d__Bacteria	p__Firmicutes	c__Bacilli	o__Izemoplasmatales	f__Izemoplasmataceae	g__SLQR01	s__SLQR01_sp007117625	96.29	1.33
GCA_007117835.1	d__Bacteria	p__Firmicutes	c__Bacilli	o__Izemoplasmatales	f__Izemoplasmataceae	g__CSBR16-107	s__CSBR16-107_sp007117835	98.55	1.33
GCA_007117885.1	d__Bacteria	p__Firmicutes	c__Bacilli	o__Izemoplasmatales	f__Izemoplasmataceae	g__CSBR16-104	s__CSBR16-104_sp007117885	95.44	2.67
GCA_007132465.1	d__Bacteria	p__Firmicutes	c__Bacilli	o__Izemoplasmatales	f__Izemoplasmataceae	g__SLQR01	s__SLQR01_sp007132465	97.21	0
GCA_007362955.1	d__Bacteria	p__Firmicutes	c__Bacilli	o__Bacillales_A	f__Planococcaceae	g__Lysinibacillus	s__Lysinibacillus_fusiformis_E	99.34	0.55
GCA_007692425.1	d__Bacteria	p__Firmicutes	c__Bacilli	o__Acholeplasmatales	f__Acholeplasmataceae	g__RECG01	s__RECG01_sp007692425	98.67	0
GCA_007692455.1	d__Bacteria	p__Firmicutes	c__Bacilli	o__Lactobacillales	f__Carnobacteriaceae	g__Alkalibacterium	s__Alkalibacterium_sp007692455	95.76	1.82
GCA_007694145.1	d__Bacteria	p__Firmicutes	c__Bacilli	o__Izemoplasmatales	f__Izemoplasmataceae	g__SKGI01	s__SKGI01_sp007694145	98.67	1.33
GCA_008364785.1	d__Bacteria	p__Firmicutes	c__Bacilli	o__Bacillales	f__SA4	g__Bacillus_BS	s__Bacillus_BS_sp008364785	98.28	1.76
GCA_009740415.1	d__Bacteria	p__Firmicutes	c__Bacilli	o__Bacillales_A	f__Planococcaceae	g__Sporosarcina	s__Sporosarcina_sp009740415	98.68	0.22
GCA_009773735.1	d__Bacteria	p__Firmicutes	c__Bacilli	o__Erysipelotrichales	f__Erysipelotrichaceae	g__UBA2212	s__UBA2212_sp009773735	98.11	3.77
GCA_009809575.1	d__Bacteria	p__Firmicutes	c__Bacilli	o__Lactobacillales	f__Lactobacillaceae	g__Pediococcus	s__Pediococcus_acidilactici_A	99.38	0
GCA_009831105.1	d__Bacteria	p__Firmicutes	c__Bacilli	o__Erysipelotrichales	f__Erysipelotrichaceae	g__DONG20-135	s__DONG20-135_sp009831105	100	0
GCA_009884515.1	d__Bacteria	p__Firmicutes	c__Bacilli	o__Mycoplasmatales	f__Mycoplasmoidaceae	g__Mycoplasma_L	s__Mycoplasma_L_liparidae	97.82	1.15
GCA_009903735.1	d__Bacteria	p__Firmicutes	c__Bacilli	o__Bacillales_D	f__Amphibacillaceae	g__Virgibacillus	s__Virgibacillus_marinus	99.33	0.78
GCA_009917405.1	d__Bacteria	p__Firmicutes	c__Bacilli	o__Erysipelotrichales	f__Erysipelotrichaceae	g__C-19	s__C-19_sp009917405	99.06	1.89
GCA_009917645.1	d__Bacteria	p__Firmicutes	c__Bacilli	o__Bacillales_B	f__DSM-18226	g__Robertmurraya	s__Robertmurraya_sp009917645	99.45	3.75
GCA_011053775.1	d__Bacteria	p__Firmicutes	c__Bacilli	o__Paenibacillales	f__Paenibacillaceae	g__UBA4045	s__UBA4045_sp011053775	97.98	0.72
GCA_011620375.1	d__Bacteria	p__Firmicutes	c__Bacilli	o__Acholeplasmatales	f__Acholeplasmataceae	g__WOFB19	s__WOFB19_sp011620375	98.67	0
GCA_012516665.1	d__Bacteria	p__Firmicutes	c__Bacilli	o__Erysipelotrichales	f__Erysipelotrichaceae	g__Bulleidia	s__Bulleidia_sp012516665	96.19	0.89
GCA_012518415.1	d__Bacteria	p__Firmicutes	c__Bacilli	o__RFN20	f__CAG-826	g__UBA5455	s__UBA5455_sp012518415	100	0
GCA_012518455.1	d__Bacteria	p__Firmicutes	c__Bacilli	o__RFN20	f__CAG-826	g__JAAYSA01	s__JAAYSA01_sp012518455	96.63	0
GCA_012519065.1	d__Bacteria	p__Firmicutes	c__Bacilli	o__Acholeplasmatales	f__Acholeplasmataceae	g__Acholeplasma_D	s__Acholeplasma_D_sp012519065	98	1.33
GCA_012520255.1	d__Bacteria	p__Firmicutes	c__Bacilli	o__Erysipelotrichales	f__Erysipelotrichaceae	g__UBA1783	s__UBA1783_sp012520255	97.17	0.94
GCA_012520695.1	d__Bacteria	p__Firmicutes	c__Bacilli	o__Erysipelotrichales	f__Erysipelotrichaceae	g__Erysipelothrix	s__Erysipelothrix_sp012520695	95.05	3.53
GCA_012520715.1	d__Bacteria	p__Firmicutes	c__Bacilli	o__Acholeplasmatales	f__Acholeplasmataceae	g__DUQW01	s__DUQW01_sp012520715	98	0
GCA_012521695.1	d__Bacteria	p__Firmicutes	c__Bacilli	o__Lactobacillales	f__Enterococcaceae	g__Enterococcus_I	s__Enterococcus_I_sp012521695	95.36	2.92
GCA_012522345.1	d__Bacteria	p__Firmicutes	c__Bacilli	o__Acholeplasmatales	f__UBA5453	g__UBA5453	s__UBA5453_sp012522345	98.67	0.12
GCA_012523895.1	d__Bacteria	p__Firmicutes	c__Bacilli	o__Erysipelotrichales	f__Erysipelotrichaceae	g__UBA9076	s__UBA9076_sp003537975	100	0.48
GCA_012718985.1	d__Bacteria	p__Firmicutes	c__Bacilli	o__ML615J-28	f__CAG-698	g__JAAYBG01	s__JAAYBG01_sp012718985	98	0
GCA_012728555.1	d__Bacteria	p__Firmicutes	c__Bacilli	o__Erysipelotrichales	f__Erysipelotrichaceae	g__DUUI01	s__DUUI01_sp012728555	99.06	3.38
GCA_012729405.1	d__Bacteria	p__Firmicutes	c__Bacilli	o__RFN20	f__CAG-826	g__JAAYDH01	s__JAAYDH01_sp012729405	97	1.12
GCA_012744375.1	d__Bacteria	p__Firmicutes	c__Bacilli	o__RFN20	f__CAG-826	g__RUG14515	s__RUG14515_sp012744375	97.53	1.69
GCA_012837435.1	d__Bacteria	p__Firmicutes	c__Bacilli	o__RFN20	f__CAG-826	g__RUG14515	s__RUG14515_sp012837435	97.75	0
GCA_012837645.1	d__Bacteria	p__Firmicutes	c__Bacilli	o__Acholeplasmatales	f__UBA5453	g__DUQU01	s__DUQU01_sp012837645	98.67	0
GCA_012838065.1	d__Bacteria	p__Firmicutes	c__Bacilli	o__Acholeplasmatales	f__Acholeplasmataceae	g__DUPY01	s__DUPY01_sp012838065	97.33	0
GCA_012838545.1	d__Bacteria	p__Firmicutes	c__Bacilli	o__ML615J-28	f__CAG-313	g__UBA1427	s__UBA1427_sp012838545	97.33	0
GCA_012838555.1	d__Bacteria	p__Firmicutes	c__Bacilli	o__RFN20	f__UBA1709	g__DUOZ01	s__DUOZ01_sp012838555	95.35	0.16
GCA_012838635.1	d__Bacteria	p__Firmicutes	c__Bacilli	o__ML615J-28	f__CAG-698	g__DUNF01	s__DUNF01_sp012838635	98.56	0
GCA_012838705.1	d__Bacteria	p__Firmicutes	c__Bacilli	o__ML615J-28	f__CAG-698	g__DUOT01	s__DUOT01_sp012838705	97.33	1.33
GCA_012838945.1	d__Bacteria	p__Firmicutes	c__Bacilli	o__ML615J-28	f__CAG-313	g__DUOG01	s__DUOG01_sp012838945	98.67	0
GCA_012839015.1	d__Bacteria	p__Firmicutes	c__Bacilli	o__RFN20	f__DUOF01	g__DUOF01	s__DUOF01_sp012839015	96.07	2.3
GCA_012839355.1	d__Bacteria	p__Firmicutes	c__Bacilli	o__Acholeplasmatales	f__UBA5453	g__UBA5453	s__UBA5453_sp002427375	100	0
GCA_012840465.1	d__Bacteria	p__Firmicutes	c__Bacilli	o__Bacillales_C	f__Bacillaceae_J	g__Calidifontibacillus	s__Calidifontibacillus_sp012840465	97.08	3.52
GCA_012970285.1	d__Bacteria	p__Firmicutes	c__Bacilli	o__Bacillales_H	f__Marinococcaceae	g__JCM-19038	s__JCM-19038_sp012970285	97.99	0
GCA_013215685.1	d__Bacteria	p__Firmicutes	c__Bacilli	o__Mycoplasmatales	f__Metamycoplasmataceae	g__DT-68	s__DT-68_sp013215685	97.56	0.38
GCA_013215715.1	d__Bacteria	p__Firmicutes	c__Bacilli	o__Mycoplasmatales	f__Metamycoplasmataceae	g__Mycoplasma_K	s__Mycoplasma_K_sp013215715	99.62	0.75
GCA_013332095.1	d__Bacteria	p__Firmicutes	c__Bacilli	o__MAG-NZ	f__MAG-NZ	g__MAG-NZ	s__MAG-NZ_sp013332095	100	0
GCA_013334325.1	d__Bacteria	p__Firmicutes	c__Bacilli	o__Erysipelotrichales	f__Erysipelotrichaceae	g__UBA2212	s__UBA2212_sp013334325	99.06	2.49
GCA_013378335.1	d__Bacteria	p__Firmicutes	c__Bacilli	o__Lactobacillales	f__Streptococcaceae	g__Streptococcus	s__Streptococcus_sanguinis_I	99.56	0
GCA_013745115.1	d__Bacteria	p__Firmicutes	c__Bacilli	o__Izemoplasmatales	f__UBA5603	g__Zrk29	s__Zrk29_sp013745115	97.33	0
GCA_013874835.1	d__Bacteria	p__Firmicutes	c__Bacilli	o__Lactobacillales	f__Aerococcaceae	g__WM01	s__WM01_sp013874835	98.09	1.64
GCA_014023125.1	d__Bacteria	p__Firmicutes	c__Bacilli	o__Izemoplasmatales	f__Izemoplasmataceae	g__Izemoplasma_B	s__Izemoplasma_B_sp014023125	100	0
GCA_014049385.1	d__Bacteria	p__Firmicutes	c__Bacilli	o__Lactobacillales	f__Aerococcaceae	g__Facklamia_A	s__Facklamia_A_sp014049385	99.45	0.29
GCA_014238055.1	d__Bacteria	p__Firmicutes	c__Bacilli	o__Mycoplasmatales	f__JABABV01	g__JABABV01	s__JABABV01_sp014238055	96.49	2.26
GCA_014610835.1	d__Bacteria	p__Firmicutes	c__Bacilli	o__Erysipelotrichales	f__Erysipelotrichaceae	g__Bulleidia	s__Bulleidia_sp900539965	97.14	0
GCA_900018345.1	d__Bacteria	p__Firmicutes	c__Bacilli	o__Erysipelotrichales	f__Erysipelatoclostridiaceae	g__CHKCI006	s__CHKCI006_sp900018345	100	2.43
GCA_900105225.1	d__Bacteria	p__Firmicutes	c__Bacilli	o__Paenibacillales	f__Paenibacillaceae	g__Paenibacillus_O	s__Paenibacillus_O_sp900105225	99.51	0.35
GCA_900114885.1	d__Bacteria	p__Firmicutes	c__Bacilli	o__Bacillales_A	f__Planococcaceae	g__Psychrobacillus	s__Psychrobacillus_psychrodurans	100	0.88
GCA_900314585.1	d__Bacteria	p__Firmicutes	c__Bacilli	o__RFN20	f__CAG-826	g__UBA3207	s__UBA3207_sp900314585	98.88	1.17
GCA_900314865.1	d__Bacteria	p__Firmicutes	c__Bacilli	o__RFN20	f__CAG-826	g__UBA2450	s__UBA2450_sp900314865	98.31	3.37
GCA_900314905.1	d__Bacteria	p__Firmicutes	c__Bacilli	o__Erysipelotrichales	f__Erysipelotrichaceae	g__Bulleidia	s__Bulleidia_sp900314905	98.1	1.27
GCA_900315065.1	d__Bacteria	p__Firmicutes	c__Bacilli	o__Erysipelotrichales	f__Erysipelotrichaceae	g__Bulleidia	s__Bulleidia_sp900315065	98.1	0.32
GCA_900315225.1	d__Bacteria	p__Firmicutes	c__Bacilli	o__Erysipelotrichales	f__Erysipelotrichaceae	g__Bulleidia	s__Bulleidia_sp900315225	97.37	4.9
GCA_900315885.1	d__Bacteria	p__Firmicutes	c__Bacilli	o__RFN20	f__CAG-826	g__RUG131	s__RUG131_sp900315885	96.63	2.25
GCA_900316035.1	d__Bacteria	p__Firmicutes	c__Bacilli	o__RFN20	f__CAG-288	g__UBA7642	s__UBA7642_sp900316035	96.3	1.12
GCA_900316365.1	d__Bacteria	p__Firmicutes	c__Bacilli	o__RFN20	f__CAG-826	g__UBA733	s__UBA733_sp900316365	95.35	1.12
GCA_900450595.1	d__Bacteria	p__Firmicutes	c__Bacilli	o__Bacillales	f__Anoxybacillaceae	g__Geobacillus	s__Geobacillus_thermophilus	99.44	1.58
GCA_900538465.1	d__Bacteria	p__Firmicutes	c__Bacilli	o__Erysipelotrichales	f__Erysipelatoclostridiaceae	g__Longibaculum	s__Longibaculum_sp900538465	100	0
GCA_900538885.1	d__Bacteria	p__Firmicutes	c__Bacilli	o__ML615J-28	f__CAG-313	g__UMGS75	s__UMGS75_sp900538885	98.67	0
GCA_900539265.1	d__Bacteria	p__Firmicutes	c__Bacilli	o__ML615J-28	f__CAG-313	g__CAG-313	s__CAG-313_sp900539265	98.67	0.11
GCA_900539595.1	d__Bacteria	p__Firmicutes	c__Bacilli	o__RFN20	f__CAG-826	g__UBA733	s__UBA733_sp900539595	97.75	0
GCA_900539865.1	d__Bacteria	p__Firmicutes	c__Bacilli	o__RFN20	f__CAG-288	g__UBA7642	s__UBA7642_sp900539865	97.38	0
GCA_900540175.1	d__Bacteria	p__Firmicutes	c__Bacilli	o__Acholeplasmatales	f__Anaeroplasmataceae	g__UMGS268	s__UMGS268_sp900540175	97.33	0.11
GCA_900540365.1	d__Bacteria	p__Firmicutes	c__Bacilli	o__RFN20	f__CAG-826	g__UBA4855	s__UBA4855_sp900540365	96.63	0
GCA_900540385.1	d__Bacteria	p__Firmicutes	c__Bacilli	o__RFN20	f__CAG-826	g__UBA4951	s__UBA4951_sp900540385	96.63	0
GCA_900540395.1	d__Bacteria	p__Firmicutes	c__Bacilli	o__RFN20	f__CAG-826	g__UBA4855	s__UBA4855_sp900540395	96.63	0
GCA_900540605.1	d__Bacteria	p__Firmicutes	c__Bacilli	o__Lactobacillales	f__Lactobacillaceae	g__Lacticaseibacillus	s__Lacticaseibacillus_sp900540605	98.95	0.52
GCA_900540665.1	d__Bacteria	p__Firmicutes	c__Bacilli	o__Erysipelotrichales	f__Erysipelatoclostridiaceae	g__Catenibacterium	s__Catenibacterium_sp900540665	96.23	0
GCA_900540685.1	d__Bacteria	p__Firmicutes	c__Bacilli	o__Erysipelotrichales	f__Erysipelatoclostridiaceae	g__Catenibacterium	s__Catenibacterium_sp900540685	96.23	0
GCA_900540705.1	d__Bacteria	p__Firmicutes	c__Bacilli	o__Acholeplasmatales	f__Anaeroplasmataceae	g__UMGS268	s__UMGS268_sp900540705	97.33	0.22
GCA_900543035.1	d__Bacteria	p__Firmicutes	c__Bacilli	o__Erysipelotrichales	f__Erysipelotrichaceae	g__Merdibacter	s__Merdibacter_sp900543035	98.11	0.94
GCA_900544585.1	d__Bacteria	p__Firmicutes	c__Bacilli	o__Mycoplasmatales	f__Mycoplasmoidaceae	g__Ureaplasma	s__Ureaplasma_sp900544585	97.31	1.15
GCA_900545015.1	d__Bacteria	p__Firmicutes	c__Bacilli	o__RFN20	f__CAG-826	g__UBA4855	s__UBA4855_sp900545015	96.63	1.12
GCA_900546285.1	d__Bacteria	p__Firmicutes	c__Bacilli	o__Erysipelotrichales	f__Erysipelotrichaceae	g__UBA636	s__UBA636_sp900546285	97.14	1.67
GCA_900546335.1	d__Bacteria	p__Firmicutes	c__Bacilli	o__Lactobacillales	f__Streptococcaceae	g__Streptococcus	s__Streptococcus_sp900546335	95.99	1.43
GCA_900548675.1	d__Bacteria	p__Firmicutes	c__Bacilli	o__ML615J-28	f__CAG-313	g__UMGS1109	s__UMGS1109_sp900548675	97.33	2.67
GCA_900548695.1	d__Bacteria	p__Firmicutes	c__Bacilli	o__RF39	f__UBA660	g__CAG-877	s__CAG-877_sp900548695	95.22	2.25
GCA_900552125.1	d__Bacteria	p__Firmicutes	c__Bacilli	o__Erysipelotrichales	f__Erysipelotrichaceae	g__Clostridium_AQ	s__Clostridium_AQ_sp900552125	99.06	4.92
GCA_900552495.1	d__Bacteria	p__Firmicutes	c__Bacilli	o__RF39	f__UBA660	g__CAG-877	s__CAG-877_sp900552495	95.51	4.49
GCA_900637675.1	d__Bacteria	p__Firmicutes	c__Bacilli	o__Lactobacillales	f__Streptococcaceae	g__Streptococcus	s__Streptococcus_equi	98.06	0.38
GCA_900752975.1	d__Bacteria	p__Firmicutes	c__Bacilli	o__ML615J-28	f__CAG-313	g__UMGS75	s__UMGS75_sp900752975	98.67	0.24
GCA_900754115.1	d__Bacteria	p__Firmicutes	c__Bacilli	o__RFN20	f__CAG-631	g__CAG-631	s__CAG-631_sp900754115	98.88	0
GCA_900755065.1	d__Bacteria	p__Firmicutes	c__Bacilli	o__RFN20	f__CAG-449	g__UBA3210	s__UBA3210_sp900755065	97.75	1.12
GCA_900762575.1	d__Bacteria	p__Firmicutes	c__Bacilli	o__RFN20	f__CAG-631	g__CAG-631	s__CAG-631_sp900762575	98.88	1.12
GCA_900763245.1	d__Bacteria	p__Firmicutes	c__Bacilli	o__RFN20	f__CAG-288	g__UBA7642	s__UBA7642_sp900763245	95.69	0
GCA_900764565.1	d__Bacteria	p__Firmicutes	c__Bacilli	o__Erysipelotrichales	f__Erysipelatoclostridiaceae	g__Catenibacterium	s__Catenibacterium_sp900764565	99.21	0
GCA_900764725.1	d__Bacteria	p__Firmicutes	c__Bacilli	o__Erysipelotrichales	f__Erysipelatoclostridiaceae	g__Catenibacterium	s__Catenibacterium_sp900764725	100	1.98
GCA_900766305.1	d__Bacteria	p__Firmicutes	c__Bacilli	o__Staphylococcales	f__Gemellaceae	g__Gemella	s__Gemella_sp900766305	98.37	1.92
GCA_900767605.1	d__Bacteria	p__Firmicutes	c__Bacilli	o__RFN20	f__CAG-826	g__UBA733	s__UBA733_sp900767605	97.75	1.12
GCA_900767825.1	d__Bacteria	p__Firmicutes	c__Bacilli	o__RFN20	f__CAG-826	g__UBA733	s__UBA733_sp900767825	97.75	2.25
GCA_900770925.1	d__Bacteria	p__Firmicutes	c__Bacilli	o__RFN20	f__CAG-288	g__UBA7642	s__UBA7642_sp900770925	97.27	0
GCA_902362975.1	d__Bacteria	p__Firmicutes	c__Bacilli	o__Exiguobacterales	f__Exiguobacteraceae	g__Exiguobacterium	s__Exiguobacterium_sp902362975	99.34	0
GCA_902363395.1	d__Bacteria	p__Firmicutes	c__Bacilli	o__Lactobacillales	f__Streptococcaceae	g__Streptococcus	s__Streptococcus_sp902363395	99.66	0.17
GCA_902363455.1	d__Bacteria	p__Firmicutes	c__Bacilli	o__Exiguobacterales	f__Exiguobacteraceae	g__Exiguobacterium_A	s__Exiguobacterium_A_sp902363455	100	0.33
GCA_902363625.1	d__Bacteria	p__Firmicutes	c__Bacilli	o__Erysipelotrichales	f__Erysipelatoclostridiaceae	g__Beduini	s__Beduini_sp902363625	100	0.94
GCA_902399855.1	d__Bacteria	p__Firmicutes	c__Bacilli	o__Erysipelotrichales	f__Erysipelotrichaceae	g__Faecalicoccus	s__Faecalicoccus_sp900546545	98.11	1.48
GCA_902766435.1	d__Bacteria	p__Firmicutes	c__Bacilli	o__Erysipelotrichales	f__Erysipelotrichaceae	g__Bulleidia	s__Bulleidia_sp902766435	97.44	4.92
GCA_902766725.1	d__Bacteria	p__Firmicutes	c__Bacilli	o__Mycoplasmatales	f__Mycoplasmoidaceae	g__RUG11194	s__RUG11194_sp902766725	95.38	0.38
GCA_902769185.1	d__Bacteria	p__Firmicutes	c__Bacilli	o__RFN20	f__CAG-826	g__UBA2450	s__UBA2450_sp902769185	95.51	3.42
GCA_902772915.1	d__Bacteria	p__Firmicutes	c__Bacilli	o__RFN20	f__CAG-288	g__UBA6879	s__UBA6879_sp902772915	96.91	3.37
GCA_902783985.1	d__Bacteria	p__Firmicutes	c__Bacilli	o__RF39	f__UBA660	g__RUG12783	s__RUG12783_sp902783985	95.27	0.12
GCA_902786245.1	d__Bacteria	p__Firmicutes	c__Bacilli	o__Erysipelotrichales	f__Erysipelotrichaceae	g__Bulleidia	s__Bulleidia_sp902786245	97.46	3.65
GCA_902787955.1	d__Bacteria	p__Firmicutes	c__Bacilli	o__RFN20	f__CAG-826	g__UBA3207	s__UBA3207_sp902787955	97.75	1.12
GCA_902789225.1	d__Bacteria	p__Firmicutes	c__Bacilli	o__RF39	f__UBA660	g__RUG343	s__RUG343_sp902789225	95.22	3.37
GCA_902793635.1	d__Bacteria	p__Firmicutes	c__Bacilli	o__Erysipelotrichales	f__Erysipelotrichaceae	g__Bulleidia	s__Bulleidia_sp902793635	98.41	1.83
GCA_902796125.1	d__Bacteria	p__Firmicutes	c__Bacilli	o__RFN20	f__CAG-826	g__UBA3207	s__UBA3207_sp902796125	96.02	0
GCA_902797855.1	d__Bacteria	p__Firmicutes	c__Bacilli	o__RFN20	f__CAG-826	g__UBA3207	s__UBA3207_sp902797855	98.88	2.34
GCA_902800015.1	d__Bacteria	p__Firmicutes	c__Bacilli	o__Mycoplasmatales	f__Mycoplasmoidaceae	g__Malacoplasma_A	s__Malacoplasma_A_sp902800015	98.85	0
GCA_902800025.1	d__Bacteria	p__Firmicutes	c__Bacilli	o__RFN20	f__CAG-826	g__UBA2450	s__UBA2450_sp902800025	98.88	1.12
GCA_902800355.1	d__Bacteria	p__Firmicutes	c__Bacilli	o__RFN20	f__CAG-826	g__UBA2450	s__UBA2450_sp902800355	97.75	4.54
GCA_902800905.1	d__Bacteria	p__Firmicutes	c__Bacilli	o__RFN20	f__CAG-826	g__UBA2450	s__UBA2450_sp902800905	97.75	4.03
GCA_902803375.1	d__Bacteria	p__Firmicutes	c__Bacilli	o__RFN20	f__CAG-826	g__UBA733	s__UBA733_sp902803375	95.35	1.12
GCA_903789495.1	d__Bacteria	p__Firmicutes	c__Bacilli	o__Erysipelotrichales	f__Erysipelotrichaceae	g__Bulleidia	s__Bulleidia_sp903789495	99.05	0.48
GCA_903844055.1	d__Bacteria	p__Firmicutes	c__Bacilli	o__Izemoplasmatales	f__UBA5603	g__UBA12489	s__UBA12489_sp903844055	97.21	4.11
GCA_903845135.1	d__Bacteria	p__Firmicutes	c__Bacilli	o__RFN20	f__CAG-826	g__UBA970	s__UBA970_sp903845135	95.51	0.27
GCA_903919545.1	d__Bacteria	p__Firmicutes	c__Bacilli	o__Erysipelotrichales	f__Erysipelotrichaceae	g__UBA2212	s__UBA2212_sp903919545	96.93	4.96
GCF_000005825.2	d__Bacteria	p__Firmicutes	c__Bacilli	o__Bacillales_H	f__Bacillaceae_D	g__Bacillus_S	s__Bacillus_S_pseudofirmus	98.68	1.32
GCF_000007825.1	d__Bacteria	p__Firmicutes	c__Bacilli	o__Bacillales	f__Bacillaceae_G	g__Bacillus_A	s__Bacillus_A_cereus	98.18	0.58
GCF_000008205.1	d__Bacteria	p__Firmicutes	c__Bacilli	o__Mycoplasmatales	f__Metamycoplasmataceae	g__Mesomycoplasma	s__Mesomycoplasma_hyopneumoniae	99.28	0
GCF_000008305.1	d__Bacteria	p__Firmicutes	c__Bacilli	o__Mycoplasmatales	f__Mycoplasmataceae	g__Mesoplasma	s__Mesoplasma_florum	100	0.38
GCF_000008365.1	d__Bacteria	p__Firmicutes	c__Bacilli	o__Mycoplasmatales	f__Metamycoplasmataceae	g__Mycoplasma_J	s__Mycoplasma_J_mobile	99.75	0.75
GCF_000009045.1	d__Bacteria	p__Firmicutes	c__Bacilli	o__Bacillales	f__Bacillaceae	g__Bacillus	s__Bacillus_subtilis	99.81	0.25
GCF_000010125.1	d__Bacteria	p__Firmicutes	c__Bacilli	o__Staphylococcales	f__Staphylococcaceae	g__Staphylococcus	s__Staphylococcus_saprophyticus	99.44	0
GCF_000010165.1	d__Bacteria	p__Firmicutes	c__Bacilli	o__Brevibacillales	f__Brevibacillaceae	g__Brevibacillus	s__Brevibacillus_brevis_D	99.73	0.27
GCF_000011225.1	d__Bacteria	p__Firmicutes	c__Bacilli	o__Mycoplasmatales	f__Mycoplasmoidaceae	g__Malacoplasma	s__Malacoplasma_penetrans	98.33	1.92
GCF_000011245.1	d__Bacteria	p__Firmicutes	c__Bacilli	o__Bacillales_D	f__Amphibacillaceae	g__Oceanobacillus	s__Oceanobacillus_iheyensis	99.33	0.56
GCF_000011645.1	d__Bacteria	p__Firmicutes	c__Bacilli	o__Bacillales	f__Bacillaceae	g__Bacillus	s__Bacillus_licheniformis	98.82	0
GCF_000012225.1	d__Bacteria	p__Firmicutes	c__Bacilli	o__Acholeplasmatales	f__Acholeplasmataceae	g__Phytoplasma	s__Phytoplasma_sp000012225	97.14	0
GCF_000012765.1	d__Bacteria	p__Firmicutes	c__Bacilli	o__Mycoplasmatales	f__Mycoplasmataceae	g__Mycoplasma	s__Mycoplasma_capricolum	99.62	0.38
GCF_000014425.1	d__Bacteria	p__Firmicutes	c__Bacilli	o__Lactobacillales	f__Lactobacillaceae	g__Lactobacillus	s__Lactobacillus_gasseri	98.45	0
GCF_000014445.1	d__Bacteria	p__Firmicutes	c__Bacilli	o__Lactobacillales	f__Lactobacillaceae	g__Leuconostoc	s__Leuconostoc_mesenteroides	100	0.53
GCF_000016825.1	d__Bacteria	p__Firmicutes	c__Bacilli	o__Lactobacillales	f__Lactobacillaceae	g__Limosilactobacillus	s__Limosilactobacillus_reuteri	98.9	0
GCF_000017425.1	d__Bacteria	p__Firmicutes	c__Bacilli	o__Bacillales	f__Bacillaceae_G	g__Bacillus_A	s__Bacillus_A_cytotoxicus	98.85	0
GCF_000018785.1	d__Bacteria	p__Firmicutes	c__Bacilli	o__Acholeplasmatales	f__Acholeplasmataceae	g__Acholeplasma	s__Acholeplasma_laidlawii	98.65	0
GCF_000019345.1	d__Bacteria	p__Firmicutes	c__Bacilli	o__Mycoplasmatales	f__Mycoplasmoidaceae	g__Ureaplasma	s__Ureaplasma_parvum	99.05	0
GCF_000019905.1	d__Bacteria	p__Firmicutes	c__Bacilli	o__Exiguobacterales	f__Exiguobacteraceae	g__Exiguobacterium_A	s__Exiguobacterium_A_sibiricum	100	0
GCF_000021305.1	d__Bacteria	p__Firmicutes	c__Bacilli	o__Bacillales	f__Bacillaceae_G	g__Bacillus_A	s__Bacillus_A_thuringiensis_S	99.01	0.01
GCF_000023585.1	d__Bacteria	p__Firmicutes	c__Bacilli	o__Paenibacillales	f__Paenibacillaceae	g__Paenibacillus_C	s__Paenibacillus_C_sp000023585	99.73	0
GCF_000025845.1	d__Bacteria	p__Firmicutes	c__Bacilli	o__Mycoplasmatales	f__Metamycoplasmataceae	g__Mycoplasmopsis_A	s__Mycoplasmopsis_A_crocodyli	100	0.75
GCF_000026205.1	d__Bacteria	p__Firmicutes	c__Bacilli	o__Acholeplasmatales	f__Acholeplasmataceae	g__Phytoplasma	s__Phytoplasma_mali	95.43	0
GCF_000027145.1	d__Bacteria	p__Firmicutes	c__Bacilli	o__Lactobacillales	f__Listeriaceae	g__Listeria	s__Listeria_seeligeri	99.45	0
GCF_000027165.1	d__Bacteria	p__Firmicutes	c__Bacilli	o__Lactobacillales	f__Streptococcaceae	g__Streptococcus	s__Streptococcus_mitis_AR	99.82	0.2
GCF_000027325.1	d__Bacteria	p__Firmicutes	c__Bacilli	o__Mycoplasmatales	f__Mycoplasmoidaceae	g__Mycoplasmoides	s__Mycoplasmoides_genitalium	99.25	0
GCF_000060285.1	d__Bacteria	p__Firmicutes	c__Bacilli	o__Lactobacillales	f__Listeriaceae	g__Listeria	s__Listeria_welshimeri	99.45	0.55
GCF_000063605.1	d__Bacteria	p__Firmicutes	c__Bacilli	o__Mycoplasmatales	f__Metamycoplasmataceae	g__Mycoplasmopsis	s__Mycoplasmopsis_agalactiae	100	0
GCF_000085865.1	d__Bacteria	p__Firmicutes	c__Bacilli	o__Mycoplasmatales	f__Metamycoplasmataceae	g__Metamycoplasma	s__Metamycoplasma_hominis	100	0
GCF_000092505.1	d__Bacteria	p__Firmicutes	c__Bacilli	o__Lactobacillales	f__Lactobacillaceae	g__Leuconostoc	s__Leuconostoc_kimchii	100	0
GCF_000146325.1	d__Bacteria	p__Firmicutes	c__Bacilli	o__Lactobacillales	f__Lactobacillaceae	g__Pediococcus	s__Pediococcus_acidilactici	99.38	0
GCF_000146585.1	d__Bacteria	p__Firmicutes	c__Bacilli	o__Lactobacillales	f__Streptococcaceae	g__Streptococcus	s__Streptococcus_mitis_AZ	99.87	0.2
GCF_000148525.1	d__Bacteria	p__Firmicutes	c__Bacilli	o__Lactobacillales	f__Streptococcaceae	g__Streptococcus	s__Streptococcus_mitis_H	99.82	0.24
GCF_000148545.1	d__Bacteria	p__Firmicutes	c__Bacilli	o__Lactobacillales	f__Streptococcaceae	g__Streptococcus	s__Streptococcus_mitis_C	99.72	0.3
GCF_000148585.2	d__Bacteria	p__Firmicutes	c__Bacilli	o__Lactobacillales	f__Streptococcaceae	g__Streptococcus	s__Streptococcus_mitis	99.38	0.2
GCF_000148995.1	d__Bacteria	p__Firmicutes	c__Bacilli	o__Lactobacillales	f__Listeriaceae	g__Listeria	s__Listeria_grayi	99.45	0
GCF_000154285.1	d__Bacteria	p__Firmicutes	c__Bacilli	o__Erysipelotrichales	f__Erysipelotrichaceae	g__Amedibacillus	s__Amedibacillus_dolichus	100	0
GCF_000154805.1	d__Bacteria	p__Firmicutes	c__Bacilli	o__Erysipelotrichales	f__Erysipelatoclostridiaceae	g__Erysipelatoclostridium	s__Erysipelatoclostridium_spiroforme	100	0
GCF_000154985.1	d__Bacteria	p__Firmicutes	c__Bacilli	o__Lactobacillales	f__Streptococcaceae	g__Streptococcus	s__Streptococcus_infantarius	99.63	0
GCF_000156655.1	d__Bacteria	p__Firmicutes	c__Bacilli	o__Erysipelotrichales	f__Erysipelotrichaceae	g__Holdemanella	s__Holdemanella_biformis	96.81	1.11
GCF_000157995.1	d__Bacteria	p__Firmicutes	c__Bacilli	o__Erysipelotrichales	f__Erysipelotrichaceae	g__Holdemania	s__Holdemania_filiformis	97.14	0.95
GCF_000159215.1	d__Bacteria	p__Firmicutes	c__Bacilli	o__Lactobacillales	f__Lactobacillaceae	g__Limosilactobacillus	s__Limosilactobacillus_fermentum	98.63	0
GCF_000159315.1	d__Bacteria	p__Firmicutes	c__Bacilli	o__Lactobacillales	f__Lactobacillaceae	g__Lentilactobacillus	s__Lentilactobacillus_hilgardii	98.44	0.31
GCF_000159355.1	d__Bacteria	p__Firmicutes	c__Bacilli	o__Lactobacillales	f__Lactobacillaceae	g__Lactobacillus	s__Lactobacillus_johnsonii	99.14	0.19
GCF_000159435.1	d__Bacteria	p__Firmicutes	c__Bacilli	o__Lactobacillales	f__Lactobacillaceae	g__Limosilactobacillus	s__Limosilactobacillus_vaginalis	98.64	1.9
GCF_000159955.1	d__Bacteria	p__Firmicutes	c__Bacilli	o__Paenibacillales	f__Paenibacillaceae	g__Paenibacillus_A	s__Paenibacillus_A_sp000159955	95.47	0
GCF_000160075.2	d__Bacteria	p__Firmicutes	c__Bacilli	o__Lactobacillales	f__Aerococcaceae	g__Abiotrophia	s__Abiotrophia_defectiva	98.46	0
GCF_000160575.1	d__Bacteria	p__Firmicutes	c__Bacilli	o__Lactobacillales	f__Lactobacillaceae	g__Weissella	s__Weissella_paramesenteroides	99.39	0
GCF_000160675.1	d__Bacteria	p__Firmicutes	c__Bacilli	o__Lactobacillales	f__Aerococcaceae	g__Granulicatella	s__Granulicatella_adiacens	99.45	0.18
GCF_000160835.1	d__Bacteria	p__Firmicutes	c__Bacilli	o__Lactobacillales	f__Lactobacillaceae	g__Limosilactobacillus	s__Limosilactobacillus_antri	98.82	0
GCF_000160855.1	d__Bacteria	p__Firmicutes	c__Bacilli	o__Lactobacillales	f__Lactobacillaceae	g__Lactobacillus	s__Lactobacillus_helveticus	98.16	0.32
GCF_000160875.1	d__Bacteria	p__Firmicutes	c__Bacilli	o__Lactobacillales	f__Lactobacillaceae	g__Lactobacillus	s__Lactobacillus_iners	99.41	0.44
GCF_000161455.1	d__Bacteria	p__Firmicutes	c__Bacilli	o__Bacillales	f__Bacillaceae_G	g__Bacillus_A	s__Bacillus_A_pseudomycoides	99.42	0.06
GCF_000161935.1	d__Bacteria	p__Firmicutes	c__Bacilli	o__Lactobacillales	f__Lactobacillaceae	g__Limosilactobacillus	s__Limosilactobacillus_coleohominis	100	0
GCF_000164675.2	d__Bacteria	p__Firmicutes	c__Bacilli	o__Lactobacillales	f__Streptococcaceae	g__Streptococcus	s__Streptococcus_parasanguinis	99.89	0.17
GCF_000165675.1	d__Bacteria	p__Firmicutes	c__Bacilli	o__Lactobacillales	f__Lactobacillaceae	g__Leuconostoc	s__Leuconostoc_fallax	95.67	0.52
GCF_000166715.1	d__Bacteria	p__Firmicutes	c__Bacilli	o__Lactobacillales	f__Lactobacillaceae	g__Leuconostoc	s__Leuconostoc_gelidum	99.44	0.19
GCF_000169195.2	d__Bacteria	p__Firmicutes	c__Bacilli	o__Bacillales_B	f__Bacillaceae_C	g__Weizmannia	s__Weizmannia_coagulans_A	100	0
GCF_000169535.1	d__Bacteria	p__Firmicutes	c__Bacilli	o__Mycoplasmatales	f__Mycoplasmoidaceae	g__Ureaplasma	s__Ureaplasma_urealyticum	99.05	0
GCF_000171615.1	d__Bacteria	p__Firmicutes	c__Bacilli	o__Bacillales_B	f__Bacillaceae_K	g__Bacillus_T	s__Bacillus_T_coahuilensis	96.89	3.53
GCF_000173795.1	d__Bacteria	p__Firmicutes	c__Bacilli	o__Erysipelotrichales	f__Erysipelatoclostridiaceae	g__Catenibacterium	s__Catenibacterium_mitsuokai	100	0.47
GCF_000173915.1	d__Bacteria	p__Firmicutes	c__Bacilli	o__Staphylococcales	f__Gemellaceae	g__Gemella	s__Gemella_haemolysans	98.08	0.86
GCF_000177235.2	d__Bacteria	p__Firmicutes	c__Bacilli	o__Bacillales_H	f__Salisediminibacteriaceae	g__Bacillus_AR	s__Bacillus_AR_cellulosilyticus	99.01	1.6
GCF_000177375.1	d__Bacteria	p__Firmicutes	c__Bacilli	o__Erysipelotrichales	f__Erysipelotrichaceae	g__Bulleidia	s__Bulleidia_extructa	98.1	0
GCF_000178375.1	d__Bacteria	p__Firmicutes	c__Bacilli	o__Mycoplasmatales	f__Metamycoplasmataceae	g__Mycoplasmopsis_A	s__Mycoplasmopsis_A_alligatoris	99.02	0
GCF_000178475.1	d__Bacteria	p__Firmicutes	c__Bacilli	o__Lactobacillales	f__Lactobacillaceae	g__Lactobacillus	s__Lactobacillus_amylolyticus	99.03	0.32
GCF_000179615.1	d__Bacteria	p__Firmicutes	c__Bacilli	o__Paenibacillales	f__Paenibacillaceae	g__Paenibacillus_T	s__Paenibacillus_T_curdlanolyticus	99.73	1.18
GCF_000183365.1	d__Bacteria	p__Firmicutes	c__Bacilli	o__Mycoplasmatales	f__Mycoplasmataceae	g__Mycoplasma	s__Mycoplasma_leachii	99.62	0.38
GCF_000183385.1	d__Bacteria	p__Firmicutes	c__Bacilli	o__Mycoplasmatales	f__Metamycoplasmataceae	g__Mycoplasmopsis	s__Mycoplasmopsis_bovis	100	0.26
GCF_000185365.1	d__Bacteria	p__Firmicutes	c__Bacilli	o__Lactobacillales	f__Enterococcaceae	g__Enterococcus_G	s__Enterococcus_G_italicus	98.34	0
GCF_000186445.1	d__Bacteria	p__Firmicutes	c__Bacilli	o__Lactobacillales	f__Streptococcaceae	g__Streptococcus	s__Streptococcus_agalactiae	99.47	0
GCF_000186465.1	d__Bacteria	p__Firmicutes	c__Bacilli	o__Lactobacillales	f__Streptococcaceae	g__Streptococcus	s__Streptococcus_australis	99.66	0
GCF_000187265.1	d__Bacteria	p__Firmicutes	c__Bacilli	o__Lactobacillales	f__Streptococcaceae	g__Streptococcus	s__Streptococcus_equinus	100	0.47
GCF_000187465.1	d__Bacteria	p__Firmicutes	c__Bacilli	o__Lactobacillales	f__Streptococcaceae	g__Streptococcus	s__Streptococcus_infantis	100	0
GCF_000187585.1	d__Bacteria	p__Firmicutes	c__Bacilli	o__Lactobacillales	f__Streptococcaceae	g__Streptococcus	s__Streptococcus_peroris	98.31	0.34
GCF_000187745.1	d__Bacteria	p__Firmicutes	c__Bacilli	o__Lactobacillales	f__Streptococcaceae	g__Streptococcus	s__Streptococcus_sp000187745	99.82	0.2
GCF_000187935.1	d__Bacteria	p__Firmicutes	c__Bacilli	o__Lactobacillales	f__Streptococcaceae	g__Streptococcus	s__Streptococcus_parauberis	100	0
GCF_000187975.2	d__Bacteria	p__Firmicutes	c__Bacilli	o__Lactobacillales	f__Streptococcaceae	g__Streptococcus	s__Streptococcus_criceti	99.25	0.75
GCF_000187995.2	d__Bacteria	p__Firmicutes	c__Bacilli	o__Lactobacillales	f__Streptococcaceae	g__Streptococcus	s__Streptococcus_macacae	100	0
GCF_000188015.2	d__Bacteria	p__Firmicutes	c__Bacilli	o__Lactobacillales	f__Streptococcaceae	g__Streptococcus	s__Streptococcus_ictaluri	100	0
GCF_000188035.1	d__Bacteria	p__Firmicutes	c__Bacilli	o__Lactobacillales	f__Streptococcaceae	g__Streptococcus	s__Streptococcus_pseudoporcinus	100	0
GCF_000188055.2	d__Bacteria	p__Firmicutes	c__Bacilli	o__Lactobacillales	f__Streptococcaceae	g__Streptococcus	s__Streptococcus_urinalis	99.06	0
GCF_000188295.1	d__Bacteria	p__Firmicutes	c__Bacilli	o__Lactobacillales	f__Streptococcaceae	g__Streptococcus	s__Streptococcus_vestibularis	99.38	0.15
GCF_000189395.1	d__Bacteria	p__Firmicutes	c__Bacilli	o__Bacillales_A	f__Planococcaceae	g__Planococcus	s__Planococcus_donghaensis_B	99.34	0
GCF_000190475.1	d__Bacteria	p__Firmicutes	c__Bacilli	o__Bacillales_D	f__Amphibacillaceae	g__Ornithinibacillus	s__Ornithinibacillus_scapharcae	99.34	0.88
GCF_000193205.1	d__Bacteria	p__Firmicutes	c__Bacilli	o__Lactobacillales	f__Aerococcaceae	g__Aerococcus	s__Aerococcus_urinae_A	99.04	0.27
GCF_000193635.1	d__Bacteria	p__Firmicutes	c__Bacilli	o__Lactobacillales	f__Lactobacillaceae	g__Weissella	s__Weissella_cibaria	98.77	0.82
GCF_000194945.1	d__Bacteria	p__Firmicutes	c__Bacilli	o__Lactobacillales	f__Streptococcaceae	g__Streptococcus	s__Streptococcus_sanguinis	100	0
GCF_000195575.1	d__Bacteria	p__Firmicutes	c__Bacilli	o__Lactobacillales	f__Carnobacteriaceae	g__Carnobacterium_A	s__Carnobacterium_A_sp000195575	98.91	2.37
GCF_000196735.1	d__Bacteria	p__Firmicutes	c__Bacilli	o__Bacillales	f__Bacillaceae	g__Bacillus	s__Bacillus_amyloliquefaciens	99.3	0.78
GCF_000209735.1	d__Bacteria	p__Firmicutes	c__Bacilli	o__Mycoplasmatales	f__Metamycoplasmataceae	g__Mycoplasmopsis	s__Mycoplasmopsis_fermentans	100	0
GCF_000212815.1	d__Bacteria	p__Firmicutes	c__Bacilli	o__Lactobacillales	f__Streptococcaceae	g__Streptococcus	s__Streptococcus_sanguinis_C	99.63	0
GCF_000212855.1	d__Bacteria	p__Firmicutes	c__Bacilli	o__Lactobacillales	f__Streptococcaceae	g__Streptococcus	s__Streptococcus_sanguinis_A	100	0
GCF_000215385.1	d__Bacteria	p__Firmicutes	c__Bacilli	o__Lactobacillales	f__Streptococcaceae	g__Streptococcus	s__Streptococcus_infantis_B	100	0.17
GCF_000217775.1	d__Bacteria	p__Firmicutes	c__Bacilli	o__Paenibacillales	f__Paenibacillaceae	g__Paenibacillus	s__Paenibacillus_polymyxa	99.85	0.76
GCF_000218525.1	d__Bacteria	p__Firmicutes	c__Bacilli	o__Mycoplasmatales	f__Metamycoplasmataceae	g__Mesomycoplasma	s__Mesomycoplasma_ovipneumoniae_A	99.28	0
GCF_000219535.2	d__Bacteria	p__Firmicutes	c__Bacilli	o__Brevibacillales	f__Brevibacillaceae	g__Brevibacillus_B	s__Brevibacillus_B_halotolerans	99.73	0.27
GCF_000220045.1	d__Bacteria	p__Firmicutes	c__Bacilli	o__Lactobacillales	f__Streptococcaceae	g__Streptococcus	s__Streptococcus_mitis_AP	99.82	0.6
GCF_000220065.1	d__Bacteria	p__Firmicutes	c__Bacilli	o__Lactobacillales	f__Streptococcaceae	g__Streptococcus	s__Streptococcus_sp000220065	99.57	0
GCF_000220085.1	d__Bacteria	p__Firmicutes	c__Bacilli	o__Lactobacillales	f__Streptococcaceae	g__Streptococcus	s__Streptococcus_mitis_K	99.82	0.2
GCF_000220335.1	d__Bacteria	p__Firmicutes	c__Bacilli	o__Bacillales_A	f__Planococcaceae	g__Sporosarcina	s__Sporosarcina_newyorkensis	99.33	0
GCF_000222705.1	d__Bacteria	p__Firmicutes	c__Bacilli	o__Lactobacillales	f__Streptococcaceae	g__Streptococcus	s__Streptococcus_mitis_AY	99.87	0.24
GCF_000222765.1	d__Bacteria	p__Firmicutes	c__Bacilli	o__Lactobacillales	f__Streptococcaceae	g__Streptococcus	s__Streptococcus_cristatus	99.25	0
GCF_000222785.1	d__Bacteria	p__Firmicutes	c__Bacilli	o__Lactobacillales	f__Streptococcaceae	g__Streptococcus	s__Streptococcus_mitis_N	99.87	0.27
GCF_000223335.1	d__Bacteria	p__Firmicutes	c__Bacilli	o__Lactobacillales	f__Streptococcaceae	g__Streptococcus	s__Streptococcus_infantis_H	99.41	0
GCF_000224105.1	d__Bacteria	p__Firmicutes	c__Bacilli	o__Mycoplasmatales	f__Mycoplasmataceae	g__Mycoplasma	s__Mycoplasma_putrefaciens	99.62	1.13
GCF_000224785.1	d__Bacteria	p__Firmicutes	c__Bacilli	o__Bacillales_D	f__Amphibacillaceae	g__Lentibacillus	s__Lentibacillus_jeotgali	100	0.33
GCF_000227705.2	d__Bacteria	p__Firmicutes	c__Bacilli	o__Paenibacillales	f__Paenibacillaceae	g__Thermobacillus	s__Thermobacillus_composti	98.66	0
GCF_000230915.1	d__Bacteria	p__Firmicutes	c__Bacilli	o__Paenibacillales	f__Paenibacillaceae	g__Paenibacillus	s__Paenibacillus_lactis	99.85	0.02
GCF_000235485.1	d__Bacteria	p__Firmicutes	c__Bacilli	o__Lactobacillales	f__Streptococcaceae	g__Streptococcus	s__Streptococcus_sp000235485	99.02	0.2
GCF_000235585.1	d__Bacteria	p__Firmicutes	c__Bacilli	o__Paenibacillales	f__Paenibacillaceae	g__Paenibacillus	s__Paenibacillus_terrae_B	99.85	0
GCF_000236805.1	d__Bacteria	p__Firmicutes	c__Bacilli	o__Paenibacillales	f__Paenibacillaceae	g__Paenibacillus	s__Paenibacillus_peoriae	99.85	0.59
GCF_000236925.1	d__Bacteria	p__Firmicutes	c__Bacilli	o__Staphylococcales	f__Staphylococcaceae	g__Staphylococcus	s__Staphylococcus_argenteus	99.51	0.36
GCF_000237325.1	d__Bacteria	p__Firmicutes	c__Bacilli	o__Paenibacillales	f__Paenibacillaceae	g__Paenibacillus	s__Paenibacillus_polymyxa_C	99.85	0
GCF_000237995.1	d__Bacteria	p__Firmicutes	c__Bacilli	o__Lactobacillales	f__Lactobacillaceae	g__Pediococcus	s__Pediococcus_claussenii	97.84	0
GCF_000241055.1	d__Bacteria	p__Firmicutes	c__Bacilli	o__Lactobacillales	f__Lactobacillaceae	g__Oenococcus	s__Oenococcus_kitaharae	97.59	0.53
GCF_000242895.2	d__Bacteria	p__Firmicutes	c__Bacilli	o__Bacillales_B	f__DSM-18226	g__Bacillus_BU	s__Bacillus_BU_sp000242895	99.44	1.96
GCF_000245335.1	d__Bacteria	p__Firmicutes	c__Bacilli	o__Bacillales	f__Bacillaceae	g__Bacillus	s__Bacillus_mojavensis	99.61	1.61
GCF_000245795.1	d__Bacteria	p__Firmicutes	c__Bacilli	o__Lactobacillales	f__Aerococcaceae	g__Facklamia	s__Facklamia_languida	98.06	0.56
GCF_000245815.1	d__Bacteria	p__Firmicutes	c__Bacilli	o__Lactobacillales	f__Carnobacteriaceae	g__Dolosigranulum	s__Dolosigranulum_pigrum	99.18	2.45
GCF_000250655.1	d__Bacteria	p__Firmicutes	c__Bacilli	o__Paenibacillales	f__Paenibacillaceae	g__Paenibacillus_G	s__Paenibacillus_G_mucilaginosus	98.52	0
GCF_000253155.1	d__Bacteria	p__Firmicutes	c__Bacilli	o__Lactobacillales	f__Streptococcaceae	g__Streptococcus	s__Streptococcus_oralis_L	99.74	0.2
GCF_000255495.1	d__Bacteria	p__Firmicutes	c__Bacilli	o__Lactobacillales	f__Lactobacillaceae	g__Liquorilactobacillus	s__Liquorilactobacillus_vini	99.48	0.26
GCF_000257845.1	d__Bacteria	p__Firmicutes	c__Bacilli	o__Lactobacillales	f__Streptococcaceae	g__Streptococcus	s__Streptococcus_oralis_W	99.77	0.2
GCF_000257905.1	d__Bacteria	p__Firmicutes	c__Bacilli	o__Lactobacillales	f__Streptococcaceae	g__Streptococcus	s__Streptococcus_mitis_L	99.42	0.35
GCF_000259505.1	d__Bacteria	p__Firmicutes	c__Bacilli	o__Lactobacillales	f__Streptococcaceae	g__Streptococcus	s__Streptococcus_sp000259505	99.67	0.2
GCF_000260415.1	d__Bacteria	p__Firmicutes	c__Bacilli	o__Lactobacillales	f__Lactobacillaceae	g__Liquorilactobacillus	s__Liquorilactobacillus_mali	98.69	0.89
GCF_000260435.1	d__Bacteria	p__Firmicutes	c__Bacilli	o__Lactobacillales	f__Lactobacillaceae	g__Lacticaseibacillus	s__Lacticaseibacillus_zeae	99.46	0.36
GCF_000262045.1	d__Bacteria	p__Firmicutes	c__Bacilli	o__Bacillales	f__Bacillaceae	g__Bacillus	s__Bacillus_siamensis	99.07	0.57
GCF_000262755.1	d__Bacteria	p__Firmicutes	c__Bacilli	o__Bacillales_B	f__DSM-18226	g__Bacillus_Z	s__Bacillus_Z_methanolicus	99.45	0.32
GCF_000266865.1	d__Bacteria	p__Firmicutes	c__Bacilli	o__Mycoplasmatales	f__Metamycoplasmataceae	g__Mycoplasmopsis	s__Mycoplasmopsis_agalactiae_A	100	0
GCF_000269865.1	d__Bacteria	p__Firmicutes	c__Bacilli	o__Bacillales_G	f__Fictibacillaceae	g__Fictibacillus_C	s__Fictibacillus_C_macauensis	98.68	0
GCF_000269905.1	d__Bacteria	p__Firmicutes	c__Bacilli	o__Bacillales_D	f__Alkalibacillaceae	g__Alkalibacillus	s__Alkalibacillus_haloalkaliphilus_A	98.48	3.56
GCF_000269925.1	d__Bacteria	p__Firmicutes	c__Bacilli	o__Lactobacillales	f__Streptococcaceae	g__Lactococcus	s__Lactococcus_garvieae	100	0
GCF_000270185.1	d__Bacteria	p__Firmicutes	c__Bacilli	o__Lactobacillales	f__Enterococcaceae	g__Melissococcus	s__Melissococcus_plutonius	95.76	0
GCF_000279535.1	d__Bacteria	p__Firmicutes	c__Bacilli	o__Lactobacillales	f__Streptococcaceae	g__Streptococcus	s__Streptococcus_infantis_I	99.89	0
GCF_000282075.1	d__Bacteria	p__Firmicutes	c__Bacilli	o__Brevibacillales	f__Brevibacillaceae	g__Brevibacillus	s__Brevibacillus_sp000282075	99.73	0.78
GCF_000283315.1	d__Bacteria	p__Firmicutes	c__Bacilli	o__Paenibacillales	f__Paenibacillaceae	g__Paenibacillus_B	s__Paenibacillus_B_sp000283315	99.04	0.27
GCF_000284515.1	d__Bacteria	p__Firmicutes	c__Bacilli	o__Bacillales_D	f__Halobacillaceae	g__Halobacillus	s__Halobacillus_halophilus	99.33	1.33
GCF_000285495.1	d__Bacteria	p__Firmicutes	c__Bacilli	o__Bacillales_D	f__Amphibacillaceae	g__Oceanobacillus	s__Oceanobacillus_massiliensis	100	0.22
GCF_000285515.1	d__Bacteria	p__Firmicutes	c__Bacilli	o__Paenibacillales	f__Paenibacillaceae	g__Paenibacillus_L	s__Paenibacillus_L_senegalensis	98.12	1.84
GCF_000285535.1	d__Bacteria	p__Firmicutes	c__Bacilli	o__Bacillales	f__Bacillaceae_L	g__Ferdinandcohnia	s__Ferdinandcohnia_timonensis	96.18	4.84
GCF_000285555.1	d__Bacteria	p__Firmicutes	c__Bacilli	o__Bacillales_A	f__Planococcaceae	g__Kurthia	s__Kurthia_massiliensis	99.34	1.38
GCF_000285595.1	d__Bacteria	p__Firmicutes	c__Bacilli	o__Bacillales_A	f__Planococcaceae	g__Kurthia	s__Kurthia_senegalensis	98.01	0.39
GCF_000286075.1	d__Bacteria	p__Firmicutes	c__Bacilli	o__Lactobacillales	f__Streptococcaceae	g__Streptococcus	s__Streptococcus_ratti	100	0.19
GCF_000286315.1	d__Bacteria	p__Firmicutes	c__Bacilli	o__Bacillales_A	f__Planococcaceae	g__Paenisporosarcina	s__Paenisporosarcina_sp000286315	99.34	0.82
GCF_000287715.1	d__Bacteria	p__Firmicutes	c__Bacilli	o__Lactobacillales	f__Streptococcaceae	g__Streptococcus	s__Streptococcus_oralis_Y	99.77	0.6
GCF_000290615.1	d__Bacteria	p__Firmicutes	c__Bacilli	o__Bacillales_B	f__Bacillaceae_C	g__Weizmannia	s__Weizmannia_coagulans	100	0
GCF_000291295.1	d__Bacteria	p__Firmicutes	c__Bacilli	o__Bacillales	f__Bacillaceae_G	g__Bacillus_A	s__Bacillus_A_cereus_U	98.51	0.21
GCF_000291355.1	d__Bacteria	p__Firmicutes	c__Bacilli	o__Bacillales	f__Bacillaceae_G	g__Bacillus_A	s__Bacillus_A_cereus_O	96.92	0.43
GCF_000292245.2	d__Bacteria	p__Firmicutes	c__Bacilli	o__Bacillales_H	f__Bacillaceae_D	g__Alkalihalobacillus	s__Alkalihalobacillus_alcalophilus	96.69	2.43
GCF_000293805.1	d__Bacteria	p__Firmicutes	c__Bacilli	o__Paenibacillales	f__Paenibacillaceae	g__Paenibacillus_B	s__Paenibacillus_B_alvei	99.03	0.55
GCF_000294495.1	d__Bacteria	p__Firmicutes	c__Bacilli	o__Lactobacillales	f__Streptococcaceae	g__Streptococcus	s__Streptococcus_suis	99.81	0
GCF_000296835.1	d__Bacteria	p__Firmicutes	c__Bacilli	o__Lactobacillales	f__Lactobacillaceae	g__Lactobacillus	s__Lactobacillus_hominis	96.52	0.48
GCF_000296855.1	d__Bacteria	p__Firmicutes	c__Bacilli	o__Lactobacillales	f__Lactobacillaceae	g__Lactobacillus	s__Lactobacillus_gigeriorum	98.05	0.34
GCF_000297025.1	d__Bacteria	p__Firmicutes	c__Bacilli	o__Lactobacillales	f__Lactobacillaceae	g__Lactobacillus	s__Lactobacillus_pasteurii	98.38	0
GCF_000298075.1	d__Bacteria	p__Firmicutes	c__Bacilli	o__Staphylococcales	f__Staphylococcaceae	g__Staphylococcus	s__Staphylococcus_massiliensis	99.43	0.57
GCF_000299035.1	d__Bacteria	p__Firmicutes	c__Bacilli	o__Bacillales	f__Bacillaceae_G	g__Bacillus_A	s__Bacillus_A_bingmayongensis	99.43	0.29
GCF_000300535.1	d__Bacteria	p__Firmicutes	c__Bacilli	o__Bacillales	f__Bacillaceae	g__Bacillus	s__Bacillus_xiamenensis	99.38	0.03
GCF_000301035.1	d__Bacteria	p__Firmicutes	c__Bacilli	o__Lactobacillales	f__Aerococcaceae	g__Facklamia	s__Facklamia_hominis	100	0
GCF_000301055.1	d__Bacteria	p__Firmicutes	c__Bacilli	o__Lactobacillales	f__Aerococcaceae	g__Facklamia_A	s__Facklamia_A_ignava	96.99	1.64
GCF_000305495.1	d__Bacteria	p__Firmicutes	c__Bacilli	o__Bacillales_B	f__DSM-1321	g__Peribacillus	s__Peribacillus_psychrosaccharolyticus	97.53	3.14
GCF_000306965.1	d__Bacteria	p__Firmicutes	c__Bacilli	o__Bacillales_D	f__Amphibacillaceae	g__Amphibacillus_C	s__Amphibacillus_C_jilinensis	99.34	0.88
GCF_000307025.1	d__Bacteria	p__Firmicutes	c__Bacilli	o__Lactobacillales	f__Listeriaceae	g__Listeria	s__Listeria_monocytogenes_B	99.45	0
GCF_000307165.1	d__Bacteria	p__Firmicutes	c__Bacilli	o__Bacillales_D	f__Amphibacillaceae	g__Amphibacillus	s__Amphibacillus_xylanus	98.68	0.22
GCF_000307875.1	d__Bacteria	p__Firmicutes	c__Bacilli	o__Bacillales_B	f__DSM-18226	g__Neobacillus	s__Neobacillus_bataviensis	98.02	3.26
GCF_000311725.1	d__Bacteria	p__Firmicutes	c__Bacilli	o__Bacillales_B	f__DSM-18226	g__Robertmurraya	s__Robertmurraya_massiliosenegalensis	98.78	4.19
GCF_000311785.1	d__Bacteria	p__Firmicutes	c__Bacilli	o__Brevibacillales	f__Brevibacillaceae	g__Brevibacillus_C	s__Brevibacillus_C_massiliensis	98.92	2.26
GCF_000313565.1	d__Bacteria	p__Firmicutes	c__Bacilli	o__Erysipelotrichales	f__Erysipelotrichaceae	g__Dielma	s__Dielma_fastidiosa	100	2.83
GCF_000313915.1	d__Bacteria	p__Firmicutes	c__Bacilli	o__Lactobacillales	f__Catellicoccaceae	g__Catellicoccus	s__Catellicoccus_marimammalium	98.34	0.74
GCF_000314795.2	d__Bacteria	p__Firmicutes	c__Bacilli	o__Lactobacillales	f__Streptococcaceae	g__Streptococcus	s__Streptococcus_sp000314795	100	0.85
GCF_000315235.1	d__Bacteria	p__Firmicutes	c__Bacilli	o__Paenibacillales	f__Paenibacillaceae	g__Paenibacillus_B	s__Paenibacillus_B_popilliae	95.61	0.27
GCF_000315445.1	d__Bacteria	p__Firmicutes	c__Bacilli	o__Lactobacillales	f__Carnobacteriaceae	g__Alloiococcus	s__Alloiococcus_otitis	97.28	0.54
GCF_000316035.1	d__Bacteria	p__Firmicutes	c__Bacilli	o__Paenibacillales	f__Paenibacillaceae	g__Paenibacillus	s__Paenibacillus_sp000316035	99.85	0.1
GCF_000316285.1	d__Bacteria	p__Firmicutes	c__Bacilli	o__Paenibacillales	f__Paenibacillaceae	g__Paenibacillus	s__Paenibacillus_sonchi	98.6	2.67
GCF_000327285.1	d__Bacteria	p__Firmicutes	c__Bacilli	o__Erysipelotrichales	f__Erysipelotrichaceae	g__Holdemania	s__Holdemania_massiliensis	100	1.27
GCF_000327395.1	d__Bacteria	p__Firmicutes	c__Bacilli	o__Mycoplasmatales	f__Mycoplasmataceae	g__Mycoplasma	s__Mycoplasma_feriruminatoris	99.62	0.38
GCF_000330705.1	d__Bacteria	p__Firmicutes	c__Bacilli	o__Staphylococcales	f__Salinicoccaceae	g__Salinicoccus	s__Salinicoccus_carnicancri	99.43	0.77
GCF_000331575.1	d__Bacteria	p__Firmicutes	c__Bacilli	o__Bacillales_C	f__Bacillaceae_J	g__Calidifontibacillus	s__Calidifontibacillus_oryziterrae	98.68	0.88
GCF_000338275.1	d__Bacteria	p__Firmicutes	c__Bacilli	o__Staphylococcales	f__Staphylococcaceae	g__Staphylococcus	s__Staphylococcus_xylosus_B	99.44	0.83
GCF_000340375.1	d__Bacteria	p__Firmicutes	c__Bacilli	o__Erysipelotrichales	f__Erysipelatoclostridiaceae	g__Eggerthia	s__Eggerthia_catenaformis	99.06	0
GCF_000340475.1	d__Bacteria	p__Firmicutes	c__Bacilli	o__Bacillales_D	f__Amphibacillaceae	g__Oceanobacillus	s__Oceanobacillus_kimchii	100	0.22
GCF_000344175.1	d__Bacteria	p__Firmicutes	c__Bacilli	o__Lactobacillales	f__Listeriaceae	g__Listeria	s__Listeria_fleischmannii	98.34	1.54
GCF_000348905.1	d__Bacteria	p__Firmicutes	c__Bacilli	o__Bacillales_A	f__Planococcaceae	g__Bhargavaea	s__Bhargavaea_cecembensis	99.34	0.99
GCF_000349725.1	d__Bacteria	p__Firmicutes	c__Bacilli	o__Lactobacillales	f__Lactobacillaceae	g__Ligilactobacillus	s__Ligilactobacillus_pobuzihii	98.43	1.31
GCF_000359605.1	d__Bacteria	p__Firmicutes	c__Bacilli	o__Bacillales_D	f__Amphibacillaceae	g__Gracilibacillus	s__Gracilibacillus_halophilus	99.12	1.21
GCF_000367765.1	d__Bacteria	p__Firmicutes	c__Bacilli	o__Mycoplasmatales	f__Metamycoplasmataceae	g__Metamycoplasma	s__Metamycoplasma_auris_A	100	0
GCF_000372425.1	d__Bacteria	p__Firmicutes	c__Bacilli	o__Lactobacillales	f__Streptococcaceae	g__Streptococcus	s__Streptococcus_ferus	99.63	0
GCF_000372485.1	d__Bacteria	p__Firmicutes	c__Bacilli	o__Lactobacillales	f__Lactobacillaceae	g__Oenococcus	s__Oenococcus_oeni	98.4	0
GCF_000373785.1	d__Bacteria	p__Firmicutes	c__Bacilli	o__Erysipelotrichales	f__Erysipelotrichaceae	g__Erysipelothrix	s__Erysipelothrix_tonsillarum	100	0
GCF_000374185.1	d__Bacteria	p__Firmicutes	c__Bacilli	o__Paenibacillales	f__Paenibacillaceae	g__Paenibacillus	s__Paenibacillus_sp000374185	99.66	1.08
GCF_000374325.1	d__Bacteria	p__Firmicutes	c__Bacilli	o__Lactobacillales	f__Carnobacteriaceae	g__Allofustis	s__Allofustis_seminis	95.86	0
GCF_000374345.1	d__Bacteria	p__Firmicutes	c__Bacilli	o__Bacillales_B	f__Bacillaceae_C	g__Weizmannia	s__Weizmannia_acidiproducens	99.09	0.36
GCF_000374825.1	d__Bacteria	p__Firmicutes	c__Bacilli	o__Paenibacillales	f__Paenibacillaceae	g__Paenibacillus_A	s__Paenibacillus_A_sanguinis	99.85	0
GCF_000374845.1	d__Bacteria	p__Firmicutes	c__Bacilli	o__Paenibacillales	f__Paenibacillaceae	g__Paenibacillus_K	s__Paenibacillus_K_terrigena	99.73	0.54
GCF_000376985.1	d__Bacteria	p__Firmicutes	c__Bacilli	o__Lactobacillales	f__Streptococcaceae	g__Streptococcus	s__Streptococcus_henryi	100	0.84
GCF_000377005.1	d__Bacteria	p__Firmicutes	c__Bacilli	o__Lactobacillales	f__Streptococcaceae	g__Streptococcus	s__Streptococcus_minor	99.88	0.31
GCF_000377505.1	d__Bacteria	p__Firmicutes	c__Bacilli	o__Paenibacillales	f__Paenibacillaceae	g__Paenibacillus	s__Paenibacillus_massiliensis	99.26	0
GCF_000377705.1	d__Bacteria	p__Firmicutes	c__Bacilli	o__Bacillales_H	f__Marinococcaceae	g__Salsuginibacillus	s__Salsuginibacillus_kocurii	98.66	0.22
GCF_000377765.1	d__Bacteria	p__Firmicutes	c__Bacilli	o__Bacillales_D	f__Amphibacillaceae	g__Gracilibacillus	s__Gracilibacillus_lacisalsi	99.34	0.55
GCF_000377985.1	d__Bacteria	p__Firmicutes	c__Bacilli	o__Bacillales_G	f__Sporolactobacillaceae	g__Sporolactobacillus	s__Sporolactobacillus_vineae	98.29	0
GCF_000378145.1	d__Bacteria	p__Firmicutes	c__Bacilli	o__Paenibacillales	f__Paenibacillaceae	g__Saccharibacillus	s__Saccharibacillus_kuerlensis	99.68	0
GCF_000378385.1	d__Bacteria	p__Firmicutes	c__Bacilli	o__Paenibacillales	f__Paenibacillaceae	g__Paenibacillus_D	s__Paenibacillus_D_daejeonensis	99.73	0.36
GCF_000378425.1	d__Bacteria	p__Firmicutes	c__Bacilli	o__Paenibacillales	f__Paenibacillaceae	g__Cohnella	s__Cohnella_laeviribosi	99.19	0.04
GCF_000379985.1	d__Bacteria	p__Firmicutes	c__Bacilli	o__Lactobacillales	f__Streptococcaceae	g__Streptococcus	s__Streptococcus_caballi	99.5	0.75
GCF_000380005.1	d__Bacteria	p__Firmicutes	c__Bacilli	o__Lactobacillales	f__Streptococcaceae	g__Streptococcus	s__Streptococcus_didelphis	99.62	0
GCF_000380025.1	d__Bacteria	p__Firmicutes	c__Bacilli	o__Lactobacillales	f__Streptococcaceae	g__Streptococcus	s__Streptococcus_entericus	98.13	0.37
GCF_000380045.1	d__Bacteria	p__Firmicutes	c__Bacilli	o__Lactobacillales	f__Streptococcaceae	g__Streptococcus	s__Streptococcus_marimammalium	99.62	0.38
GCF_000380065.1	d__Bacteria	p__Firmicutes	c__Bacilli	o__Lactobacillales	f__Streptococcaceae	g__Streptococcus	s__Streptococcus_massiliensis	99.29	0.41
GCF_000380085.1	d__Bacteria	p__Firmicutes	c__Bacilli	o__Lactobacillales	f__Streptococcaceae	g__Streptococcus	s__Streptococcus_merionis	100	0
GCF_000380105.1	d__Bacteria	p__Firmicutes	c__Bacilli	o__Lactobacillales	f__Streptococcaceae	g__Streptococcus	s__Streptococcus_orisratti	99.88	0.75
GCF_000380125.1	d__Bacteria	p__Firmicutes	c__Bacilli	o__Lactobacillales	f__Streptococcaceae	g__Streptococcus	s__Streptococcus_ovis	99.88	0.56
GCF_000380145.1	d__Bacteria	p__Firmicutes	c__Bacilli	o__Lactobacillales	f__Streptococcaceae	g__Streptococcus	s__Streptococcus_thoraltensis	98.88	0
GCF_000380245.2	d__Bacteria	p__Firmicutes	c__Bacilli	o__Bacillales_B	f__DSM-1321	g__Bacillus_BN	s__Bacillus_BN_massiliogorillae	97.72	2.74
GCF_000380965.1	d__Bacteria	p__Firmicutes	c__Bacilli	o__Paenibacillales	f__Paenibacillaceae	g__Paenibacillus_M	s__Paenibacillus_M_ginsengihumi	99.73	1.36
GCF_000381905.1	d__Bacteria	p__Firmicutes	c__Bacilli	o__Paenibacillales	f__Paenibacillaceae	g__Paenibacillus_A	s__Paenibacillus_A_fonticola	99.85	0
GCF_000382805.1	d__Bacteria	p__Firmicutes	c__Bacilli	o__Lactobacillales	f__Streptococcaceae	g__Streptococcus	s__Streptococcus_oralis_AC	99.83	0.2
GCF_000383235.1	d__Bacteria	p__Firmicutes	c__Bacilli	o__Bacillales	f__Bacillaceae_G	g__Bacillus_A	s__Bacillus_A_sp000383235	98.85	0.86
GCF_000383515.1	d__Bacteria	p__Firmicutes	c__Bacilli	o__Mycoplasmatales	f__Metamycoplasmataceae	g__Mesomycoplasma	s__Mesomycoplasma_hyorhinis	100	0
GCF_000383875.1	d__Bacteria	p__Firmicutes	c__Bacilli	o__Bacillales_B	f__Caldibacillaceae	g__Caldibacillus	s__Caldibacillus_debilis	99.42	0
GCF_000384195.1	d__Bacteria	p__Firmicutes	c__Bacilli	o__Erysipelotrichales	f__Erysipelotrichaceae	g__Allobaculum	s__Allobaculum_stercoricanis	98.11	2.29
GCF_000385175.1	d__Bacteria	p__Firmicutes	c__Bacilli	o__Staphylococcales	f__Salinicoccaceae	g__Salinicoccus	s__Salinicoccus_albus	99.43	0.29
GCF_000385925.1	d__Bacteria	p__Firmicutes	c__Bacilli	o__Lactobacillales	f__Streptococcaceae	g__Streptococcus	s__Streptococcus_cristatus_B	99.13	0
GCF_000392615.1	d__Bacteria	p__Firmicutes	c__Bacilli	o__Bacillales_A	f__Planococcaceae	g__Lysinibacillus	s__Lysinibacillus_sphaericus_B	99.34	0.33
GCF_000392875.1	d__Bacteria	p__Firmicutes	c__Bacilli	o__Lactobacillales	f__Enterococcaceae	g__Enterococcus	s__Enterococcus_faecalis	99.63	0
GCF_000400935.1	d__Bacteria	p__Firmicutes	c__Bacilli	o__Mycoplasmatales	f__Mycoplasmataceae	g__Spiroplasma	s__Spiroplasma_chrysopicola	99.62	2.26
GCF_000400955.1	d__Bacteria	p__Firmicutes	c__Bacilli	o__Mycoplasmatales	f__Mycoplasmataceae	g__Spiroplasma	s__Spiroplasma_syrphidicola	99.62	1.25
GCF_000406925.1	d__Bacteria	p__Firmicutes	c__Bacilli	o__Lactobacillales	f__Enterococcaceae	g__Enterococcus_E	s__Enterococcus_E_columbae	99.17	0.33
GCF_000406945.1	d__Bacteria	p__Firmicutes	c__Bacilli	o__Lactobacillales	f__Enterococcaceae	g__Enterococcus_C	s__Enterococcus_C_dispar	99.44	1.06
GCF_000406965.1	d__Bacteria	p__Firmicutes	c__Bacilli	o__Lactobacillales	f__Enterococcaceae	g__Enterococcus_A	s__Enterococcus_A_avium	99.31	4.62
GCF_000407145.1	d__Bacteria	p__Firmicutes	c__Bacilli	o__Lactobacillales	f__Enterococcaceae	g__Enterococcus	s__Enterococcus_caccae	99.63	0.87
GCF_000407165.1	d__Bacteria	p__Firmicutes	c__Bacilli	o__Lactobacillales	f__Enterococcaceae	g__Enterococcus	s__Enterococcus_haemoperoxidus	100	1.44
GCF_000407185.1	d__Bacteria	p__Firmicutes	c__Bacilli	o__Lactobacillales	f__Enterococcaceae	g__Enterococcus_A	s__Enterococcus_A_malodoratus	98.94	4.71
GCF_000407285.1	d__Bacteria	p__Firmicutes	c__Bacilli	o__Lactobacillales	f__Enterococcaceae	g__Enterococcus_F	s__Enterococcus_F_saccharolyticus	99.34	0.66
GCF_000407365.1	d__Bacteria	p__Firmicutes	c__Bacilli	o__Lactobacillales	f__Enterococcaceae	g__Enterococcus_C	s__Enterococcus_C_asini	99.25	0.87
GCF_000407445.1	d__Bacteria	p__Firmicutes	c__Bacilli	o__Lactobacillales	f__Enterococcaceae	g__Enterococcus	s__Enterococcus_moraviensis	99.25	0.87
GCF_000407485.1	d__Bacteria	p__Firmicutes	c__Bacilli	o__Lactobacillales	f__Enterococcaceae	g__Enterococcus_A	s__Enterococcus_A_pallens	99.31	3.87
GCF_000407505.1	d__Bacteria	p__Firmicutes	c__Bacilli	o__Lactobacillales	f__Enterococcaceae	g__Enterococcus_B	s__Enterococcus_B_phoeniculicola	100	1.81
GCF_000407545.1	d__Bacteria	p__Firmicutes	c__Bacilli	o__Lactobacillales	f__Enterococcaceae	g__Enterococcus_A	s__Enterococcus_A_gilvus	99.31	3.59
GCF_000407565.1	d__Bacteria	p__Firmicutes	c__Bacilli	o__Lactobacillales	f__Enterococcaceae	g__Enterococcus_E	s__Enterococcus_E_cecorum	99.17	0.66
GCF_000407605.1	d__Bacteria	p__Firmicutes	c__Bacilli	o__Lactobacillales	f__Enterococcaceae	g__Enterococcus_G	s__Enterococcus_G_sulfureus	99.34	0
GCF_000411255.1	d__Bacteria	p__Firmicutes	c__Bacilli	o__Paenibacillales	f__Paenibacillaceae	g__Paenibacillus_F	s__Paenibacillus_F_sp000411255	99.73	0
GCF_000411295.1	d__Bacteria	p__Firmicutes	c__Bacilli	o__Bacillales_A	f__Planococcaceae	g__Paenisporosarcina	s__Paenisporosarcina_sp000411295	99.34	0.44
GCF_000411475.1	d__Bacteria	p__Firmicutes	c__Bacilli	o__Lactobacillales	f__Streptococcaceae	g__Streptococcus	s__Streptococcus_sp000411475	100	0
GCF_000413475.1	d__Bacteria	p__Firmicutes	c__Bacilli	o__Lactobacillales	f__Streptococcaceae	g__Streptococcus	s__Streptococcus_intermedius	100	0
GCF_000415185.1	d__Bacteria	p__Firmicutes	c__Bacilli	o__Lactobacillales	f__Enterococcaceae	g__Enterococcus_B	s__Enterococcus_B_faecalis_A	99.63	1.5
GCF_000416965.1	d__Bacteria	p__Firmicutes	c__Bacilli	o__Exiguobacterales	f__Exiguobacteraceae	g__Exiguobacterium	s__Exiguobacterium_chiriqhucha	98.68	0
GCF_000420105.1	d__Bacteria	p__Firmicutes	c__Bacilli	o__Mycoplasmatales	f__Metamycoplasmataceae	g__Metamycoplasma	s__Metamycoplasma_orale	99.25	0
GCF_000420345.1	d__Bacteria	p__Firmicutes	c__Bacilli	o__Erysipelotrichales	f__Erysipelotrichaceae	g__Faecalicoccus	s__Faecalicoccus_pleomorphus	98.11	4.85
GCF_000420365.1	d__Bacteria	p__Firmicutes	c__Bacilli	o__Lactobacillales	f__Lactobacillaceae	g__Weissella	s__Weissella_halotolerans	99.39	0
GCF_000420725.1	d__Bacteria	p__Firmicutes	c__Bacilli	o__Bacillales_H	f__Marinococcaceae	g__Marinococcus	s__Marinococcus_halotolerans	98.66	1.34
GCF_000420785.1	d__Bacteria	p__Firmicutes	c__Bacilli	o__Lactobacillales	f__Streptococcaceae	g__Streptococcus	s__Streptococcus_hyovaginalis	100	0.37
GCF_000421665.1	d__Bacteria	p__Firmicutes	c__Bacilli	o__Lactobacillales	f__Aerococcaceae	g__Bavariicoccus	s__Bavariicoccus_seileri	99.45	0
GCF_000422445.1	d__Bacteria	p__Firmicutes	c__Bacilli	o__Paenibacillales	f__Paenibacillaceae	g__Paenibacillus_B	s__Paenibacillus_B_assamensis	99.73	0.14
GCF_000422465.1	d__Bacteria	p__Firmicutes	c__Bacilli	o__Paenibacillales	f__Paenibacillaceae	g__Paenibacillus_C	s__Paenibacillus_C_harenae	99.73	1.03
GCF_000422485.1	d__Bacteria	p__Firmicutes	c__Bacilli	o__Paenibacillales	f__Paenibacillaceae	g__Paenibacillus_O	s__Paenibacillus_O_pasadenensis	99.62	0
GCF_000422505.1	d__Bacteria	p__Firmicutes	c__Bacilli	o__Paenibacillales	f__Paenibacillaceae	g__Paenibacillus_D	s__Paenibacillus_D_pinihumi	99.73	0.05
GCF_000422905.1	d__Bacteria	p__Firmicutes	c__Bacilli	o__Paenibacillales	f__Paenibacillaceae	g__Paenibacillus_E	s__Paenibacillus_E_alginolyticus	99.73	0.27
GCF_000423105.1	d__Bacteria	p__Firmicutes	c__Bacilli	o__Bacillales_D	f__Alkalibacillaceae	g__Halalkalibacillus	s__Halalkalibacillus_halophilus	98.67	0.89
GCF_000423245.1	d__Bacteria	p__Firmicutes	c__Bacilli	o__Lactobacillales	f__Lactobacillaceae	g__Ligilactobacillus	s__Ligilactobacillus_ceti	97.91	0
GCF_000423265.1	d__Bacteria	p__Firmicutes	c__Bacilli	o__Lactobacillales	f__Lactobacillaceae	g__Ligilactobacillus	s__Ligilactobacillus_saerimneri	99.48	0
GCF_000423725.1	d__Bacteria	p__Firmicutes	c__Bacilli	o__Lactobacillales	f__Streptococcaceae	g__Streptococcus	s__Streptococcus_devriesei	99.63	0
GCF_000423745.1	d__Bacteria	p__Firmicutes	c__Bacilli	o__Lactobacillales	f__Streptococcaceae	g__Streptococcus	s__Streptococcus_plurextorum	98.88	0.87
GCF_000423765.1	d__Bacteria	p__Firmicutes	c__Bacilli	o__Lactobacillales	f__Streptococcaceae	g__Streptococcus	s__Streptococcus_porci	100	0.45
GCF_000423785.1	d__Bacteria	p__Firmicutes	c__Bacilli	o__Lactobacillales	f__Enterococcaceae	g__Tetragenococcus	s__Tetragenococcus_muriaticus	99.34	0
GCF_000425005.1	d__Bacteria	p__Firmicutes	c__Bacilli	o__Erysipelotrichales	f__Erysipelotrichaceae	g__Bulleidia	s__Bulleidia_moorei	100	0
GCF_000425025.1	d__Bacteria	p__Firmicutes	c__Bacilli	o__Lactobacillales	f__Streptococcaceae	g__Streptococcus	s__Streptococcus_castoreus	100	0.38
GCF_000425125.1	d__Bacteria	p__Firmicutes	c__Bacilli	o__Paenibacillales	f__Paenibacillaceae	g__Paenibacillus_B	s__Paenibacillus_B_taiwanensis	99.73	0
GCF_000425205.1	d__Bacteria	p__Firmicutes	c__Bacilli	o__Bacillales_D	f__Halobacillaceae	g__Pontibacillus_A	s__Pontibacillus_A_halophilus	98.66	0.67
GCF_000425225.1	d__Bacteria	p__Firmicutes	c__Bacilli	o__Bacillales_D	f__Halobacillaceae	g__Pontibacillus	s__Pontibacillus_marinus	99.33	0.89
GCF_000425545.1	d__Bacteria	p__Firmicutes	c__Bacilli	o__Bacillales_A	f__Planococcaceae	g__Sporosarcina	s__Sporosarcina_ureae	99.33	0.62
GCF_000425665.1	d__Bacteria	p__Firmicutes	c__Bacilli	o__Staphylococcales	f__Gemellaceae	g__Gemella	s__Gemella_cuniculi	98.37	0.57
GCF_000425705.1	d__Bacteria	p__Firmicutes	c__Bacilli	o__Bacillales_D	f__Halobacillaceae	g__Halobacillus	s__Halobacillus_kuroshimensis	100	1.56
GCF_000425825.1	d__Bacteria	p__Firmicutes	c__Bacilli	o__Staphylococcales	f__Salinicoccaceae	g__Jeotgalicoccus	s__Jeotgalicoccus_marinus	98.85	1.15
GCF_000425845.1	d__Bacteria	p__Firmicutes	c__Bacilli	o__Staphylococcales	f__Salinicoccaceae	g__Jeotgalicoccus	s__Jeotgalicoccus_psychrophilus	99.43	0.77
GCF_000425865.1	d__Bacteria	p__Firmicutes	c__Bacilli	o__Lactobacillales	f__Carnobacteriaceae	g__Lacticigenium	s__Lacticigenium_naphthae	99.45	0.74
GCF_000425885.1	d__Bacteria	p__Firmicutes	c__Bacilli	o__Lactobacillales	f__Lactobacillaceae	g__Schleiferilactobacillus	s__Schleiferilactobacillus_harbinensis	98.69	1.05
GCF_000425905.1	d__Bacteria	p__Firmicutes	c__Bacilli	o__Lactobacillales	f__Lactobacillaceae	g__Lactobacillus	s__Lactobacillus_psittaci	97.11	0
GCF_000426085.1	d__Bacteria	p__Firmicutes	c__Bacilli	o__Bacillales_B	f__DSM-18226	g__Neobacillus	s__Neobacillus_sp000426085	99.45	0.81
GCF_000426545.1	d__Bacteria	p__Firmicutes	c__Bacilli	o__Paenibacillales	f__Paenibacillaceae	g__Paenibacillus	s__Paenibacillus_panacisoli	99.85	0
GCF_000428065.1	d__Bacteria	p__Firmicutes	c__Bacilli	o__Thermoactinomycetales	f__Thermoactinomycetaceae	g__Shimazuella	s__Shimazuella_kribbensis	99.23	2.76
GCF_000428865.1	d__Bacteria	p__Firmicutes	c__Bacilli	o__Lactobacillales	f__Aerococcaceae	g__Eremococcus	s__Eremococcus_coleocola	99.45	0
GCF_000428925.1	d__Bacteria	p__Firmicutes	c__Bacilli	o__Lactobacillales	f__Lactobacillaceae	g__Furfurilactobacillus	s__Furfurilactobacillus_rossiae	99.46	1.9
GCF_000429585.1	d__Bacteria	p__Firmicutes	c__Bacilli	o__Lactobacillales	f__Carnobacteriaceae	g__Atopococcus	s__Atopococcus_tabaci	98.34	0.85
GCF_000429685.1	d__Bacteria	p__Firmicutes	c__Bacilli	o__Bacillales_H	f__Marinococcaceae	g__Bacillus_AP	s__Bacillus_AP_aidingensis	98.66	1.57
GCF_000429705.1	d__Bacteria	p__Firmicutes	c__Bacilli	o__Bacillales_H	f__Salisediminibacteriaceae	g__Bacillus_AS	s__Bacillus_AS_aurantiacus	98.68	0.33
GCF_000429725.1	d__Bacteria	p__Firmicutes	c__Bacilli	o__Bacillales_H	f__Salisediminibacteriaceae	g__Alkalicoccus	s__Alkalicoccus_chagannorensis	98.68	0.22
GCF_000429825.1	d__Bacteria	p__Firmicutes	c__Bacilli	o__Paenibacillales	f__Paenibacillaceae	g__Cohnella	s__Cohnella_thermotolerans	99.19	0.18
GCF_000430625.1	d__Bacteria	p__Firmicutes	c__Bacilli	o__Aneurinibacillales	f__Aneurinibacillaceae	g__Aneurinibacillus_B	s__Aneurinibacillus_B_terranovensis	98.15	2.46
GCF_000430685.1	d__Bacteria	p__Firmicutes	c__Bacilli	o__Bacillales_G	f__Sporolactobacillaceae	g__Tuberibacillus	s__Tuberibacillus_calidus	98.26	0.26
GCF_000430745.1	d__Bacteria	p__Firmicutes	c__Bacilli	o__Bacillales_G	f__Fictibacillaceae	g__Fictibacillus_A	s__Fictibacillus_A_gelatini	99.34	0.88
GCF_000430765.1	d__Bacteria	p__Firmicutes	c__Bacilli	o__Bacillales_B	f__DSM-1321	g__Bacillus_AI	s__Bacillus_AI_kribbensis	99.32	0.82
GCF_000430785.1	d__Bacteria	p__Firmicutes	c__Bacilli	o__Bacillales	f__Bacillaceae_G	g__Ectobacillus	s__Ectobacillus_panaciterrae	99.07	3.32
GCF_000439435.1	d__Bacteria	p__Firmicutes	c__Bacilli	o__Mycoplasmatales	f__Mycoplasmataceae	g__Spiroplasma_A	s__Spiroplasma_A_taiwanense	98.87	1.5
GCF_000439455.1	d__Bacteria	p__Firmicutes	c__Bacilli	o__Mycoplasmatales	f__Mycoplasmataceae	g__Spiroplasma_A	s__Spiroplasma_A_diminutum	98.87	0.75
GCF_000440115.1	d__Bacteria	p__Firmicutes	c__Bacilli	o__Lactobacillales	f__Streptococcaceae	g__Streptococcus	s__Streptococcus_suis_L	100	0
GCF_000440555.1	d__Bacteria	p__Firmicutes	c__Bacilli	o__Lactobacillales	f__Streptococcaceae	g__Streptococcus	s__Streptococcus_suis_N	100	0
GCF_000445995.2	d__Bacteria	p__Firmicutes	c__Bacilli	o__Bacillales	f__Anoxybacillaceae	g__Geobacillus	s__Geobacillus_sp000445995	98.87	1.39
GCF_000448565.1	d__Bacteria	p__Firmicutes	c__Bacilli	o__Lactobacillales	f__Streptococcaceae	g__Streptococcus	s__Streptococcus_sp000448565	97.8	0.29
GCF_000454065.1	d__Bacteria	p__Firmicutes	c__Bacilli	o__Brevibacillales	f__Brevibacillaceae	g__Brevibacillus	s__Brevibacillus_thermoruber	98.66	1.59
GCF_000455265.1	d__Bacteria	p__Firmicutes	c__Bacilli	o__Paenibacillales	f__Paenibacillaceae	g__Paenibacillus_A	s__Paenibacillus_A_antibioticophila	97.29	0.15
GCF_000455285.1	d__Bacteria	p__Firmicutes	c__Bacilli	o__Erysipelotrichales	f__Erysipelatoclostridiaceae	g__Stoquefichus	s__Stoquefichus_massiliensis	99.06	0
GCF_000455485.1	d__Bacteria	p__Firmicutes	c__Bacilli	o__Paenibacillales	f__Paenibacillaceae	g__Gorillibacterium	s__Gorillibacterium_massiliense	98.12	0.56
GCF_000463075.2	d__Bacteria	p__Firmicutes	c__Bacilli	o__Lactobacillales	f__Lactobacillaceae	g__Lactiplantibacillus	s__Lactiplantibacillus_plantarum_A	99.07	2.16
GCF_000466385.1	d__Bacteria	p__Firmicutes	c__Bacilli	o__Aneurinibacillales	f__Aneurinibacillaceae	g__Aneurinibacillus	s__Aneurinibacillus_aneurinilyticus	99.22	2.69
GCF_000469135.2	d__Bacteria	p__Firmicutes	c__Bacilli	o__Bacillales_D	f__Halobacillaceae	g__Halobacillus	s__Halobacillus_sp001592845	99.33	0
GCF_000469305.1	d__Bacteria	p__Firmicutes	c__Bacilli	o__Erysipelotrichales	f__Erysipelotrichaceae	g__Faecalitalea	s__Faecalitalea_cylindroides	97.88	1.35
GCF_000469325.1	d__Bacteria	p__Firmicutes	c__Bacilli	o__Lactobacillales	f__Lactobacillaceae	g__Schleiferilactobacillus	s__Schleiferilactobacillus_shenzhenensis	99.48	1.05
GCF_000469465.1	d__Bacteria	p__Firmicutes	c__Bacilli	o__Staphylococcales	f__Gemellaceae	g__Gemella	s__Gemella_bergeri	98.28	0
GCF_000473245.1	d__Bacteria	p__Firmicutes	c__Bacilli	o__Bacillales_B	f__DSM-18226	g__Bacillus_AB	s__Bacillus_AB_infantis	98.36	1.23
GCF_000474275.2	d__Bacteria	p__Firmicutes	c__Bacilli	o__Bacillales_H	f__Bacillaceae_D	g__Bacillus_S	s__Bacillus_S_marmarensis	98.68	1.55
GCF_000482485.1	d__Bacteria	p__Firmicutes	c__Bacilli	o__Bacillales_D	f__Amphibacillaceae	g__Ornithinibacillus	s__Ornithinibacillus_globulus	98.01	0
GCF_000483165.1	d__Bacteria	p__Firmicutes	c__Bacilli	o__Mycoplasmatales	f__Mycoplasmataceae	g__Tullyiplasma	s__Tullyiplasma_multilocale	98.87	0
GCF_000484595.1	d__Bacteria	p__Firmicutes	c__Bacilli	o__Bacillales_A	f__Planococcaceae	g__Paenisporosarcina	s__Paenisporosarcina_sp000484595	99.34	0
GCF_000485555.1	d__Bacteria	p__Firmicutes	c__Bacilli	o__Mycoplasmatales	f__Metamycoplasmataceae	g__Metamycoplasma	s__Metamycoplasma_salivarium	100	0.75
GCF_000495255.1	d__Bacteria	p__Firmicutes	c__Bacilli	o__Acholeplasmatales	f__Acholeplasmataceae	g__Phytoplasma	s__Phytoplasma_sp000495255	97.14	0
GCF_000496285.1	d__Bacteria	p__Firmicutes	c__Bacilli	o__Bacillales	f__Bacillaceae_G	g__Bacillus_A	s__Bacillus_A_toyonensis	97.66	0
GCF_000496575.1	d__Bacteria	p__Firmicutes	c__Bacilli	o__Bacillales	f__Anoxybacillaceae	g__Geobacillus	s__Geobacillus_thermodenitrificans	99.44	0
GCF_000496835.1	d__Bacteria	p__Firmicutes	c__Bacilli	o__Bacillales_D	f__Halobacillaceae	g__Thalassobacillus	s__Thalassobacillus_devorans_B	99.33	0
GCF_000497245.1	d__Bacteria	p__Firmicutes	c__Bacilli	o__Bacillales_G	f__Sporolactobacillaceae	g__Sporolactobacillus	s__Sporolactobacillus_laevolacticus	98.45	0.39
GCF_000498955.2	d__Bacteria	p__Firmicutes	c__Bacilli	o__Lactobacillales	f__Lactobacillaceae	g__Lactiplantibacillus	s__Lactiplantibacillus_fabifermentans	99.07	1.39
GCF_000499205.1	d__Bacteria	p__Firmicutes	c__Bacilli	o__Paenibacillales	f__Paenibacillaceae	g__Paenibacillus	s__Paenibacillus_sp000499205	99.85	0.31
GCF_000500935.1	d__Bacteria	p__Firmicutes	c__Bacilli	o__Mycoplasmatales	f__Mycoplasmataceae	g__Spiroplasma_A	s__Spiroplasma_A_apis	98.12	2.26
GCF_000503775.1	d__Bacteria	p__Firmicutes	c__Bacilli	o__Brevibacillales	f__Brevibacillaceae	g__Brevibacillus	s__Brevibacillus_panacihumi_A	98.92	1.3
GCF_000505545.1	d__Bacteria	p__Firmicutes	c__Bacilli	o__Bacillales_A	f__Planococcaceae	g__Kurthia	s__Kurthia_huakuii	98.68	1.82
GCF_000507145.1	d__Bacteria	p__Firmicutes	c__Bacilli	o__Bacillales	f__Bacillaceae	g__Bacillus	s__Bacillus_tequilensis	99.01	0.52
GCF_000510645.1	d__Bacteria	p__Firmicutes	c__Bacilli	o__Thermicanales	f__Thermicanaceae	g__Thermicanus	s__Thermicanus_aegyptius	97.69	1.54
GCF_000513095.1	d__Bacteria	p__Firmicutes	c__Bacilli	o__Bacillales_H	f__Bacillaceae_D	g__Bacillus_L	s__Bacillus_L_wakoensis	97.66	2.21
GCF_000513115.1	d__Bacteria	p__Firmicutes	c__Bacilli	o__Bacillales_H	f__Bacillaceae_D	g__Bacillus_L	s__Bacillus_L_hemicellulosilyticus	96.58	0.55
GCF_000513135.1	d__Bacteria	p__Firmicutes	c__Bacilli	o__Bacillales_H	f__Bacillaceae_D	g__Bacillus_L	s__Bacillus_L_akibai	97.68	2.21
GCF_000513275.1	d__Bacteria	p__Firmicutes	c__Bacilli	o__Paenibacillales	f__Paenibacillaceae	g__Paenibacillus_C	s__Paenibacillus_C_gorillae	99.73	0.58
GCF_000515335.1	d__Bacteria	p__Firmicutes	c__Bacilli	o__Paenibacillales	f__Paenibacillaceae	g__Cohnella	s__Cohnella_panacarvi	98.66	0
GCF_000518205.1	d__Bacteria	p__Firmicutes	c__Bacilli	o__Lactobacillales	f__Aerococcaceae	g__Suicoccus	s__Suicoccus_sourekii	97.81	0.27
GCF_000518285.1	d__Bacteria	p__Firmicutes	c__Bacilli	o__Mycoplasmatales	f__Mycoplasmataceae	g__Williamsoniiplasma	s__Williamsoniiplasma_lucivorax	99.62	1.14
GCF_000518305.1	d__Bacteria	p__Firmicutes	c__Bacilli	o__Mycoplasmatales	f__Mycoplasmoidaceae	g__Mycoplasmoides	s__Mycoplasmoides_imitans	99.25	0.75
GCF_000518725.1	d__Bacteria	p__Firmicutes	c__Bacilli	o__Mycoplasmatales	f__Mycoplasmataceae	g__Tullyiplasma	s__Tullyiplasma_seiffertii	99.62	0.38
GCF_000518865.1	d__Bacteria	p__Firmicutes	c__Bacilli	o__Bacillales	f__Bacillaceae	g__Metabacillus	s__Metabacillus_sp000518865	98.57	3.42
GCF_000518885.1	d__Bacteria	p__Firmicutes	c__Bacilli	o__Bacillales_B	f__DSM-18226	g__Cytobacillus	s__Cytobacillus_sp000518885	99.45	2.96
GCF_000520715.1	d__Bacteria	p__Firmicutes	c__Bacilli	o__Paenibacillales	f__Paenibacillaceae	g__Paenibacillus	s__Paenibacillus_zanthoxyli	98.73	2.52
GCF_000520735.1	d__Bacteria	p__Firmicutes	c__Bacilli	o__Paenibacillales	f__Paenibacillaceae	g__Paenibacillus	s__Paenibacillus_forsythiae	97.16	3.75
GCF_000520815.1	d__Bacteria	p__Firmicutes	c__Bacilli	o__Paenibacillales	f__Paenibacillaceae	g__Paenibacillus	s__Paenibacillus_maysiensis	99.26	0.59
GCF_000521485.1	d__Bacteria	p__Firmicutes	c__Bacilli	o__Bacillales_D	f__Amphibacillaceae	g__Gracilibacillus	s__Gracilibacillus_boraciitolerans	97.85	1.1
GCF_000524555.1	d__Bacteria	p__Firmicutes	c__Bacilli	o__Mycoplasmatales	f__Metamycoplasmataceae	g__Mesomycoplasma	s__Mesomycoplasma_bovoculi	100	0.72
GCF_000525795.1	d__Bacteria	p__Firmicutes	c__Bacilli	o__Lactobacillales	f__Listeriaceae	g__Listeria	s__Listeria_aquatica	96.76	0.55
GCF_000525835.1	d__Bacteria	p__Firmicutes	c__Bacilli	o__Lactobacillales	f__Listeriaceae	g__Listeria_A	s__Listeria_A_grandensis	96.57	1.1
GCF_000525875.1	d__Bacteria	p__Firmicutes	c__Bacilli	o__Lactobacillales	f__Listeriaceae	g__Listeria	s__Listeria_floridensis	97.38	0.87
GCF_000525915.1	d__Bacteria	p__Firmicutes	c__Bacilli	o__Lactobacillales	f__Listeriaceae	g__Brochothrix	s__Brochothrix_campestris	97.93	0
GCF_000525975.1	d__Bacteria	p__Firmicutes	c__Bacilli	o__Lactobacillales	f__Listeriaceae	g__Listeria_A	s__Listeria_A_rocourtiae	95.72	1.66
GCF_000525995.1	d__Bacteria	p__Firmicutes	c__Bacilli	o__Lactobacillales	f__Listeriaceae	g__Listeria_A	s__Listeria_A_riparia	95.81	1.93
GCF_000526235.1	d__Bacteria	p__Firmicutes	c__Bacilli	o__Acholeplasmatales	f__Acholeplasmataceae	g__Acholeplasma	s__Acholeplasma_granularum	98.65	0
GCF_000526675.1	d__Bacteria	p__Firmicutes	c__Bacilli	o__Lactobacillales	f__Aerococcaceae	g__Atopobacter	s__Atopobacter_phocae	98.36	0
GCF_000526955.1	d__Bacteria	p__Firmicutes	c__Bacilli	o__Mycoplasmatales	f__Metamycoplasmataceae	g__Mycoplasmopsis_A	s__Mycoplasmopsis_A_cricetuli	99.62	0.25
GCF_000565175.1	d__Bacteria	p__Firmicutes	c__Bacilli	o__Mycoplasmatales	f__Mycoplasmataceae	g__Spiroplasma_A	s__Spiroplasma_A_culicicola	98.87	0.75
GCF_000565195.1	d__Bacteria	p__Firmicutes	c__Bacilli	o__Mycoplasmatales	f__Mycoplasmataceae	g__Spiroplasma	s__Spiroplasma_mirum	95.74	0.9
GCF_000565215.1	d__Bacteria	p__Firmicutes	c__Bacilli	o__Mycoplasmatales	f__Mycoplasmataceae	g__Spiroplasma_B	s__Spiroplasma_B_sabaudiense	99.25	1.13
GCF_000565285.1	d__Bacteria	p__Firmicutes	c__Bacilli	o__Bacillales_B	f__DSM-18226	g__Cytobacillus	s__Cytobacillus_firmus_A	99.39	4.48
GCF_000576305.1	d__Bacteria	p__Firmicutes	c__Bacilli	o__Paenibacillales	f__Paenibacillaceae	g__Paenibacillus	s__Paenibacillus_pini	98.13	0.07
GCF_000576325.1	d__Bacteria	p__Firmicutes	c__Bacilli	o__Bacillales_H	f__Bacillaceae_D	g__Bacillus_H	s__Bacillus_H_sp000576325	97	1
GCF_000577245.1	d__Bacteria	p__Firmicutes	c__Bacilli	o__Bacillales_D	f__Amphibacillaceae	g__Ornithinibacillus	s__Ornithinibacillus_sp000577245	99.34	1.32
GCF_000583655.1	d__Bacteria	p__Firmicutes	c__Bacilli	o__Lactobacillales	f__Lactobacillaceae	g__Lentilactobacillus	s__Lentilactobacillus_farraginis	98.31	0
GCF_000585255.1	d__Bacteria	p__Firmicutes	c__Bacilli	o__Lactobacillales	f__Carnobacteriaceae	g__Alkalibacterium	s__Alkalibacterium_sp000585255	98.36	1
GCF_000585395.1	d__Bacteria	p__Firmicutes	c__Bacilli	o__Paenibacillales	f__Paenibacillaceae	g__Saccharibacillus	s__Saccharibacillus_sacchari	99.73	0.55
GCF_000586555.1	d__Bacteria	p__Firmicutes	c__Bacilli	o__Bacillales_A	f__Planococcaceae	g__Sporosarcina	s__Sporosarcina_sp000586555	100	1.43
GCF_000612445.1	d__Bacteria	p__Firmicutes	c__Bacilli	o__Lactobacillales	f__Lactobacillaceae	g__Liquorilactobacillus	s__Liquorilactobacillus_sucicola	97.8	0.52
GCF_000612505.1	d__Bacteria	p__Firmicutes	c__Bacilli	o__Paenibacillales	f__Paenibacillaceae	g__Paenibacillus	s__Paenibacillus_sabinae	99.8	2.75
GCF_000612625.1	d__Bacteria	p__Firmicutes	c__Bacilli	o__Bacillales_B	f__DSM-18226	g__Neobacillus	s__Neobacillus_jeddahensis	98.84	0.47
GCF_000612665.1	d__Bacteria	p__Firmicutes	c__Bacilli	o__Bacillales_B	f__DSM-18226	g__Neobacillus	s__Neobacillus_dielmoensis	97.05	3.16
GCF_000612805.1	d__Bacteria	p__Firmicutes	c__Bacilli	o__Bacillales_A	f__Planococcaceae	g__Metasolibacillus	s__Metasolibacillus_ndiopicus	99.34	1.21
GCF_000612865.1	d__Bacteria	p__Firmicutes	c__Bacilli	o__Bacillales_D	f__Amphibacillaceae	g__Virgibacillus	s__Virgibacillus_picturae	100	0.67
GCF_000613125.1	d__Bacteria	p__Firmicutes	c__Bacilli	o__Bacillales_B	f__DSM-18226	g__Neobacillus	s__Neobacillus_sp000613125	98.84	3.29
GCF_000615285.1	d__Bacteria	p__Firmicutes	c__Bacilli	o__Lactobacillales	f__Lactobacillaceae	g__Lactobacillus	s__Lactobacillus_kitasatonis	96.27	0
GCF_000615445.1	d__Bacteria	p__Firmicutes	c__Bacilli	o__Lactobacillales	f__Lactobacillaceae	g__Lactobacillus	s__Lactobacillus_hamsteri	98.04	0.65
GCF_000615765.1	d__Bacteria	p__Firmicutes	c__Bacilli	o__Lactobacillales	f__Lactobacillaceae	g__Ligilactobacillus	s__Ligilactobacillus_equi	97.12	1.75
GCF_000615805.1	d__Bacteria	p__Firmicutes	c__Bacilli	o__Lactobacillales	f__Lactobacillaceae	g__Latilactobacillus	s__Latilactobacillus_fuchuensis	98.91	0
GCF_000615845.1	d__Bacteria	p__Firmicutes	c__Bacilli	o__Lactobacillales	f__Lactobacillaceae	g__Ligilactobacillus	s__Ligilactobacillus_hayakitensis	96.23	0.52
GCF_000615905.1	d__Bacteria	p__Firmicutes	c__Bacilli	o__Lactobacillales	f__Lactobacillaceae	g__Companilactobacillus	s__Companilactobacillus_nodensis	99.3	0
GCF_000615945.1	d__Bacteria	p__Firmicutes	c__Bacilli	o__Caldalkalibacillales	f__Caldalkalibacillaceae	g__Bacillus_AT	s__Bacillus_AT_mannanilyticus	95.38	2.18
GCF_000620005.1	d__Bacteria	p__Firmicutes	c__Bacilli	o__Mycoplasmatales	f__Metamycoplasmataceae	g__Metamycoplasma	s__Metamycoplasma_spumans	100	0
GCF_000620165.1	d__Bacteria	p__Firmicutes	c__Bacilli	o__Bacillales	f__Anoxybacillaceae	g__Anoxybacillus_A	s__Anoxybacillus_A_tepidamans_A	99.44	0
GCF_000620565.1	d__Bacteria	p__Firmicutes	c__Bacilli	o__Paenibacillales	f__Paenibacillaceae	g__Paenibacillus_E	s__Paenibacillus_E_sp000620565	99.19	0.12
GCF_000620805.1	d__Bacteria	p__Firmicutes	c__Bacilli	o__Exiguobacterales	f__Exiguobacteraceae	g__Exiguobacterium_A	s__Exiguobacterium_A_undae	100	0.33
GCF_000620845.1	d__Bacteria	p__Firmicutes	c__Bacilli	o__Exiguobacterales	f__Exiguobacteraceae	g__Exiguobacterium	s__Exiguobacterium_marinum	99.34	0
GCF_000620865.1	d__Bacteria	p__Firmicutes	c__Bacilli	o__Exiguobacterales	f__Exiguobacteraceae	g__Exiguobacterium_A	s__Exiguobacterium_A_sibiricum_A	100	0.33
GCF_000620985.1	d__Bacteria	p__Firmicutes	c__Bacilli	o__Lactobacillales	f__Listeriaceae	g__Brochothrix	s__Brochothrix_thermosphacta	99.45	0
GCF_000621085.1	d__Bacteria	p__Firmicutes	c__Bacilli	o__Mycoplasmatales	f__Metamycoplasmataceae	g__Mycoplasmopsis	s__Mycoplasmopsis_gallinarum	100	0
GCF_000621445.1	d__Bacteria	p__Firmicutes	c__Bacilli	o__Bacillales_H	f__Bacillaceae_F	g__Bacillus_AO	s__Bacillus_AO_bogoriensis	99.34	0.88
GCF_000622165.1	d__Bacteria	p__Firmicutes	c__Bacilli	o__Mycoplasmatales	f__Metamycoplasmataceae	g__Mesomycoplasma	s__Mesomycoplasma_molare	100	1.15
GCF_000622205.1	d__Bacteria	p__Firmicutes	c__Bacilli	o__Mycoplasmatales	f__Metamycoplasmataceae	g__Mycoplasmopsis_A	s__Mycoplasmopsis_A_leonicaptivi	99.25	0
GCF_000632515.1	d__Bacteria	p__Firmicutes	c__Bacilli	o__Bacillales	f__Anoxybacillaceae	g__Saccharococcus	s__Saccharococcus_sp000632515	99.44	0.33
GCF_000632715.1	d__Bacteria	p__Firmicutes	c__Bacilli	o__Bacillales	f__Anoxybacillaceae	g__Saccharococcus	s__Saccharococcus_caldoxylosilyticus	99.44	0.75
GCF_000633635.1	d__Bacteria	p__Firmicutes	c__Bacilli	o__Lactobacillales	f__Enterococcaceae	g__Enterococcus	s__Enterococcus_crotali	99.5	2.18
GCF_000648615.1	d__Bacteria	p__Firmicutes	c__Bacilli	o__Bacillales_G	f__Sporolactobacillaceae	g__Sporolactobacillus	s__Sporolactobacillus_terrae	98.45	0
GCF_000685865.1	d__Bacteria	p__Firmicutes	c__Bacilli	o__Exiguobacterales	f__Exiguobacteraceae	g__Exiguobacterium_A	s__Exiguobacterium_A_antarcticum	99.34	0.99
GCF_000685905.1	d__Bacteria	p__Firmicutes	c__Bacilli	o__Mycoplasmatales	f__Mycoplasmoidaceae	g__Mycoplasmoides	s__Mycoplasmoides_pirum	100	0
GCF_000686585.1	d__Bacteria	p__Firmicutes	c__Bacilli	o__Mycoplasmatales	f__Metamycoplasmataceae	g__Mycoplasmopsis	s__Mycoplasmopsis_lipofaciens	100	0
GCF_000686605.1	d__Bacteria	p__Firmicutes	c__Bacilli	o__Lactobacillales	f__Streptococcaceae	g__Streptococcus	s__Streptococcus_sobrinus	98.88	0
GCF_000686665.1	d__Bacteria	p__Firmicutes	c__Bacilli	o__Erysipelotrichales	f__Erysipelatoclostridiaceae	g__Erysipelatoclostridium	s__Erysipelatoclostridium_saccharogumia	100	0
GCF_000686845.1	d__Bacteria	p__Firmicutes	c__Bacilli	o__Paenibacillales	f__Paenibacillaceae	g__Paenibacillus_S	s__Paenibacillus_S_sp000686845	98.95	2.16
GCF_000687735.1	d__Bacteria	p__Firmicutes	c__Bacilli	o__Acholeplasmatales	f__Acholeplasmataceae	g__Acholeplasma	s__Acholeplasma_equifetale	98	0
GCF_000687775.1	d__Bacteria	p__Firmicutes	c__Bacilli	o__Mycoplasmatales	f__Metamycoplasmataceae	g__Mycoplasmopsis	s__Mycoplasmopsis_felifaucium	100	0
GCF_000687795.1	d__Bacteria	p__Firmicutes	c__Bacilli	o__Mycoplasmatales	f__Mycoplasmoidaceae	g__Mycoplasmoides	s__Mycoplasmoides_testudinis	99	1.5
GCF_000687815.1	d__Bacteria	p__Firmicutes	c__Bacilli	o__Mycoplasmatales	f__Metamycoplasmataceae	g__Mycoplasma_H	s__Mycoplasma_H_elephantis	100	0.77
GCF_000687835.1	d__Bacteria	p__Firmicutes	c__Bacilli	o__Acholeplasmatales	f__Acholeplasmataceae	g__Acholeplasma_A	s__Acholeplasma_A_modicum	98.67	0
GCF_000691145.1	d__Bacteria	p__Firmicutes	c__Bacilli	o__Bacillales	f__Bacillaceae	g__Bacillus	s__Bacillus_altitudinis	99.59	0
GCF_000691165.1	d__Bacteria	p__Firmicutes	c__Bacilli	o__Bacillales	f__Bacillaceae	g__Bacillus	s__Bacillus_safensis	99.59	0.21
GCF_000691805.2	d__Bacteria	p__Firmicutes	c__Bacilli	o__Lactobacillales	f__Lactobacillaceae	g__Weissella	s__Weissella_oryzae	99.39	0
GCF_000695835.1	d__Bacteria	p__Firmicutes	c__Bacilli	o__Mycoplasmatales	f__Metamycoplasmataceae	g__Mycoplasmopsis	s__Mycoplasmopsis_californica	98.97	0
GCF_000698125.1	d__Bacteria	p__Firmicutes	c__Bacilli	o__Bacillales_H	f__Marinococcaceae	g__JCM-19038	s__JCM-19038_sp000698125	95.41	0
GCF_000701485.1	d__Bacteria	p__Firmicutes	c__Bacilli	o__Mycoplasmatales	f__Metamycoplasmataceae	g__Mycoplasmopsis_A	s__Mycoplasmopsis_A_sturni	100	0
GCF_000701525.1	d__Bacteria	p__Firmicutes	c__Bacilli	o__Mycoplasmatales	f__Mycoplasmataceae	g__Mesoplasma	s__Mesoplasma_grammopterae	100	0.38
GCF_000701685.1	d__Bacteria	p__Firmicutes	c__Bacilli	o__Staphylococcales	f__Gemellaceae	g__Gemella	s__Gemella_sanguinis	98.56	0
GCF_000701785.1	d__Bacteria	p__Firmicutes	c__Bacilli	o__Mycoplasmatales	f__Mycoplasmoidaceae	g__Mycoplasmoides	s__Mycoplasmoides_alvi	99.81	0.75
GCF_000701805.1	d__Bacteria	p__Firmicutes	c__Bacilli	o__Mycoplasmatales	f__Metamycoplasmataceae	g__Mycoplasmopsis	s__Mycoplasmopsis_iners	100	0
GCF_000701825.1	d__Bacteria	p__Firmicutes	c__Bacilli	o__Mycoplasmatales	f__Metamycoplasmataceae	g__Mesomycoplasma	s__Mesomycoplasma_collis	98.85	0
GCF_000701865.1	d__Bacteria	p__Firmicutes	c__Bacilli	o__Mycoplasmatales	f__Metamycoplasmataceae	g__Mycoplasmopsis_A	s__Mycoplasmopsis_A_felis	100	0
GCF_000702065.1	d__Bacteria	p__Firmicutes	c__Bacilli	o__Erysipelotrichales	f__Erysipelatoclostridiaceae	g__Kandleria	s__Kandleria_vitulina	100	0
GCF_000702165.1	d__Bacteria	p__Firmicutes	c__Bacilli	o__Erysipelotrichales	f__Erysipelatoclostridiaceae	g__Sharpea	s__Sharpea_azabuensis	99.06	0.94
GCF_000702585.1	d__Bacteria	p__Firmicutes	c__Bacilli	o__Exiguobacterales	f__Exiguobacteraceae	g__Exiguobacterium	s__Exiguobacterium_aurantiacum	98.34	0.66
GCF_000702605.1	d__Bacteria	p__Firmicutes	c__Bacilli	o__Exiguobacterales	f__Exiguobacteraceae	g__Exiguobacterium_A	s__Exiguobacterium_A_acetylicum	99.34	0
GCF_000702625.1	d__Bacteria	p__Firmicutes	c__Bacilli	o__Exiguobacterales	f__Exiguobacteraceae	g__Exiguobacterium_A	s__Exiguobacterium_A_oxidotolerans	99.34	0
GCF_000702705.1	d__Bacteria	p__Firmicutes	c__Bacilli	o__Mycoplasmatales	f__Metamycoplasmataceae	g__Mycoplasmopsis	s__Mycoplasmopsis_simbae	100	0
GCF_000702725.1	d__Bacteria	p__Firmicutes	c__Bacilli	o__Mycoplasmatales	f__Mycoplasmataceae	g__Tullyiplasma	s__Tullyiplasma_photuris	100	0
GCF_000702785.1	d__Bacteria	p__Firmicutes	c__Bacilli	o__Mycoplasmatales	f__Metamycoplasmataceae	g__Mycoplasmopsis	s__Mycoplasmopsis_primatum	100	0
GCF_000702805.1	d__Bacteria	p__Firmicutes	c__Bacilli	o__Mycoplasmatales	f__Metamycoplasmataceae	g__Metamycoplasma	s__Metamycoplasma_anseris	100	0
GCF_000708755.2	d__Bacteria	p__Firmicutes	c__Bacilli	o__Bacillales	f__Bacillaceae	g__Bacillus_P	s__Bacillus_P_indicus	98.97	1.15
GCF_000709085.1	d__Bacteria	p__Firmicutes	c__Bacilli	o__Bacillales_D	f__Amphibacillaceae	g__Virgibacillus_B	s__Virgibacillus_B_alimentarius	96	0.69
GCF_000712035.1	d__Bacteria	p__Firmicutes	c__Bacilli	o__Staphylococcales	f__Salinicoccaceae	g__Salinicoccus	s__Salinicoccus_luteus	99.43	1.92
GCF_000712165.1	d__Bacteria	p__Firmicutes	c__Bacilli	o__Mycoplasmatales	f__Mycoplasmoidaceae	g__Ureaplasma	s__Ureaplasma_canigenitalium	99.23	0.38
GCF_000712185.1	d__Bacteria	p__Firmicutes	c__Bacilli	o__Mycoplasmatales	f__Metamycoplasmataceae	g__Mycoplasmopsis	s__Mycoplasmopsis_opalescens	100	0
GCF_000712595.1	d__Bacteria	p__Firmicutes	c__Bacilli	o__Bacillales	f__Bacillaceae_G	g__Bacillus_A	s__Bacillus_A_manliponensis	99.28	1.44
GCF_000715205.1	d__Bacteria	p__Firmicutes	c__Bacilli	o__Bacillales	f__Bacillaceae	g__Bacillus	s__Bacillus_zhangzhouensis	99.48	0
GCF_000722545.1	d__Bacteria	p__Firmicutes	c__Bacilli	o__Paenibacillales	f__Paenibacillaceae	g__Paenibacillus_G	s__Paenibacillus_G_tyrfis	99.68	0.75
GCF_000722685.1	d__Bacteria	p__Firmicutes	c__Bacilli	o__Lactobacillales	f__Streptococcaceae	g__Streptococcus	s__Streptococcus_mitis_M	99.22	0.46
GCF_000722695.1	d__Bacteria	p__Firmicutes	c__Bacilli	o__Lactobacillales	f__Streptococcaceae	g__Streptococcus	s__Streptococcus_mitis_O	99.77	0.2
GCF_000722705.1	d__Bacteria	p__Firmicutes	c__Bacilli	o__Lactobacillales	f__Streptococcaceae	g__Streptococcus	s__Streptococcus_mitis_P	99.82	0.2
GCF_000722765.2	d__Bacteria	p__Firmicutes	c__Bacilli	o__Lactobacillales	f__Streptococcaceae	g__Streptococcus	s__Streptococcus_mitis_AQ	99.68	0.2
GCF_000722775.1	d__Bacteria	p__Firmicutes	c__Bacilli	o__Lactobacillales	f__Streptococcaceae	g__Streptococcus	s__Streptococcus_mitis_AV	99.64	0.3
GCF_000723885.1	d__Bacteria	p__Firmicutes	c__Bacilli	o__Paenibacillales	f__Paenibacillaceae	g__Paenibacillus	s__Paenibacillus_camerounensis	99.8	1.42
GCF_000724085.1	d__Bacteria	p__Firmicutes	c__Bacilli	o__Bacillales_D	f__Amphibacillaceae	g__Virgibacillus	s__Virgibacillus_manasiensis	100	1.11
GCF_000724485.1	d__Bacteria	p__Firmicutes	c__Bacilli	o__Bacillales_B	f__DSM-18226	g__Bacillus_Z	s__Bacillus_Z_methanolicus_A	99.45	1.98
GCF_000725285.1	d__Bacteria	p__Firmicutes	c__Bacilli	o__Bacillales_D	f__Amphibacillaceae	g__Virgibacillus	s__Virgibacillus_sp000725285	100	0.22
GCF_000731915.1	d__Bacteria	p__Firmicutes	c__Bacilli	o__Mycoplasmatales	f__Mycoplasmoidaceae	g__Ureaplasma	s__Ureaplasma_diversum	99.23	0.77
GCF_000732325.1	d__Bacteria	p__Firmicutes	c__Bacilli	o__Paenibacillales	f__Paenibacillaceae	g__Paenibacillus	s__Paenibacillus_sp000732325	99.51	0.53
GCF_000732485.2	d__Bacteria	p__Firmicutes	c__Bacilli	o__Bacillales	f__Bacillaceae	g__Metabacillus_B	s__Metabacillus_B_sp000732485	98.46	1.16
GCF_000733845.1	d__Bacteria	p__Firmicutes	c__Bacilli	o__Bacillales	f__Anoxybacillaceae	g__Geobacillus	s__Geobacillus_vulcani	99.44	0.58
GCF_000733865.1	d__Bacteria	p__Firmicutes	c__Bacilli	o__Mycoplasmatales	f__Metamycoplasmataceae	g__Mycoplasmopsis_A	s__Mycoplasmopsis_A_buteonis	100	0
GCF_000739915.1	d__Bacteria	p__Firmicutes	c__Bacilli	o__Paenibacillales	f__Paenibacillaceae	g__Paenibacillus_F	s__Paenibacillus_F_chitinolyticus	99.73	0.36
GCF_000740055.1	d__Bacteria	p__Firmicutes	c__Bacilli	o__Lactobacillales	f__Lactobacillaceae	g__Secundilactobacillus	s__Secundilactobacillus_oryzae	98.7	0
GCF_000742895.1	d__Bacteria	p__Firmicutes	c__Bacilli	o__Bacillales	f__Bacillaceae_G	g__Bacillus_A	s__Bacillus_A_anthracis	99.22	0.15
GCF_000744115.1	d__Bacteria	p__Firmicutes	c__Bacilli	o__Lactobacillales	f__Carnobacteriaceae	g__Carnobacterium_A	s__Carnobacterium_A_alterfunditum	99.45	1.84
GCF_000744185.1	d__Bacteria	p__Firmicutes	c__Bacilli	o__Lactobacillales	f__Carnobacteriaceae	g__Carnobacterium_A	s__Carnobacterium_A_funditum	99.45	1.29
GCF_000744255.1	d__Bacteria	p__Firmicutes	c__Bacilli	o__Lactobacillales	f__Carnobacteriaceae	g__Carnobacterium	s__Carnobacterium_divergens	99.45	0.55
GCF_000744285.1	d__Bacteria	p__Firmicutes	c__Bacilli	o__Lactobacillales	f__Carnobacteriaceae	g__Carnobacterium_A	s__Carnobacterium_A_pleistocenium	99.45	3.64
GCF_000744375.1	d__Bacteria	p__Firmicutes	c__Bacilli	o__Lactobacillales	f__Carnobacteriaceae	g__Carnobacterium	s__Carnobacterium_gallinarum	99.45	2.28
GCF_000744825.1	d__Bacteria	p__Firmicutes	c__Bacilli	o__Lactobacillales	f__Carnobacteriaceae	g__Carnobacterium_A	s__Carnobacterium_A_mobile	99.45	2.19
GCF_000744945.1	d__Bacteria	p__Firmicutes	c__Bacilli	o__Lactobacillales	f__Carnobacteriaceae	g__Carnobacterium	s__Carnobacterium_maltaromaticum	99.45	3.64
GCF_000745125.1	d__Bacteria	p__Firmicutes	c__Bacilli	o__Lactobacillales	f__Carnobacteriaceae	g__Carnobacterium_A	s__Carnobacterium_A_jeotgali	99.45	3.55
GCF_000746825.1	d__Bacteria	p__Firmicutes	c__Bacilli	o__Lactobacillales	f__Carnobacteriaceae	g__Carnobacterium_A	s__Carnobacterium_A_inhibens	99.45	1.28
GCF_000746925.1	d__Bacteria	p__Firmicutes	c__Bacilli	o__Bacillales	f__Bacillaceae_G	g__Bacillus_A	s__Bacillus_A_mycoides_A	99.23	1.48
GCF_000750005.1	d__Bacteria	p__Firmicutes	c__Bacilli	o__Bacillales	f__Anoxybacillaceae	g__Geobacillus	s__Geobacillus_icigianus	99.44	0.56
GCF_000750535.1	d__Bacteria	p__Firmicutes	c__Bacilli	o__Lactobacillales	f__Lactobacillaceae	g__Weissella	s__Weissella_ceti	97.68	0
GCF_000750635.1	d__Bacteria	p__Firmicutes	c__Bacilli	o__Bacillales_D	f__Amphibacillaceae	g__Oceanobacillus	s__Oceanobacillus_jeddahense	99.33	2.06
GCF_000751775.1	d__Bacteria	p__Firmicutes	c__Bacilli	o__Bacillales_B	f__Caldibacillaceae	g__Bacillus_J	s__Bacillus_J_thermoamylovorans	98.68	2.14
GCF_000755705.1	d__Bacteria	p__Firmicutes	c__Bacilli	o__Izemoplasmatales	f__Izemoplasmataceae	g__Izemoplasma_B	s__Izemoplasma_B_sp000755705	100	1.33
GCF_000756615.1	d__Bacteria	p__Firmicutes	c__Bacilli	o__Paenibacillales	f__Paenibacillaceae	g__Paenibacillus	s__Paenibacillus_durus	99.8	3.14
GCF_000756715.1	d__Bacteria	p__Firmicutes	c__Bacilli	o__Staphylococcales	f__Salinicoccaceae	g__Jeotgalicoccus	s__Jeotgalicoccus_saudimassiliensis	97.99	1.34
GCF_000757885.1	d__Bacteria	p__Firmicutes	c__Bacilli	o__Paenibacillales	f__Paenibacillaceae	g__Paenibacillus	s__Paenibacillus_wynnii	98.63	2.16
GCF_000758525.1	d__Bacteria	p__Firmicutes	c__Bacilli	o__Paenibacillales	f__Paenibacillaceae	g__Paenibacillus	s__Paenibacillus_sp000758525	99.61	1.08
GCF_000758545.1	d__Bacteria	p__Firmicutes	c__Bacilli	o__Paenibacillales	f__Paenibacillaceae	g__Paenibacillus	s__Paenibacillus_sp000758545	99.85	0.54
GCF_000758565.1	d__Bacteria	p__Firmicutes	c__Bacilli	o__Paenibacillales	f__Paenibacillaceae	g__Paenibacillus	s__Paenibacillus_sp000758565	99.75	1.42
GCF_000758585.1	d__Bacteria	p__Firmicutes	c__Bacilli	o__Paenibacillales	f__Paenibacillaceae	g__Paenibacillus	s__Paenibacillus_sp000758585	99.85	1.83
GCF_000758605.1	d__Bacteria	p__Firmicutes	c__Bacilli	o__Paenibacillales	f__Paenibacillaceae	g__Paenibacillus	s__Paenibacillus_sp000758605	99.75	1.42
GCF_000758625.1	d__Bacteria	p__Firmicutes	c__Bacilli	o__Paenibacillales	f__Paenibacillaceae	g__Paenibacillus	s__Paenibacillus_sp000758625	99.8	1.27
GCF_000758665.1	d__Bacteria	p__Firmicutes	c__Bacilli	o__Paenibacillales	f__Paenibacillaceae	g__Paenibacillus	s__Paenibacillus_borealis	99.75	2.01
GCF_000758685.1	d__Bacteria	p__Firmicutes	c__Bacilli	o__Paenibacillales	f__Paenibacillaceae	g__Paenibacillus	s__Paenibacillus_stellifer	99.8	2.45
GCF_000758705.1	d__Bacteria	p__Firmicutes	c__Bacilli	o__Paenibacillales	f__Paenibacillaceae	g__Paenibacillus	s__Paenibacillus_graminis	99.8	1.96
GCF_000758725.1	d__Bacteria	p__Firmicutes	c__Bacilli	o__Paenibacillales	f__Paenibacillaceae	g__Paenibacillus	s__Paenibacillus_odorifer	99.85	1.72
GCF_000760615.1	d__Bacteria	p__Firmicutes	c__Bacilli	o__Lactobacillales	f__Lactobacillaceae	g__Lactobacillus	s__Lactobacillus_sp000760615	97.4	0.65
GCF_000763315.1	d__Bacteria	p__Firmicutes	c__Bacilli	o__Thermoactinomycetales	f__Thermoactinomycetaceae	g__Thermoactinomyces_A	s__Thermoactinomyces_A_daqus	99.08	1.22
GCF_000763495.1	d__Bacteria	p__Firmicutes	c__Bacilli	o__Lactobacillales	f__Listeriaceae	g__Listeria	s__Listeria_londoniensis	99.45	0.55
GCF_000766145.1	d__Bacteria	p__Firmicutes	c__Bacilli	o__Lactobacillales	f__Listeriaceae	g__Listeria_A	s__Listeria_A_newyorkensis	96.69	1.1
GCF_000766865.1	d__Bacteria	p__Firmicutes	c__Bacilli	o__Lactobacillales	f__Listeriaceae	g__Listeria_A	s__Listeria_A_booriae	96.69	1.1
GCF_000767835.1	d__Bacteria	p__Firmicutes	c__Bacilli	o__Lactobacillales	f__Streptococcaceae	g__Streptococcus	s__Streptococcus_sinensis	99.63	0.12
GCF_000770635.1	d__Bacteria	p__Firmicutes	c__Bacilli	o__Bacillales_D	f__Halobacillaceae	g__Pontibacillus	s__Pontibacillus_yanchengensis	99.33	1.01
GCF_000770675.1	d__Bacteria	p__Firmicutes	c__Bacilli	o__Bacillales_D	f__Halobacillaceae	g__Pontibacillus	s__Pontibacillus_chungwhensis	99.33	1.45
GCF_000772935.1	d__Bacteria	p__Firmicutes	c__Bacilli	o__Bacillales_A	f__Planococcaceae	g__Lysinibacillus	s__Lysinibacillus_boronitolerans	99.34	0.55
GCF_000772945.1	d__Bacteria	p__Firmicutes	c__Bacilli	o__Bacillales_A	f__Planococcaceae	g__Ureibacillus	s__Ureibacillus_manganicus	99.34	1.55
GCF_000772955.1	d__Bacteria	p__Firmicutes	c__Bacilli	o__Bacillales_A	f__Planococcaceae	g__Ureibacillus	s__Ureibacillus_sinduriensis	99.34	0.22
GCF_000772965.1	d__Bacteria	p__Firmicutes	c__Bacilli	o__Bacillales_A	f__Planococcaceae	g__Ureibacillus	s__Ureibacillus_massiliensis	99.34	1.21
GCF_000775575.1	d__Bacteria	p__Firmicutes	c__Bacilli	o__Bacillales_A	f__Planococcaceae	g__Planococcus	s__Planococcus_sp000775575	99.34	0
GCF_000775615.1	d__Bacteria	p__Firmicutes	c__Bacilli	o__Bacillales_D	f__Halobacillaceae	g__Pontibacillus	s__Pontibacillus_litoralis	99.33	3.47
GCF_000785105.2	d__Bacteria	p__Firmicutes	c__Bacilli	o__Lactobacillales	f__Lactobacillaceae	g__Lentilactobacillus	s__Lentilactobacillus_curieae	99.38	0.62
GCF_000785515.1	d__Bacteria	p__Firmicutes	c__Bacilli	o__Lactobacillales	f__Streptococcaceae	g__Streptococcus	s__Streptococcus_salivarius	99.34	0.15
GCF_000785555.1	d__Bacteria	p__Firmicutes	c__Bacilli	o__Bacillales_A	f__Planococcaceae	g__Planococcus	s__Planococcus_sp000785555	99.34	0
GCF_000785785.1	d__Bacteria	p__Firmicutes	c__Bacilli	o__Lactobacillales	f__Streptococcaceae	g__Streptococcus	s__Streptococcus_uberis_A	97.37	0.19
GCF_000787375.1	d__Bacteria	p__Firmicutes	c__Bacilli	o__Bacillales_H	f__Bacillaceae_D	g__Bacillus_L	s__Bacillus_L_okhensis	98.68	4.55
GCF_000799595.1	d__Bacteria	p__Firmicutes	c__Bacilli	o__Paenibacillales	f__Paenibacillaceae	g__Paenibacillus_E	s__Paenibacillus_E_chondroitinus_A	99.19	1.65
GCF_000812025.2	d__Bacteria	p__Firmicutes	c__Bacilli	o__Bacillales_B	f__Domibacillaceae	g__Quasibacillus	s__Quasibacillus_thermotolerans	99.34	2.32
GCF_000813125.1	d__Bacteria	p__Firmicutes	c__Bacilli	o__Bacillales_B	f__DSM-18226	g__Mesobacillus	s__Mesobacillus_selenatarsenatis	99.45	1.67
GCF_000813425.1	d__Bacteria	p__Firmicutes	c__Bacilli	o__Bacillales_A	f__Planococcaceae	g__Sporosarcina	s__Sporosarcina_sp000813425	100	1.21
GCF_000815065.1	d__Bacteria	p__Firmicutes	c__Bacilli	o__Mycoplasmatales	f__Metamycoplasmataceae	g__Mesomycoplasma	s__Mesomycoplasma_flocculare	98.16	1.45
GCF_000816085.1	d__Bacteria	p__Firmicutes	c__Bacilli	o__Staphylococcales	f__Staphylococcaceae	g__Staphylococcus	s__Staphylococcus_hyicus	99.43	0.85
GCF_000821065.1	d__Bacteria	p__Firmicutes	c__Bacilli	o__Bacillales_D	f__Amphibacillaceae	g__Oceanobacillus	s__Oceanobacillus_oncorhynchi	99.33	0.67
GCF_000821085.1	d__Bacteria	p__Firmicutes	c__Bacilli	o__Bacillales_B	f__DSM-18226	g__Neobacillus	s__Neobacillus_sp000821085	97.22	2.27
GCF_000821245.2	d__Bacteria	p__Firmicutes	c__Bacilli	o__Bacillales_D	f__Amphibacillaceae	g__Sediminibacillus	s__Sediminibacillus_senegalensis	99.34	2.87
GCF_000821325.1	d__Bacteria	p__Firmicutes	c__Bacilli	o__Bacillales_A	f__Planococcaceae	g__Planococcus	s__Planococcus_massiliensis	99.34	0
GCF_000826145.2	d__Bacteria	p__Firmicutes	c__Bacilli	o__Bacillales_A	f__Planococcaceae	g__Sporosarcina	s__Sporosarcina_koreensis_B	100	1.88
GCF_000828855.1	d__Bacteria	p__Firmicutes	c__Bacilli	o__Mycoplasmatales	f__Metamycoplasmataceae	g__Metamycoplasma	s__Metamycoplasma_canadense	98.12	0.75
GCF_000829035.1	d__Bacteria	p__Firmicutes	c__Bacilli	o__Lactobacillales	f__Lactobacillaceae	g__Lacticaseibacillus	s__Lacticaseibacillus_paracasei	99.46	0
GCF_000829055.1	d__Bacteria	p__Firmicutes	c__Bacilli	o__Lactobacillales	f__Lactobacillaceae	g__Lacticaseibacillus	s__Lacticaseibacillus_casei	97.74	0.36
GCF_000829195.1	d__Bacteria	p__Firmicutes	c__Bacilli	o__Bacillales_A	f__Planococcaceae	g__Sporosarcina	s__Sporosarcina_sp000829195	97.35	2.32
GCF_000829395.1	d__Bacteria	p__Firmicutes	c__Bacilli	o__Lactobacillales	f__Lactobacillaceae	g__Paucilactobacillus	s__Paucilactobacillus_hokkaidonensis	99.46	0.82
GCF_000829435.1	d__Bacteria	p__Firmicutes	c__Bacilli	o__Bacillales_B	f__Jeotgalibacillaceae	g__Jeotgalibacillus	s__Jeotgalibacillus_soli	99.34	1.1
GCF_000829445.1	d__Bacteria	p__Firmicutes	c__Bacilli	o__Bacillales_B	f__Jeotgalibacillaceae	g__Jeotgalibacillus	s__Jeotgalibacillus_alimentarius	99.34	1.32
GCF_000829455.1	d__Bacteria	p__Firmicutes	c__Bacilli	o__Paenibacillales	f__Paenibacillaceae	g__VKM-B-2647	s__VKM-B-2647_sp000829455	99.37	1.25
GCF_000829465.1	d__Bacteria	p__Firmicutes	c__Bacilli	o__Paenibacillales	f__Paenibacillaceae	g__Cohnella	s__Cohnella_kolymensis	96.82	1.5
GCF_000829515.1	d__Bacteria	p__Firmicutes	c__Bacilli	o__Bacillales_B	f__Jeotgalibacillaceae	g__Jeotgalibacillus	s__Jeotgalibacillus_campisalis	98.68	0.22
GCF_000829905.1	d__Bacteria	p__Firmicutes	c__Bacilli	o__Erysipelotrichales	f__Erysipelatoclostridiaceae	g__Beduini	s__Beduini_massiliensis	100	0
GCF_000831645.3	d__Bacteria	p__Firmicutes	c__Bacilli	o__Lactobacillales	f__Lactobacillaceae	g__Companilactobacillus	s__Companilactobacillus_heilongjiangensis	99.48	1.05
GCF_000832605.1	d__Bacteria	p__Firmicutes	c__Bacilli	o__Bacillales	f__Bacillaceae_G	g__Bacillus_A	s__Bacillus_A_mycoides	99.34	0.02
GCF_000832985.1	d__Bacteria	p__Firmicutes	c__Bacilli	o__Bacillales	f__Bacillaceae_H	g__Priestia	s__Priestia_megaterium	99.43	0.69
GCF_000833605.1	d__Bacteria	p__Firmicutes	c__Bacilli	o__Bacillales	f__Anoxybacillaceae	g__Anoxybacillus	s__Anoxybacillus_ayderensis	99.44	0.56
GCF_000836725.1	d__Bacteria	p__Firmicutes	c__Bacilli	o__Bacillales	f__Anoxybacillaceae	g__Anoxybacillus	s__Anoxybacillus_thermarum	99.44	0.6
GCF_000875755.1	d__Bacteria	p__Firmicutes	c__Bacilli	o__Mycoplasmatales	f__Mycoplasmataceae	g__Mycoplasma	s__Mycoplasma_yeatsii	99.25	0.75
GCF_000875895.1	d__Bacteria	p__Firmicutes	c__Bacilli	o__Staphylococcales	f__Staphylococcaceae	g__Staphylococcus	s__Staphylococcus_gallinarum	99.45	0.28
GCF_000876205.1	d__Bacteria	p__Firmicutes	c__Bacilli	o__Lactobacillales	f__Lactobacillaceae	g__Paucilactobacillus	s__Paucilactobacillus_wasatchensis	99.46	0.82
GCF_000934465.1	d__Bacteria	p__Firmicutes	c__Bacilli	o__Staphylococcales	f__Staphylococcaceae	g__Staphylococcus	s__Staphylococcus_microti	98.86	0
GCF_000934845.1	d__Bacteria	p__Firmicutes	c__Bacilli	o__Bacillales_B	f__DSM-18226	g__Mesobacillus	s__Mesobacillus_subterraneus_A	98.63	1.9
GCF_000935355.1	d__Bacteria	p__Firmicutes	c__Bacilli	o__Bacillales_B	f__Bacillaceae_B	g__Rossellomorea	s__Rossellomorea_aquimaris_B	98.85	2.82
GCF_000941075.1	d__Bacteria	p__Firmicutes	c__Bacilli	o__Mycoplasmatales	f__Metamycoplasmataceae	g__Mesomycoplasma	s__Mesomycoplasma_dispar	99.28	0
GCF_000942395.1	d__Bacteria	p__Firmicutes	c__Bacilli	o__Thermoactinomycetales	f__Thermoactinomycetaceae	g__Risungbinella	s__Risungbinella_massiliensis	100	0.19
GCF_000943545.1	d__Bacteria	p__Firmicutes	c__Bacilli	o__Paenibacillales	f__Paenibacillaceae	g__Paenibacillus	s__Paenibacillus_terrae_A	99.85	0.59
GCF_000948285.1	d__Bacteria	p__Firmicutes	c__Bacilli	o__Bacillales	f__Anoxybacillaceae	g__Geobacillus	s__Geobacillus_thermoleovorans_A	99.44	0
GCF_000949425.1	d__Bacteria	p__Firmicutes	c__Bacilli	o__Paenibacillales	f__Paenibacillaceae	g__Paenibacillus	s__Paenibacillus_sp000949425	99.26	0.04
GCF_000956595.1	d__Bacteria	p__Firmicutes	c__Bacilli	o__Bacillales	f__Bacillaceae_H	g__Priestia	s__Priestia_aryabhattai	99.43	0.09
GCF_000959945.1	d__Bacteria	p__Firmicutes	c__Bacilli	o__Lactobacillales	f__Streptococcaceae	g__Streptococcus	s__Streptococcus_oralis_B	99.39	2.19
GCF_000960035.1	d__Bacteria	p__Firmicutes	c__Bacilli	o__Lactobacillales	f__Streptococcaceae	g__Streptococcus	s__Streptococcus_oralis_G	99.87	0.6
GCF_000960085.1	d__Bacteria	p__Firmicutes	c__Bacilli	o__Lactobacillales	f__Streptococcaceae	g__Streptococcus	s__Streptococcus_infantis_C	100	0.76
GCF_000961095.1	d__Bacteria	p__Firmicutes	c__Bacilli	o__Paenibacillales	f__Paenibacillaceae	g__Paenibacillus_O	s__Paenibacillus_O_beijingensis	99.52	0.96
GCF_000963255.1	d__Bacteria	p__Firmicutes	c__Bacilli	o__Lactobacillales	f__Streptococcaceae	g__Streptococcus	s__Streptococcus_infantis_F	100	0
GCF_000963275.1	d__Bacteria	p__Firmicutes	c__Bacilli	o__Lactobacillales	f__Streptococcaceae	g__Streptococcus	s__Streptococcus_parasanguinis_B	100	0.07
GCF_000966195.1	d__Bacteria	p__Firmicutes	c__Bacilli	o__Bacillales_B	f__Domibacillaceae	g__Domibacillus	s__Domibacillus_robiginosus	98.68	2.65
GCF_000967195.1	d__Bacteria	p__Firmicutes	c__Bacilli	o__Lactobacillales	f__Lactobacillaceae	g__Lactobacillus	s__Lactobacillus_kullabergensis	96.72	1.7
GCF_000967915.1	d__Bacteria	p__Firmicutes	c__Bacilli	o__Acholeplasmatales	f__UBA5453	g__Acholeplasma_C	s__Acholeplasma_C_brassicae	98	1.33
GCF_000968055.1	d__Bacteria	p__Firmicutes	c__Bacilli	o__Acholeplasmatales	f__Acholeplasmataceae	g__Acholeplasma_D	s__Acholeplasma_D_palmae	100	0
GCF_000969765.1	d__Bacteria	p__Firmicutes	c__Bacilli	o__Mycoplasmatales	f__Metamycoplasmataceae	g__Mycoplasmopsis_A	s__Mycoplasmopsis_A_synoviae	100	0.19
GCF_000970675.1	d__Bacteria	p__Firmicutes	c__Bacilli	o__Bacillales_B	f__Domibacillaceae	g__Domibacillus	s__Domibacillus_tundrae	98.68	0.99
GCF_000970685.1	d__Bacteria	p__Firmicutes	c__Bacilli	o__Bacillales_B	f__Domibacillaceae	g__Domibacillus	s__Domibacillus_indicus	98.68	1.63
GCF_000970755.1	d__Bacteria	p__Firmicutes	c__Bacilli	o__Lactobacillales	f__Lactobacillaceae	g__Lactobacillus	s__Lactobacillus_kimbladii_A	97.4	1.27
GCF_000970795.1	d__Bacteria	p__Firmicutes	c__Bacilli	o__Lactobacillales	f__Lactobacillaceae	g__Bombilactobacillus	s__Bombilactobacillus_mellifer	98.95	0
GCF_000970855.1	d__Bacteria	p__Firmicutes	c__Bacilli	o__Lactobacillales	f__Lactobacillaceae	g__Lactobacillus	s__Lactobacillus_helsingborgensis	97.65	1.14
GCF_000971965.1	d__Bacteria	p__Firmicutes	c__Bacilli	o__Paenibacillales	f__Paenibacillaceae	g__Paenibacillus_J	s__Paenibacillus_J_wulumuqiensis	99.64	0.34
GCF_000971975.1	d__Bacteria	p__Firmicutes	c__Bacilli	o__Paenibacillales	f__Paenibacillaceae	g__Paenibacillus_C	s__Paenibacillus_C_algorifonticola	99.19	1.08
GCF_000971985.1	d__Bacteria	p__Firmicutes	c__Bacilli	o__Paenibacillales	f__Paenibacillaceae	g__Paenibacillus_J	s__Paenibacillus_J_dauci	99.64	0.34
GCF_000981525.1	d__Bacteria	p__Firmicutes	c__Bacilli	o__Lactobacillales	f__Streptococcaceae	g__Lactococcus_A	s__Lactococcus_A_piscium_C	98.49	1.82
GCF_000981585.1	d__Bacteria	p__Firmicutes	c__Bacilli	o__Paenibacillales	f__Paenibacillaceae	g__Paenibacillus	s__Paenibacillus_riograndensis	99.22	1.67
GCF_000986795.1	d__Bacteria	p__Firmicutes	c__Bacilli	o__Staphylococcales	f__Salinicoccaceae	g__Salinicoccus	s__Salinicoccus_sediminis	99.43	0.57
GCF_000993825.1	d__Bacteria	p__Firmicutes	c__Bacilli	o__Paenibacillales	f__Paenibacillaceae	g__Paenibacillus	s__Paenibacillus_durus_B	99.8	2.17
GCF_001006765.1	d__Bacteria	p__Firmicutes	c__Bacilli	o__Staphylococcales	f__Staphylococcaceae	g__Staphylococcus	s__Staphylococcus_succinus	99.45	2.49
GCF_001012825.1	d__Bacteria	p__Firmicutes	c__Bacilli	o__Paenibacillales	f__Paenibacillaceae	g__Paenibacillus	s__Paenibacillus_etheri	99.85	0.95
GCF_001026695.1	d__Bacteria	p__Firmicutes	c__Bacilli	o__Bacillales_B	f__DSM-18226	g__Neobacillus	s__Neobacillus_vireti	98.84	3.35
GCF_001027105.1	d__Bacteria	p__Firmicutes	c__Bacilli	o__Staphylococcales	f__Staphylococcaceae	g__Staphylococcus	s__Staphylococcus_aureus	99.51	0.08
GCF_001029265.1	d__Bacteria	p__Firmicutes	c__Bacilli	o__Mycoplasmatales	f__Mycoplasmataceae	g__Spiroplasma	s__Spiroplasma_eriocheiris	99.37	2.41
GCF_001038425.2	d__Bacteria	p__Firmicutes	c__Bacilli	o__Bacillales_D	f__Amphibacillaceae	g__Ornithinibacillus	s__Ornithinibacillus_contaminans	99.34	0.77
GCF_001038455.1	d__Bacteria	p__Firmicutes	c__Bacilli	o__Lactobacillales	f__Lactobacillaceae	g__Fructobacillus	s__Fructobacillus_sp001038455	98.52	0
GCF_001038485.1	d__Bacteria	p__Firmicutes	c__Bacilli	o__Bacillales_D	f__Amphibacillaceae	g__Ornithinibacillus	s__Ornithinibacillus_californiensis	99.34	0.88
GCF_001038755.1	d__Bacteria	p__Firmicutes	c__Bacilli	o__Bacillales_B	f__DSM-18226	g__Cytobacillus	s__Cytobacillus_firmus_B	98.85	2.08
GCF_001039045.1	d__Bacteria	p__Firmicutes	c__Bacilli	o__Lactobacillales	f__Lactobacillaceae	g__Lactiplantibacillus	s__Lactiplantibacillus_herbarum	99.02	3.09
GCF_001039275.2	d__Bacteria	p__Firmicutes	c__Bacilli	o__Brevibacillales	f__Brevibacillaceae	g__Brevibacillus	s__Brevibacillus_brevis_C	99.73	0.04
GCF_001039475.1	d__Bacteria	p__Firmicutes	c__Bacilli	o__Bacillales_G	f__Anaerobacillaceae_A	g__Anaerobacillus_A	s__Anaerobacillus_A_macyae	99.34	0
GCF_001042475.2	d__Bacteria	p__Firmicutes	c__Bacilli	o__Bacillales	f__Bacillaceae	g__Bacillus	s__Bacillus_glycinifermentans	99.48	1.37
GCF_001042485.2	d__Bacteria	p__Firmicutes	c__Bacilli	o__Bacillales	f__Bacillaceae	g__Bacillus	s__Bacillus_paralicheniformis	99.17	0.02
GCF_001047075.2	d__Bacteria	p__Firmicutes	c__Bacilli	o__Lactobacillales	f__Lactobacillaceae	g__Fructobacillus	s__Fructobacillus_ficulneus	95.03	0.52
GCF_001047135.2	d__Bacteria	p__Firmicutes	c__Bacilli	o__Lactobacillales	f__Lactobacillaceae	g__Fructobacillus	s__Fructobacillus_tropaeoli	97.99	0
GCF_001048695.1	d__Bacteria	p__Firmicutes	c__Bacilli	o__Bacillales_B	f__DSM-18226	g__Neobacillus	s__Neobacillus_sp001048695	99.18	2.7
GCF_001049895.1	d__Bacteria	p__Firmicutes	c__Bacilli	o__Rubeoparvulales	f__Rubeoparvulaceae	g__Rubeoparvulum	s__Rubeoparvulum_massiliense	98.46	2.05
GCF_001050095.1	d__Bacteria	p__Firmicutes	c__Bacilli	o__Lactobacillales	f__Enterococcaceae	g__Enterococcus_C	s__Enterococcus_C_massiliensis	98.78	0.75
GCF_001050115.1	d__Bacteria	p__Firmicutes	c__Bacilli	o__Bacillales_B	f__Domibacillaceae	g__Bacillus_O	s__Bacillus_O_smithii	99.04	0
GCF_001050475.1	d__Bacteria	p__Firmicutes	c__Bacilli	o__Lactobacillales	f__Lactobacillaceae	g__Companilactobacillus	s__Companilactobacillus_ginsenosidimutans	99.48	0
GCF_001068775.1	d__Bacteria	p__Firmicutes	c__Bacilli	o__Lactobacillales	f__Streptococcaceae	g__Streptococcus	s__Streptococcus_pseudopneumoniae_N	99.96	0.23
GCF_001070715.1	d__Bacteria	p__Firmicutes	c__Bacilli	o__Lactobacillales	f__Streptococcaceae	g__Streptococcus	s__Streptococcus_pseudopneumoniae_H	99.82	0.2
GCF_001070805.1	d__Bacteria	p__Firmicutes	c__Bacilli	o__Lactobacillales	f__Streptococcaceae	g__Streptococcus	s__Streptococcus_pseudopneumoniae_O	99.82	0.27
GCF_001070815.1	d__Bacteria	p__Firmicutes	c__Bacilli	o__Lactobacillales	f__Streptococcaceae	g__Streptococcus	s__Streptococcus_pseudopneumoniae_P	99.82	0.2
GCF_001071995.1	d__Bacteria	p__Firmicutes	c__Bacilli	o__Lactobacillales	f__Aerococcaceae	g__Granulicatella	s__Granulicatella_sp001071995	99.45	0.27
GCF_001072375.1	d__Bacteria	p__Firmicutes	c__Bacilli	o__Lactobacillales	f__Streptococcaceae	g__Streptococcus	s__Streptococcus_pseudopneumoniae_L	99.96	0.07
GCF_001073085.1	d__Bacteria	p__Firmicutes	c__Bacilli	o__Lactobacillales	f__Streptococcaceae	g__Streptococcus	s__Streptococcus_pseudopneumoniae_M	99.62	0.42
GCF_001073155.1	d__Bacteria	p__Firmicutes	c__Bacilli	o__Lactobacillales	f__Streptococcaceae	g__Streptococcus	s__Streptococcus_parasanguinis_D	99.66	0.8
GCF_001074155.1	d__Bacteria	p__Firmicutes	c__Bacilli	o__Lactobacillales	f__Streptococcaceae	g__Streptococcus	s__Streptococcus_pseudopneumoniae_A	100	0
GCF_001074355.1	d__Bacteria	p__Firmicutes	c__Bacilli	o__Staphylococcales	f__Staphylococcaceae	g__Staphylococcus	s__Staphylococcus_saprophyticus_A	99.45	1.66
GCF_001074565.1	d__Bacteria	p__Firmicutes	c__Bacilli	o__Lactobacillales	f__Streptococcaceae	g__Streptococcus	s__Streptococcus_pseudopneumoniae_J	99.57	0.46
GCF_001074635.1	d__Bacteria	p__Firmicutes	c__Bacilli	o__Lactobacillales	f__Streptococcaceae	g__Streptococcus	s__Streptococcus_mitis_E	99.82	0.47
GCF_001074805.1	d__Bacteria	p__Firmicutes	c__Bacilli	o__Lactobacillales	f__Streptococcaceae	g__Streptococcus	s__Streptococcus_parasanguinis_A	100	0
GCF_001074825.1	d__Bacteria	p__Firmicutes	c__Bacilli	o__Lactobacillales	f__Streptococcaceae	g__Streptococcus	s__Streptococcus_pseudopneumoniae_C	99.78	0.65
GCF_001074975.1	d__Bacteria	p__Firmicutes	c__Bacilli	o__Lactobacillales	f__Streptococcaceae	g__Streptococcus	s__Streptococcus_pseudopneumoniae_D	99.37	0.3
GCF_001075675.1	d__Bacteria	p__Firmicutes	c__Bacilli	o__Lactobacillales	f__Streptococcaceae	g__Streptococcus	s__Streptococcus_oralis_V	99.87	0.2
GCF_001075875.1	d__Bacteria	p__Firmicutes	c__Bacilli	o__Lactobacillales	f__Streptococcaceae	g__Streptococcus	s__Streptococcus_oralis_I	99.96	0.49
GCF_001076775.1	d__Bacteria	p__Firmicutes	c__Bacilli	o__Lactobacillales	f__Streptococcaceae	g__Streptococcus	s__Streptococcus_pseudopneumoniae_G	99.82	0.73
GCF_001078705.1	d__Bacteria	p__Firmicutes	c__Bacilli	o__Lactobacillales	f__Streptococcaceae	g__Streptococcus	s__Streptococcus_sanguinis_D	100	0
GCF_001096185.1	d__Bacteria	p__Firmicutes	c__Bacilli	o__Lactobacillales	f__Streptococcaceae	g__Streptococcus	s__Streptococcus_pneumoniae_B	99.42	0.2
GCF_001113365.1	d__Bacteria	p__Firmicutes	c__Bacilli	o__Lactobacillales	f__Streptococcaceae	g__Streptococcus	s__Streptococcus_pneumoniae_C	99.82	0.3
GCF_001171885.1	d__Bacteria	p__Firmicutes	c__Bacilli	o__Lactobacillales	f__Streptococcaceae	g__Streptococcus	s__Streptococcus_pneumoniae_A	99.82	0.2
GCF_001182825.2	d__Bacteria	p__Firmicutes	c__Bacilli	o__Lactobacillales	f__Streptococcaceae	g__Streptococcus	s__Streptococcus_sp001182825	95.93	0
GCF_001183605.1	d__Bacteria	p__Firmicutes	c__Bacilli	o__Bacillales_A	f__Planococcaceae	g__Lysinibacillus	s__Lysinibacillus_xylanilyticus	99.34	0.33
GCF_001183965.1	d__Bacteria	p__Firmicutes	c__Bacilli	o__Bacillales_B	f__DSM-1321	g__Pradoshia	s__Pradoshia_sp001183965	96.99	1.16
GCF_001183985.1	d__Bacteria	p__Firmicutes	c__Bacilli	o__Bacillales_B	f__DSM-1321	g__Peribacillus	s__Peribacillus_loiseleuriae	96.72	4.1
GCF_001186155.3	d__Bacteria	p__Firmicutes	c__Bacilli	o__Bacillales_A	f__Planococcaceae	g__Planococcus	s__Planococcus_versutus	98.68	0.66
GCF_001187595.1	d__Bacteria	p__Firmicutes	c__Bacilli	o__Bacillales	f__Anoxybacillaceae	g__Anoxybacillus	s__Anoxybacillus_gonensis	99.44	0.56
GCF_001187725.1	d__Bacteria	p__Firmicutes	c__Bacilli	o__Brevibacillales	f__Brevibacillaceae	g__Brevibacillus	s__Brevibacillus_reuszeri	99.73	2.46
GCF_001189575.1	d__Bacteria	p__Firmicutes	c__Bacilli	o__Bacillales_D	f__Amphibacillaceae	g__Virgibacillus	s__Virgibacillus_pantothenticus	100	0.67
GCF_001199495.1	d__Bacteria	p__Firmicutes	c__Bacilli	o__Mycoplasmatales	f__Mycoplasmataceae	g__Mycoplasma	s__Mycoplasma_sp001199495	99.62	0.75
GCF_001224225.1	d__Bacteria	p__Firmicutes	c__Bacilli	o__Staphylococcales	f__Staphylococcaceae	g__Staphylococcus	s__Staphylococcus_haemolyticus_A	99.61	0.1
GCF_001243895.1	d__Bacteria	p__Firmicutes	c__Bacilli	o__Bacillales_B	f__DSM-1321	g__Bacillus_BN	s__Bacillus_BN_testis	97.27	2.19
GCF_001244545.1	d__Bacteria	p__Firmicutes	c__Bacilli	o__Erysipelotrichales	f__Erysipelatoclostridiaceae	g__Stoquefichus	s__Stoquefichus_sp001244545	100	0
GCF_001244735.1	d__Bacteria	p__Firmicutes	c__Bacilli	o__Bacillales_B	f__Caldibacillaceae	g__Bacillus_J	s__Bacillus_J_andreraoultii	96.68	2.32
GCF_001262715.1	d__Bacteria	p__Firmicutes	c__Bacilli	o__Mycoplasmatales	f__Mycoplasmataceae	g__Spiroplasma_A	s__Spiroplasma_A_turonicum	99.25	0.38
GCF_001265075.1	d__Bacteria	p__Firmicutes	c__Bacilli	o__Staphylococcales	f__Salinicoccaceae	g__Salinicoccus	s__Salinicoccus_sp001265075	99.43	3.64
GCF_001267155.1	d__Bacteria	p__Firmicutes	c__Bacilli	o__Mycoplasmatales	f__Mycoplasmataceae	g__Spiroplasma_A	s__Spiroplasma_A_litorale	98.87	1.5
GCF_001272835.1	d__Bacteria	p__Firmicutes	c__Bacilli	o__Mycoplasmatales	f__Mycoplasmoidaceae	g__Mycoplasmoides	s__Mycoplasmoides_pneumoniae	99.25	0
GCF_001273755.1	d__Bacteria	p__Firmicutes	c__Bacilli	o__Bacillales_B	f__DSM-1321	g__Peribacillus	s__Peribacillus_butanolivorans	98.91	2.53
GCF_001273925.1	d__Bacteria	p__Firmicutes	c__Bacilli	o__Bacillales_B	f__DSM-18226	g__Mesobacillus	s__Mesobacillus_sp001273925	99.27	3.56
GCF_001273955.1	d__Bacteria	p__Firmicutes	c__Bacilli	o__Bacillales_B	f__DSM-18226	g__Neobacillus	s__Neobacillus_sp001273955	97.78	1.51
GCF_001274715.1	d__Bacteria	p__Firmicutes	c__Bacilli	o__Aneurinibacillales	f__Aneurinibacillaceae	g__Aneurinibacillus	s__Aneurinibacillus_migulanus	99.22	2.69
GCF_001274725.1	d__Bacteria	p__Firmicutes	c__Bacilli	o__Bacillales_B	f__DSM-18226	g__Cytobacillus	s__Cytobacillus_globisporus	99.45	4.45
GCF_001274775.1	d__Bacteria	p__Firmicutes	c__Bacilli	o__Bacillales_B	f__Bacillaceae_B	g__Rossellomorea	s__Rossellomorea_marisflavi	99.34	1.1
GCF_001274935.1	d__Bacteria	p__Firmicutes	c__Bacilli	o__Bacillales	f__Bacillaceae_H	g__Bacillus_AG	s__Bacillus_AG_koreensis	99.43	1.15
GCF_001274945.1	d__Bacteria	p__Firmicutes	c__Bacilli	o__Bacillales_A	f__Planococcaceae	g__Viridibacillus	s__Viridibacillus_arvi	99.34	0.66
GCF_001275385.1	d__Bacteria	p__Firmicutes	c__Bacilli	o__Exiguobacterales	f__Exiguobacteraceae	g__Exiguobacterium_A	s__Exiguobacterium_A_sp001275385	99.34	0
GCF_001275675.1	d__Bacteria	p__Firmicutes	c__Bacilli	o__Bacillales_A	f__Planococcaceae	g__Lysinibacillus	s__Lysinibacillus_sp001275675	99.34	1.1
GCF_001277135.1	d__Bacteria	p__Firmicutes	c__Bacilli	o__Acholeplasmatales	f__Acholeplasmataceae	g__Phytoplasma	s__Phytoplasma_pruni_A	96.8	0
GCF_001277345.1	d__Bacteria	p__Firmicutes	c__Bacilli	o__Paenibacillales	f__Paenibacillaceae	g__Paenibacillus	s__Paenibacillus_solani	99.85	0.2
GCF_001277805.1	d__Bacteria	p__Firmicutes	c__Bacilli	o__Bacillales	f__Anoxybacillaceae	g__Geobacillus	s__Geobacillus_stearothermophilus	97.87	0
GCF_001278705.1	d__Bacteria	p__Firmicutes	c__Bacilli	o__Bacillales	f__Bacillaceae	g__Bacillus	s__Bacillus_gobiensis	97.56	3.64
GCF_001278755.1	d__Bacteria	p__Firmicutes	c__Bacilli	o__Bacillales_A	f__Planococcaceae	g__Psychrobacillus	s__Psychrobacillus_sp001278755	100	1.55
GCF_001278805.1	d__Bacteria	p__Firmicutes	c__Bacilli	o__Bacillales_B	f__DSM-18226	g__Neobacillus	s__Neobacillus_sp001278805	99.17	3.9
GCF_001278875.1	d__Bacteria	p__Firmicutes	c__Bacilli	o__Bacillales_A	f__Planococcaceae	g__Lysinibacillus	s__Lysinibacillus_sp001278875	99.01	2.23
GCF_001280595.1	d__Bacteria	p__Firmicutes	c__Bacilli	o__Paenibacillales	f__Paenibacillaceae	g__Paenibacillus	s__Paenibacillus_xylanivorans	97.78	0.07
GCF_001280845.1	d__Bacteria	p__Firmicutes	c__Bacilli	o__Paenibacillales	f__Paenibacillaceae	g__Paenibacillus_C	s__Paenibacillus_C_sp001280845	99.73	0.86
GCF_001281025.1	d__Bacteria	p__Firmicutes	c__Bacilli	o__Lactobacillales	f__Streptococcaceae	g__Streptococcus	s__Streptococcus_mitis_AK	99.42	0.6
GCF_001281045.1	d__Bacteria	p__Firmicutes	c__Bacilli	o__Mycoplasmatales	f__Mycoplasmataceae	g__Spiroplasma_A	s__Spiroplasma_A_cantharicola	98.87	1.5
GCF_001281175.1	d__Bacteria	p__Firmicutes	c__Bacilli	o__Lactobacillales	f__Lactobacillaceae	g__Apilactobacillus	s__Apilactobacillus_apinorum	97.39	0.94
GCF_001281265.1	d__Bacteria	p__Firmicutes	c__Bacilli	o__Lactobacillales	f__Lactobacillaceae	g__Apilactobacillus	s__Apilactobacillus_kunkeei	98.07	1.25
GCF_001281525.1	d__Bacteria	p__Firmicutes	c__Bacilli	o__Bacillales_A	f__Planococcaceae	g__Lysinibacillus	s__Lysinibacillus_macroides	99.34	0.5
GCF_001293645.1	d__Bacteria	p__Firmicutes	c__Bacilli	o__Bacillales	f__Bacillaceae_I	g__Sutcliffiella	s__Sutcliffiella_sp001293645	98.56	0.83
GCF_001293735.1	d__Bacteria	p__Firmicutes	c__Bacilli	o__Lactobacillales	f__Lactobacillaceae	g__Limosilactobacillus	s__Limosilactobacillus_gorillae	99.18	0.55
GCF_001295365.1	d__Bacteria	p__Firmicutes	c__Bacilli	o__Bacillales	f__Anoxybacillaceae	g__Parageobacillus	s__Parageobacillus_thermoglucosidasius	99.41	0.56
GCF_001297065.1	d__Bacteria	p__Firmicutes	c__Bacilli	o__Lactobacillales	f__Enterococcaceae	g__Enterococcus_D	s__Enterococcus_D_sp001297065	99.62	1.13
GCF_001298135.1	d__Bacteria	p__Firmicutes	c__Bacilli	o__Bacillales_D	f__Amphibacillaceae	g__Oceanobacillus	s__Oceanobacillus_caeni	97.33	1.22
GCF_001302265.1	d__Bacteria	p__Firmicutes	c__Bacilli	o__Lactobacillales	f__Streptococcaceae	g__Streptococcus	s__Streptococcus_phocae	100	0
GCF_001305855.1	d__Bacteria	p__Firmicutes	c__Bacilli	o__Bacillales_B	f__Bacillaceae_B	g__Rossellomorea	s__Rossellomorea_vietnamensis_A	98.85	2.82
GCF_001307105.1	d__Bacteria	p__Firmicutes	c__Bacilli	o__Bacillales	f__Bacillaceae	g__Bacillus	s__Bacillus_australimaris	99.59	0.21
GCF_001307805.1	d__Bacteria	p__Firmicutes	c__Bacilli	o__Bacillales_D	f__Amphibacillaceae	g__Lentibacillus	s__Lentibacillus_amyloliquefaciens	98.67	0.22
GCF_001308195.1	d__Bacteria	p__Firmicutes	c__Bacilli	o__Lactobacillales	f__Lactobacillaceae	g__Apilactobacillus	s__Apilactobacillus_kunkeei_C	98.07	1.25
GCF_001308205.1	d__Bacteria	p__Firmicutes	c__Bacilli	o__Lactobacillales	f__Lactobacillaceae	g__Apilactobacillus	s__Apilactobacillus_kunkeei_B	98.07	1.09
GCF_001308875.1	d__Bacteria	p__Firmicutes	c__Bacilli	o__Bacillales_A	f__Planococcaceae	g__Lysinibacillus	s__Lysinibacillus_sp001308875	99.34	1.66
GCF_001310635.1	d__Bacteria	p__Firmicutes	c__Bacilli	o__Bacillales_H	f__Bacillaceae_D	g__Bacillus_L	s__Bacillus_L_sp001310635	96.14	0.55
GCF_001310895.1	d__Bacteria	p__Firmicutes	c__Bacilli	o__Bacillales_D	f__Amphibacillaceae	g__Virgibacillus	s__Virgibacillus_halodenitrificans	99.33	0
GCF_001311135.1	d__Bacteria	p__Firmicutes	c__Bacilli	o__Lactobacillales	f__Lactobacillaceae	g__Secundilactobacillus	s__Secundilactobacillus_paracollinoides	95.92	2.52
GCF_001312865.1	d__Bacteria	p__Firmicutes	c__Bacilli	o__Lactobacillales	f__Lactobacillaceae	g__Lacticaseibacillus	s__Lacticaseibacillus_thailandensis	95.51	1.05
GCF_001315105.1	d__Bacteria	p__Firmicutes	c__Bacilli	o__Paenibacillales	f__Paenibacillaceae	g__Paenibacillus	s__Paenibacillus_sp001315105	95.64	0.44
GCF_001347015.1	d__Bacteria	p__Firmicutes	c__Bacilli	o__Lactobacillales	f__Streptococcaceae	g__Streptococcus	s__Streptococcus_pneumoniae_E	99.81	0.21
GCF_001368815.1	d__Bacteria	p__Firmicutes	c__Bacilli	o__Bacillales_D	f__Amphibacillaceae	g__Paraliobacillus	s__Paraliobacillus_sp001368815	99.34	0.66
GCF_001373415.1	d__Bacteria	p__Firmicutes	c__Bacilli	o__Paenibacillales	f__Paenibacillaceae	g__Paenibacillus	s__Paenibacillus_dakarensis	100	0.36
GCF_001375555.1	d__Bacteria	p__Firmicutes	c__Bacilli	o__Thermoactinomycetales	f__Novibacillaceae	g__Numidum	s__Numidum_massiliense	95.51	0
GCF_001375655.1	d__Bacteria	p__Firmicutes	c__Bacilli	o__Lactobacillales	f__Streptococcaceae	g__Streptococcus	s__Streptococcus_varani	100	0.5
GCF_001375675.1	d__Bacteria	p__Firmicutes	c__Bacilli	o__Bacillales_E	f__Massilibacteriaceae	g__Massilibacterium	s__Massilibacterium_senegalense	98.03	0.71
GCF_001399685.1	d__Bacteria	p__Firmicutes	c__Bacilli	o__Paenibacillales	f__Paenibacillaceae	g__Paenibacillus_G	s__Paenibacillus_G_sp001399685	98.61	0.94
GCF_001403875.1	d__Bacteria	p__Firmicutes	c__Bacilli	o__Paenibacillales	f__Paenibacillaceae	g__Paenibacillus_A	s__Paenibacillus_A_ihumii	99.07	0
GCF_001420595.1	d__Bacteria	p__Firmicutes	c__Bacilli	o__Bacillales_B	f__DSM-18226	g__Cytobacillus	s__Cytobacillus_solani	97.27	2.43
GCF_001420605.1	d__Bacteria	p__Firmicutes	c__Bacilli	o__Bacillales	f__Bacillaceae_G	g__Gottfriedia	s__Gottfriedia_sp001420605	98.79	2.37
GCF_001420695.1	d__Bacteria	p__Firmicutes	c__Bacilli	o__Brevibacillales	f__Brevibacillaceae	g__Brevibacillus	s__Brevibacillus_choshinensis	99.73	2.02
GCF_001420715.1	d__Bacteria	p__Firmicutes	c__Bacilli	o__Bacillales_B	f__Bacillaceae_C	g__Margalitia	s__Margalitia_shackletonii	98.53	3.21
GCF_001421015.2	d__Bacteria	p__Firmicutes	c__Bacilli	o__Paenibacillales	f__Paenibacillaceae	g__Paenibacillus_J	s__Paenibacillus_J_bovis	99.61	0.94
GCF_001423965.1	d__Bacteria	p__Firmicutes	c__Bacilli	o__Exiguobacterales	f__Exiguobacteraceae	g__Exiguobacterium_A	s__Exiguobacterium_A_sp001423965	99.34	0
GCF_001426375.1	d__Bacteria	p__Firmicutes	c__Bacilli	o__Paenibacillales	f__Paenibacillaceae	g__Paenibacillus_E	s__Paenibacillus_E_sp001426375	99.19	1.57
GCF_001426865.1	d__Bacteria	p__Firmicutes	c__Bacilli	o__Paenibacillales	f__Paenibacillaceae	g__Paenibacillus	s__Paenibacillus_sp001426865	99.85	0.05
GCF_001428045.1	d__Bacteria	p__Firmicutes	c__Bacilli	o__Paenibacillales	f__Paenibacillaceae	g__Paenibacillus_E	s__Paenibacillus_E_sp001428045	99.19	0.66
GCF_001428105.1	d__Bacteria	p__Firmicutes	c__Bacilli	o__Paenibacillales	f__Paenibacillaceae	g__Paenibacillus_E	s__Paenibacillus_E_sp001428105	99.19	1.61
GCF_001428245.1	d__Bacteria	p__Firmicutes	c__Bacilli	o__Paenibacillales	f__Paenibacillaceae	g__Paenibacillus_C	s__Paenibacillus_C_sp001428245	99.73	2.11
GCF_001429545.1	d__Bacteria	p__Firmicutes	c__Bacilli	o__Paenibacillales	f__Paenibacillaceae	g__Paenibacillus_E	s__Paenibacillus_E_sp001429545	99.73	0.58
GCF_001431045.1	d__Bacteria	p__Firmicutes	c__Bacilli	o__Lactobacillales	f__Streptococcaceae	g__Streptococcus	s__Streptococcus_orisasini	100	0.37
GCF_001431205.1	d__Bacteria	p__Firmicutes	c__Bacilli	o__Staphylococcales	f__Staphylococcaceae	g__Staphylococcus	s__Staphylococcus_sp001431205	99.44	0.28
GCF_001433855.1	d__Bacteria	p__Firmicutes	c__Bacilli	o__Lactobacillales	f__Lactobacillaceae	g__Levilactobacillus	s__Levilactobacillus_brevis	99.06	0.16
GCF_001433875.1	d__Bacteria	p__Firmicutes	c__Bacilli	o__Lactobacillales	f__Lactobacillaceae	g__Lactobacillus	s__Lactobacillus_delbrueckii	98.32	0
GCF_001433995.1	d__Bacteria	p__Firmicutes	c__Bacilli	o__Lactobacillales	f__Lactobacillaceae	g__Secundilactobacillus	s__Secundilactobacillus_kimchicus	99.06	0.94
GCF_001434055.1	d__Bacteria	p__Firmicutes	c__Bacilli	o__Lactobacillales	f__Lactobacillaceae	g__Levilactobacillus	s__Levilactobacillus_parabrevis	99.38	0
GCF_001434095.1	d__Bacteria	p__Firmicutes	c__Bacilli	o__Lactobacillales	f__Lactobacillaceae	g__Fructilactobacillus	s__Fructilactobacillus_fructivorans	99.37	0.16
GCF_001434115.1	d__Bacteria	p__Firmicutes	c__Bacilli	o__Lactobacillales	f__Lactobacillaceae	g__Levilactobacillus	s__Levilactobacillus_zymae	99.18	1.25
GCF_001434145.1	d__Bacteria	p__Firmicutes	c__Bacilli	o__Lactobacillales	f__Lactobacillaceae	g__Lentilactobacillus	s__Lentilactobacillus_otakiensis	99.06	0
GCF_001434225.1	d__Bacteria	p__Firmicutes	c__Bacilli	o__Lactobacillales	f__Lactobacillaceae	g__Liquorilactobacillus	s__Liquorilactobacillus_nagelii	99.48	0.13
GCF_001434255.1	d__Bacteria	p__Firmicutes	c__Bacilli	o__Lactobacillales	f__Lactobacillaceae	g__Lentilactobacillus	s__Lentilactobacillus_diolivorans	98.94	0.62
GCF_001434275.1	d__Bacteria	p__Firmicutes	c__Bacilli	o__Lactobacillales	f__Lactobacillaceae	g__Companilactobacillus	s__Companilactobacillus_mindensis	99.48	1.57
GCF_001434295.1	d__Bacteria	p__Firmicutes	c__Bacilli	o__Lactobacillales	f__Lactobacillaceae	g__Companilactobacillus	s__Companilactobacillus_versmoldensis	99.48	0.59
GCF_001434315.1	d__Bacteria	p__Firmicutes	c__Bacilli	o__Lactobacillales	f__Lactobacillaceae	g__Paucilactobacillus	s__Paucilactobacillus_oligofermentans	98.91	0
GCF_001434335.1	d__Bacteria	p__Firmicutes	c__Bacilli	o__Lactobacillales	f__Lactobacillaceae	g__Lactobacillus	s__Lactobacillus_kalixensis	99.03	0.32
GCF_001434365.1	d__Bacteria	p__Firmicutes	c__Bacilli	o__Lactobacillales	f__Lactobacillaceae	g__Limosilactobacillus	s__Limosilactobacillus_gastricus	99.18	0.27
GCF_001434395.1	d__Bacteria	p__Firmicutes	c__Bacilli	o__Lactobacillales	f__Lactobacillaceae	g__Levilactobacillus	s__Levilactobacillus_hammesii	99.06	0.09
GCF_001434405.1	d__Bacteria	p__Firmicutes	c__Bacilli	o__Lactobacillales	f__Lactobacillaceae	g__Ligilactobacillus	s__Ligilactobacillus_apodemi	99.48	0
GCF_001434465.1	d__Bacteria	p__Firmicutes	c__Bacilli	o__Lactobacillales	f__Lactobacillaceae	g__Limosilactobacillus	s__Limosilactobacillus_oris	99.45	0
GCF_001434475.1	d__Bacteria	p__Firmicutes	c__Bacilli	o__Lactobacillales	f__Lactobacillaceae	g__Paucilactobacillus	s__Paucilactobacillus_suebicus	99.46	0.27
GCF_001434535.1	d__Bacteria	p__Firmicutes	c__Bacilli	o__Lactobacillales	f__Lactobacillaceae	g__Ligilactobacillus	s__Ligilactobacillus_animalis	99.3	0
GCF_001434575.1	d__Bacteria	p__Firmicutes	c__Bacilli	o__Lactobacillales	f__Lactobacillaceae	g__Loigolactobacillus	s__Loigolactobacillus_bifermentans	99.46	0.54
GCF_001434585.1	d__Bacteria	p__Firmicutes	c__Bacilli	o__Lactobacillales	f__Lactobacillaceae	g__Companilactobacillus	s__Companilactobacillus_crustorum	99.48	1.05
GCF_001434665.1	d__Bacteria	p__Firmicutes	c__Bacilli	o__Lactobacillales	f__Lactobacillaceae	g__Companilactobacillus	s__Companilactobacillus_tucceti	99.48	1.64
GCF_001434695.1	d__Bacteria	p__Firmicutes	c__Bacilli	o__Lactobacillales	f__Lactobacillaceae	g__Dellaglioa	s__Dellaglioa_algida	98.69	0.17
GCF_001434705.1	d__Bacteria	p__Firmicutes	c__Bacilli	o__Lactobacillales	f__Lactobacillaceae	g__Lacticaseibacillus	s__Lacticaseibacillus_nasuensis	98.95	0.26
GCF_001434735.1	d__Bacteria	p__Firmicutes	c__Bacilli	o__Lactobacillales	f__Lactobacillaceae	g__Lentilactobacillus	s__Lentilactobacillus_buchneri	99.06	0
GCF_001434785.1	d__Bacteria	p__Firmicutes	c__Bacilli	o__Lactobacillales	f__Lactobacillaceae	g__Levilactobacillus	s__Levilactobacillus_namurensis	100	0.62
GCF_001434835.1	d__Bacteria	p__Firmicutes	c__Bacilli	o__Lactobacillales	f__Lactobacillaceae	g__Levilactobacillus	s__Levilactobacillus_acidifarinae	99.38	1.25
GCF_001434845.1	d__Bacteria	p__Firmicutes	c__Bacilli	o__Lactobacillales	f__Lactobacillaceae	g__Liquorilactobacillus	s__Liquorilactobacillus_hordei	99.21	0.1
GCF_001434895.1	d__Bacteria	p__Firmicutes	c__Bacilli	o__Lactobacillales	f__Lactobacillaceae	g__Secundilactobacillus	s__Secundilactobacillus_odoratitofui	99.06	1.41
GCF_001434915.1	d__Bacteria	p__Firmicutes	c__Bacilli	o__Lactobacillales	f__Lactobacillaceae	g__Liquorilactobacillus	s__Liquorilactobacillus_capillatus	99.48	0
GCF_001434935.1	d__Bacteria	p__Firmicutes	c__Bacilli	o__Lactobacillales	f__Lactobacillaceae	g__Liquorilactobacillus	s__Liquorilactobacillus_uvarum	99.48	0.52
GCF_001434985.1	d__Bacteria	p__Firmicutes	c__Bacilli	o__Lactobacillales	f__Lactobacillaceae	g__Companilactobacillus	s__Companilactobacillus_paralimentarius	99.48	1.15
GCF_001435035.1	d__Bacteria	p__Firmicutes	c__Bacilli	o__Lactobacillales	f__Lactobacillaceae	g__Lacticaseibacillus	s__Lacticaseibacillus_manihotivorans	99.48	1.05
GCF_001435095.1	d__Bacteria	p__Firmicutes	c__Bacilli	o__Lactobacillales	f__Lactobacillaceae	g__Levilactobacillus	s__Levilactobacillus_spicheri	99.02	0.62
GCF_001435195.1	d__Bacteria	p__Firmicutes	c__Bacilli	o__Lactobacillales	f__Lactobacillaceae	g__Liquorilactobacillus	s__Liquorilactobacillus_satsumensis	99.48	0.52
GCF_001435235.1	d__Bacteria	p__Firmicutes	c__Bacilli	o__Lactobacillales	f__Lactobacillaceae	g__Liquorilactobacillus	s__Liquorilactobacillus_ghanensis	99.48	1.35
GCF_001435315.1	d__Bacteria	p__Firmicutes	c__Bacilli	o__Lactobacillales	f__Lactobacillaceae	g__Lentilactobacillus	s__Lentilactobacillus_parabuchneri	98.94	0
GCF_001435325.1	d__Bacteria	p__Firmicutes	c__Bacilli	o__Lactobacillales	f__Lactobacillaceae	g__Lactobacillus	s__Lactobacillus_intestinalis	98.94	0
GCF_001435345.1	d__Bacteria	p__Firmicutes	c__Bacilli	o__Lactobacillales	f__Lactobacillaceae	g__Limosilactobacillus	s__Limosilactobacillus_pontis	98.37	0
GCF_001435375.1	d__Bacteria	p__Firmicutes	c__Bacilli	o__Lactobacillales	f__Lactobacillaceae	g__Ligilactobacillus	s__Ligilactobacillus_araffinosus	99.48	1.31
GCF_001435445.1	d__Bacteria	p__Firmicutes	c__Bacilli	o__Lactobacillales	f__Lactobacillaceae	g__Companilactobacillus	s__Companilactobacillus_paralimentarius_B	99.48	2.09
GCF_001435505.1	d__Bacteria	p__Firmicutes	c__Bacilli	o__Lactobacillales	f__Lactobacillaceae	g__Companilactobacillus	s__Companilactobacillus_futsaii	99.48	0.79
GCF_001435525.1	d__Bacteria	p__Firmicutes	c__Bacilli	o__Lactobacillales	f__Lactobacillaceae	g__Levilactobacillus	s__Levilactobacillus_koreensis	99.38	0.62
GCF_001435575.1	d__Bacteria	p__Firmicutes	c__Bacilli	o__Lactobacillales	f__Lactobacillaceae	g__Lentilactobacillus	s__Lentilactobacillus_sunkii	98.91	0.31
GCF_001435585.1	d__Bacteria	p__Firmicutes	c__Bacilli	o__Lactobacillales	f__Lactobacillaceae	g__Schleiferilactobacillus	s__Schleiferilactobacillus_perolens	99.48	0.52
GCF_001435755.1	d__Bacteria	p__Firmicutes	c__Bacilli	o__Lactobacillales	f__Lactobacillaceae	g__Ligilactobacillus	s__Ligilactobacillus_acidipiscis	100	1.96
GCF_001435775.1	d__Bacteria	p__Firmicutes	c__Bacilli	o__Lactobacillales	f__Lactobacillaceae	g__Limosilactobacillus	s__Limosilactobacillus_ingluviei	99.18	0.66
GCF_001435815.1	d__Bacteria	p__Firmicutes	c__Bacilli	o__Lactobacillales	f__Lactobacillaceae	g__Companilactobacillus	s__Companilactobacillus_nantensis	99.48	1.31
GCF_001435835.1	d__Bacteria	p__Firmicutes	c__Bacilli	o__Lactobacillales	f__Lactobacillaceae	g__Lapidilactobacillus	s__Lapidilactobacillus_concavus	98.43	0.52
GCF_001435895.1	d__Bacteria	p__Firmicutes	c__Bacilli	o__Lactobacillales	f__Lactobacillaceae	g__Lentilactobacillus	s__Lentilactobacillus_parafarraginis	98.78	0.62
GCF_001435935.1	d__Bacteria	p__Firmicutes	c__Bacilli	o__Lactobacillales	f__Lactobacillaceae	g__Limosilactobacillus	s__Limosilactobacillus_panis	99.46	2.17
GCF_001435955.1	d__Bacteria	p__Firmicutes	c__Bacilli	o__Lactobacillales	f__Lactobacillaceae	g__Ligilactobacillus	s__Ligilactobacillus_salivarius	99.48	0
GCF_001435975.1	d__Bacteria	p__Firmicutes	c__Bacilli	o__Lactobacillales	f__Lactobacillaceae	g__Secundilactobacillus	s__Secundilactobacillus_collinoides	99.38	3.28
GCF_001435995.1	d__Bacteria	p__Firmicutes	c__Bacilli	o__Lactobacillales	f__Lactobacillaceae	g__Apilactobacillus	s__Apilactobacillus_ozensis	97.45	1.25
GCF_001436025.1	d__Bacteria	p__Firmicutes	c__Bacilli	o__Lactobacillales	f__Lactobacillaceae	g__Limosilactobacillus	s__Limosilactobacillus_mucosae	99.18	0
GCF_001436035.1	d__Bacteria	p__Firmicutes	c__Bacilli	o__Lactobacillales	f__Lactobacillaceae	g__Fructilactobacillus	s__Fructilactobacillus_sanfranciscensis	99.38	0.99
GCF_001436045.1	d__Bacteria	p__Firmicutes	c__Bacilli	o__Lactobacillales	f__Lactobacillaceae	g__Limosilactobacillus	s__Limosilactobacillus_frumenti	99.46	0
GCF_001436095.1	d__Bacteria	p__Firmicutes	c__Bacilli	o__Lactobacillales	f__Lactobacillaceae	g__Lapidilactobacillus	s__Lapidilactobacillus_dextrinicus	99.35	2.09
GCF_001436115.1	d__Bacteria	p__Firmicutes	c__Bacilli	o__Lactobacillales	f__Lactobacillaceae	g__Lacticaseibacillus	s__Lacticaseibacillus_brantae	99.48	0
GCF_001436215.1	d__Bacteria	p__Firmicutes	c__Bacilli	o__Lactobacillales	f__Lactobacillaceae	g__Ligilactobacillus	s__Ligilactobacillus_agilis	98.69	0.26
GCF_001436225.1	d__Bacteria	p__Firmicutes	c__Bacilli	o__Lactobacillales	f__Lactobacillaceae	g__Lacticaseibacillus	s__Lacticaseibacillus_sharpeae	97.38	0.52
GCF_001436255.1	d__Bacteria	p__Firmicutes	c__Bacilli	o__Lactobacillales	f__Lactobacillaceae	g__Lentilactobacillus	s__Lentilactobacillus_rapi	98.94	0.21
GCF_001436275.1	d__Bacteria	p__Firmicutes	c__Bacilli	o__Lactobacillales	f__Lactobacillaceae	g__Liquorilactobacillus	s__Liquorilactobacillus_oeni	99.48	0
GCF_001436295.1	d__Bacteria	p__Firmicutes	c__Bacilli	o__Lactobacillales	f__Lactobacillaceae	g__Paucilactobacillus	s__Paucilactobacillus_vaccinostercus	99.46	0.82
GCF_001436305.1	d__Bacteria	p__Firmicutes	c__Bacilli	o__Lactobacillales	f__Lactobacillaceae	g__Lactobacillus	s__Lactobacillus_ultunensis	99.03	0
GCF_001436315.1	d__Bacteria	p__Firmicutes	c__Bacilli	o__Lactobacillales	f__Lactobacillaceae	g__Ligilactobacillus	s__Ligilactobacillus_aviarius	99.48	1.57
GCF_001436375.1	d__Bacteria	p__Firmicutes	c__Bacilli	o__Lactobacillales	f__Lactobacillaceae	g__Agrilactobacillus	s__Agrilactobacillus_composti	99.48	0.52
GCF_001436395.1	d__Bacteria	p__Firmicutes	c__Bacilli	o__Lactobacillales	f__Lactobacillaceae	g__Secundilactobacillus	s__Secundilactobacillus_malefermentans	98.7	0.31
GCF_001436415.1	d__Bacteria	p__Firmicutes	c__Bacilli	o__Lactobacillales	f__Lactobacillaceae	g__Latilactobacillus	s__Latilactobacillus_graminis	99.18	0.27
GCF_001436455.1	d__Bacteria	p__Firmicutes	c__Bacilli	o__Lactobacillales	f__Lactobacillaceae	g__Lactobacillus	s__Lactobacillus_jensenii	98.83	0
GCF_001436505.1	d__Bacteria	p__Firmicutes	c__Bacilli	o__Lactobacillales	f__Lactobacillaceae	g__Loigolactobacillus	s__Loigolactobacillus_rennini	99.18	1.09
GCF_001436555.1	d__Bacteria	p__Firmicutes	c__Bacilli	o__Lactobacillales	f__Lactobacillaceae	g__Lentilactobacillus	s__Lentilactobacillus_senioris	98.75	0.31
GCF_001436605.1	d__Bacteria	p__Firmicutes	c__Bacilli	o__Lactobacillales	f__Lactobacillaceae	g__Holzapfelia	s__Holzapfelia_floricola	97.38	0.26
GCF_001436645.1	d__Bacteria	p__Firmicutes	c__Bacilli	o__Lactobacillales	f__Lactobacillaceae	g__Fructilactobacillus	s__Fructilactobacillus_florum	97.5	0
GCF_001436695.1	d__Bacteria	p__Firmicutes	c__Bacilli	o__Lactobacillales	f__Lactobacillaceae	g__Lactobacillus	s__Lactobacillus_taiwanensis	99.03	0
GCF_001436735.1	d__Bacteria	p__Firmicutes	c__Bacilli	o__Lactobacillales	f__Lactobacillaceae	g__Liquorilactobacillus	s__Liquorilactobacillus_cacaonum	99.48	0
GCF_001436755.1	d__Bacteria	p__Firmicutes	c__Bacilli	o__Lactobacillales	f__Lactobacillaceae	g__Liquorilactobacillus	s__Liquorilactobacillus_aquaticus	98.95	0
GCF_001436775.1	d__Bacteria	p__Firmicutes	c__Bacilli	o__Lactobacillales	f__Lactobacillaceae	g__Lactobacillus	s__Lactobacillus_acetotolerans	98.38	0.87
GCF_001437055.1	d__Bacteria	p__Firmicutes	c__Bacilli	o__Lactobacillales	f__Lactobacillaceae	g__Limosilactobacillus	s__Limosilactobacillus_secaliphilus	98.91	0.27
GCF_001437075.1	d__Bacteria	p__Firmicutes	c__Bacilli	o__Lactobacillales	f__Lactobacillaceae	g__Pediococcus	s__Pediococcus_stilesii	99.38	1.54
GCF_001437125.1	d__Bacteria	p__Firmicutes	c__Bacilli	o__Lactobacillales	f__Lactobacillaceae	g__Levilactobacillus	s__Levilactobacillus_paucivorans	99.38	0.21
GCF_001437155.1	d__Bacteria	p__Firmicutes	c__Bacilli	o__Lactobacillales	f__Lactobacillaceae	g__Liquorilactobacillus	s__Liquorilactobacillus_mali_A	99.21	0.26
GCF_001437205.1	d__Bacteria	p__Firmicutes	c__Bacilli	o__Lactobacillales	f__Lactobacillaceae	g__Paralactobacillus	s__Paralactobacillus_selangorensis	98.95	0.1
GCF_001437255.1	d__Bacteria	p__Firmicutes	c__Bacilli	o__Lactobacillales	f__Lactobacillaceae	g__Pediococcus	s__Pediococcus_damnosus	99.38	0
GCF_001437285.1	d__Bacteria	p__Firmicutes	c__Bacilli	o__Lactobacillales	f__Lactobacillaceae	g__Pediococcus	s__Pediococcus_pentosaceus	99.38	0
GCF_001437355.1	d__Bacteria	p__Firmicutes	c__Bacilli	o__Lactobacillales	f__Lactobacillaceae	g__Weissella	s__Weissella_viridescens	99.23	0
GCF_001437405.1	d__Bacteria	p__Firmicutes	c__Bacilli	o__Lactobacillales	f__Lactobacillaceae	g__Pediococcus	s__Pediococcus_ethanolidurans	99.38	0
GCF_001437425.1	d__Bacteria	p__Firmicutes	c__Bacilli	o__Lactobacillales	f__Lactobacillaceae	g__Weissella	s__Weissella_minor	99.39	0.12
GCF_001437435.1	d__Bacteria	p__Firmicutes	c__Bacilli	o__Lactobacillales	f__Lactobacillaceae	g__Furfurilactobacillus	s__Furfurilactobacillus_siliginis	99.46	0.54
GCF_001437605.1	d__Bacteria	p__Firmicutes	c__Bacilli	o__Lactobacillales	f__Lactobacillaceae	g__Pediococcus	s__Pediococcus_argentinicus	99.23	0.62
GCF_001438655.1	d__Bacteria	p__Firmicutes	c__Bacilli	o__Lactobacillales	f__Lactobacillaceae	g__Pediococcus	s__Pediococcus_cellicola	99.38	0
GCF_001438695.1	d__Bacteria	p__Firmicutes	c__Bacilli	o__Lactobacillales	f__Lactobacillaceae	g__Fructobacillus	s__Fructobacillus_fructosus	98.52	0
GCF_001438705.1	d__Bacteria	p__Firmicutes	c__Bacilli	o__Lactobacillales	f__Lactobacillaceae	g__Weissella	s__Weissella_kandleri	97.12	0
GCF_001438805.1	d__Bacteria	p__Firmicutes	c__Bacilli	o__Lactobacillales	f__Lactobacillaceae	g__Companilactobacillus	s__Companilactobacillus_kimchiensis	99.48	1.57
GCF_001438845.1	d__Bacteria	p__Firmicutes	c__Bacilli	o__Lactobacillales	f__Lactobacillaceae	g__Lactiplantibacillus	s__Lactiplantibacillus_xiangfangensis	99.02	2.47
GCF_001439605.1	d__Bacteria	p__Firmicutes	c__Bacilli	o__Bacillales_B	f__DSM-18226	g__Cytobacillus	s__Cytobacillus_praedii	97.27	1.54
GCF_001439635.1	d__Bacteria	p__Firmicutes	c__Bacilli	o__Bacillales_A	f__Planococcaceae	g__Solibacillus	s__Solibacillus_cecembensis	98.68	0.55
GCF_001439915.1	d__Bacteria	p__Firmicutes	c__Bacilli	o__Bacillales	f__Bacillaceae_L	g__Ferdinandcohnia	s__Ferdinandcohnia_humi	97.89	3.05
GCF_001439925.1	d__Bacteria	p__Firmicutes	c__Bacilli	o__Bacillales_B	f__DSM-1321	g__Peribacillus	s__Peribacillus_muralis	98.91	2.08
GCF_001455345.1	d__Bacteria	p__Firmicutes	c__Bacilli	o__Bacillales	f__Bacillaceae_G	g__Bacillus_A	s__Bacillus_A_thuringiensis_N	99.01	0.77
GCF_001456935.1	d__Bacteria	p__Firmicutes	c__Bacilli	o__Bacillales_B	f__Bacillaceae_B	g__Rossellomorea	s__Rossellomorea_enclensis	99.43	3.17
GCF_001457035.1	d__Bacteria	p__Firmicutes	c__Bacilli	o__Bacillales_G	f__Fictibacillaceae	g__Fictibacillus_C	s__Fictibacillus_C_enclensis	99.34	0.55
GCF_001457415.1	d__Bacteria	p__Firmicutes	c__Bacilli	o__Paenibacillales	f__Paenibacillaceae	g__Gorillibacterium	s__Gorillibacterium_timonense	97.54	1.18
GCF_001457635.1	d__Bacteria	p__Firmicutes	c__Bacilli	o__Lactobacillales	f__Streptococcaceae	g__Streptococcus	s__Streptococcus_pneumoniae	99.18	0.63
GCF_001458115.1	d__Bacteria	p__Firmicutes	c__Bacilli	o__Bacillales_D	f__Amphibacillaceae	g__Gracilibacillus	s__Gracilibacillus_massiliensis	99.34	0.83
GCF_001461825.1	d__Bacteria	p__Firmicutes	c__Bacilli	o__Bacillales	f__Bacillaceae	g__Bacillus	s__Bacillus_velezensis	99.81	0.42
GCF_001465275.1	d__Bacteria	p__Firmicutes	c__Bacilli	o__Paenibacillales	f__Paenibacillaceae	g__32O-W	s__32O-W_sp001465275	99.17	0.82
GCF_001465795.2	d__Bacteria	p__Firmicutes	c__Bacilli	o__Bacillales_A	f__Planococcaceae	g__Planococcus	s__Planococcus_rifietoensis	99.34	0
GCF_001465835.2	d__Bacteria	p__Firmicutes	c__Bacilli	o__Bacillales_A	f__Planococcaceae	g__Planococcus	s__Planococcus_kocurii	99.34	1.32
GCF_001484965.1	d__Bacteria	p__Firmicutes	c__Bacilli	o__Bacillales_H	f__Bacillaceae_D	g__Bacillus_H	s__Bacillus_H_shacheensis	98.67	0.33
GCF_001486505.1	d__Bacteria	p__Firmicutes	c__Bacilli	o__Paenibacillales	f__Paenibacillaceae	g__Paenibacillus_A	s__Paenibacillus_A_rubinfantis	99.26	1.29
GCF_001486585.1	d__Bacteria	p__Firmicutes	c__Bacilli	o__Paenibacillales	f__Paenibacillaceae	g__Paenibacillus_A	s__Paenibacillus_A_senegalimassiliensis	99.85	0.8
GCF_001500315.1	d__Bacteria	p__Firmicutes	c__Bacilli	o__Staphylococcales	f__Staphylococcaceae	g__Staphylococcus	s__Staphylococcus_auricularis	99.45	0.55
GCF_001509555.1	d__Bacteria	p__Firmicutes	c__Bacilli	o__Bacillales_B	f__DSM-18226	g__Cytobacillus	s__Cytobacillus_sp001509555	96.66	2.21
GCF_001510645.1	d__Bacteria	p__Firmicutes	c__Bacilli	o__Bacillales_B	f__DSM-1321	g__Peribacillus	s__Peribacillus_sp001510645	98.36	4.12
GCF_001510655.1	d__Bacteria	p__Firmicutes	c__Bacilli	o__Bacillales_G	f__Fictibacillaceae	g__Fictibacillus_C	s__Fictibacillus_C_sp001510655	99.34	1.05
GCF_001510665.1	d__Bacteria	p__Firmicutes	c__Bacilli	o__Bacillales_B	f__DSM-18226	g__Neobacillus	s__Neobacillus_sp001510665	97.15	1.43
GCF_001510715.1	d__Bacteria	p__Firmicutes	c__Bacilli	o__Bacillales_B	f__DSM-18226	g__Neobacillus	s__Neobacillus_sp001510715	98.84	4.41
GCF_001514495.1	d__Bacteria	p__Firmicutes	c__Bacilli	o__Paenibacillales	f__Paenibacillaceae	g__Paenibacillus	s__Paenibacillus_pabuli	99.85	0.07
GCF_001517105.1	d__Bacteria	p__Firmicutes	c__Bacilli	o__Bacillales	f__Bacillaceae	g__Bacillus	s__Bacillus_halotolerans	98.69	1.05
GCF_001531445.1	d__Bacteria	p__Firmicutes	c__Bacilli	o__Bacillales_A	f__Planococcaceae	g__Sporosarcina	s__Sporosarcina_koreensis_C	97.9	2.87
GCF_001541095.1	d__Bacteria	p__Firmicutes	c__Bacilli	o__Paenibacillales	f__Paenibacillaceae	g__Paenibacillus_F	s__Paenibacillus_F_sp001541095	99.73	0.31
GCF_001542915.1	d__Bacteria	p__Firmicutes	c__Bacilli	o__Bacillales_B	f__DSM-1321	g__Peribacillus	s__Peribacillus_simplex_B	99.45	1.17
GCF_001543105.1	d__Bacteria	p__Firmicutes	c__Bacilli	o__Lactobacillales	f__Aerococcaceae	g__Aerococcus	s__Aerococcus_christensenii	98.26	0
GCF_001543145.1	d__Bacteria	p__Firmicutes	c__Bacilli	o__Lactobacillales	f__Aerococcaceae	g__Aerococcus	s__Aerococcus_sanguinicola	98.72	1.65
GCF_001543175.1	d__Bacteria	p__Firmicutes	c__Bacilli	o__Lactobacillales	f__Aerococcaceae	g__Aerococcus	s__Aerococcus_urinae	99.59	0.27
GCF_001543205.1	d__Bacteria	p__Firmicutes	c__Bacilli	o__Lactobacillales	f__Aerococcaceae	g__Aerococcus	s__Aerococcus_urinaeequi	98.35	1.1
GCF_001543245.1	d__Bacteria	p__Firmicutes	c__Bacilli	o__Lactobacillales	f__Aerococcaceae	g__Aerococcus	s__Aerococcus_urinaehominis	97.8	0.27
GCF_001543285.1	d__Bacteria	p__Firmicutes	c__Bacilli	o__Lactobacillales	f__Aerococcaceae	g__Aerococcus	s__Aerococcus_viridans	98.9	1.65
GCF_001544095.1	d__Bacteria	p__Firmicutes	c__Bacilli	o__Lactobacillales	f__Enterococcaceae	g__Enterococcus_D	s__Enterococcus_D_casseliflavus	99.25	0.38
GCF_001544135.1	d__Bacteria	p__Firmicutes	c__Bacilli	o__Bacillales	f__Anoxybacillaceae	g__Geobacillus	s__Geobacillus_zalihae	98.88	0.11
GCF_001544195.1	d__Bacteria	p__Firmicutes	c__Bacilli	o__Lactobacillales	f__Enterococcaceae	g__Tetragenococcus	s__Tetragenococcus_solitarius	99.34	0
GCF_001544215.1	d__Bacteria	p__Firmicutes	c__Bacilli	o__Lactobacillales	f__Enterococcaceae	g__Enterococcus_B	s__Enterococcus_B_durans	99.63	1.12
GCF_001544255.1	d__Bacteria	p__Firmicutes	c__Bacilli	o__Lactobacillales	f__Enterococcaceae	g__Enterococcus_B	s__Enterococcus_B_faecium	99.63	0
GCF_001544275.1	d__Bacteria	p__Firmicutes	c__Bacilli	o__Lactobacillales	f__Enterococcaceae	g__Enterococcus_D	s__Enterococcus_D_gallinarum	99.25	0
GCF_001544295.1	d__Bacteria	p__Firmicutes	c__Bacilli	o__Lactobacillales	f__Enterococcaceae	g__Enterococcus_A	s__Enterococcus_A_pseudoavium	99.19	2.37
GCF_001544315.1	d__Bacteria	p__Firmicutes	c__Bacilli	o__Bacillales	f__Anoxybacillaceae	g__Geobacillus	s__Geobacillus_jurassicus	98.88	0
GCF_001544375.1	d__Bacteria	p__Firmicutes	c__Bacilli	o__Lactobacillales	f__Enterococcaceae	g__Enterococcus_H	s__Enterococcus_H_canis	98.82	0.87
GCF_001545095.1	d__Bacteria	p__Firmicutes	c__Bacilli	o__Erysipelotrichales	f__Erysipelotrichaceae	g__Erysipelothrix	s__Erysipelothrix_larvae	98.82	0.31
GCF_001552275.1	d__Bacteria	p__Firmicutes	c__Bacilli	o__Bacillales_D	f__Amphibacillaceae	g__Amphibacillus_B	s__Amphibacillus_B_sediminis	99.34	1.77
GCF_001552295.1	d__Bacteria	p__Firmicutes	c__Bacilli	o__Lactobacillales	f__Aerococcaceae	g__Globicatella	s__Globicatella_sanguinis	97.83	0.47
GCF_001553035.1	d__Bacteria	p__Firmicutes	c__Bacilli	o__Staphylococcales	f__Gemellaceae	g__Gemella	s__Gemella_haemolysans_B	97.99	0
GCF_001553195.1	d__Bacteria	p__Firmicutes	c__Bacilli	o__Mycoplasmatales	f__Metamycoplasmataceae	g__Mycoplasmopsis_A	s__Mycoplasmopsis_A_canis	100	0
GCF_001553685.1	d__Bacteria	p__Firmicutes	c__Bacilli	o__Lactobacillales	f__Streptococcaceae	g__Streptococcus	s__Streptococcus_sp001553685	99.96	0
GCF_001553855.1	d__Bacteria	p__Firmicutes	c__Bacilli	o__Lactobacillales	f__Streptococcaceae	g__Streptococcus	s__Streptococcus_gordonii	100	0
GCF_001560895.1	d__Bacteria	p__Firmicutes	c__Bacilli	o__Lactobacillales	f__Streptococcaceae	g__Streptococcus	s__Streptococcus_mitis_Q	99.82	0.2
GCF_001563475.1	d__Bacteria	p__Firmicutes	c__Bacilli	o__Bacillales_A	f__Planococcaceae	g__Sporosarcina	s__Sporosarcina_sp001563475	96.69	1.66
GCF_001564455.1	d__Bacteria	p__Firmicutes	c__Bacilli	o__Erysipelotrichales	f__Erysipelotrichaceae	g__Faecalibaculum	s__Faecalibaculum_rodentium	98.11	1.35
GCF_001570725.1	d__Bacteria	p__Firmicutes	c__Bacilli	o__Paenibacillales	f__Paenibacillaceae	g__Paenibacillus	s__Paenibacillus_amylolyticus_A	99.85	0.69
GCF_001578185.1	d__Bacteria	p__Firmicutes	c__Bacilli	o__Bacillales_B	f__DSM-1321	g__Peribacillus	s__Peribacillus_simplex_A	98.91	3.72
GCF_001578705.1	d__Bacteria	p__Firmicutes	c__Bacilli	o__Lactobacillales	f__Streptococcaceae	g__Streptococcus	s__Streptococcus_oralis_J	99.07	0.73
GCF_001578775.1	d__Bacteria	p__Firmicutes	c__Bacilli	o__Lactobacillales	f__Streptococcaceae	g__Streptococcus	s__Streptococcus_cristatus_A	98.19	0
GCF_001578875.1	d__Bacteria	p__Firmicutes	c__Bacilli	o__Lactobacillales	f__Streptococcaceae	g__Streptococcus	s__Streptococcus_sp001578875	97.57	0.12
GCF_001578885.1	d__Bacteria	p__Firmicutes	c__Bacilli	o__Lactobacillales	f__Streptococcaceae	g__Streptococcus	s__Streptococcus_sp001578885	98.67	0
GCF_001578935.1	d__Bacteria	p__Firmicutes	c__Bacilli	o__Lactobacillales	f__Streptococcaceae	g__Streptococcus	s__Streptococcus_oralis_R	98.52	0.2
GCF_001579025.1	d__Bacteria	p__Firmicutes	c__Bacilli	o__Lactobacillales	f__Streptococcaceae	g__Streptococcus	s__Streptococcus_oralis_X	96.7	0.66
GCF_001579045.1	d__Bacteria	p__Firmicutes	c__Bacilli	o__Lactobacillales	f__Streptococcaceae	g__Streptococcus	s__Streptococcus_mitis_D	99.6	0.2
GCF_001579175.1	d__Bacteria	p__Firmicutes	c__Bacilli	o__Lactobacillales	f__Streptococcaceae	g__Streptococcus	s__Streptococcus_oralis_O	96.42	0.33
GCF_001579525.1	d__Bacteria	p__Firmicutes	c__Bacilli	o__Lactobacillales	f__Streptococcaceae	g__Streptococcus	s__Streptococcus_oralis_M	99.69	0.4
GCF_001579645.1	d__Bacteria	p__Firmicutes	c__Bacilli	o__Lactobacillales	f__Streptococcaceae	g__Streptococcus	s__Streptococcus_infantis_E	98.17	0.62
GCF_001583695.1	d__Bacteria	p__Firmicutes	c__Bacilli	o__Bacillales	f__Bacillaceae_G	g__Bacillus_A	s__Bacillus_A_wiedmannii	99.34	0
GCF_001584325.1	d__Bacteria	p__Firmicutes	c__Bacilli	o__Bacillales	f__Bacillaceae	g__Bacillus	s__Bacillus_nakamurai	97.47	0.31
GCF_001584335.1	d__Bacteria	p__Firmicutes	c__Bacilli	o__Bacillales	f__Bacillaceae	g__Bacillus	s__Bacillus_atrophaeus	99.17	0
GCF_001587175.1	d__Bacteria	p__Firmicutes	c__Bacilli	o__Lactobacillales	f__Streptococcaceae	g__Streptococcus	s__Streptococcus_sp001587175	99.66	0
GCF_001588645.1	d__Bacteria	p__Firmicutes	c__Bacilli	o__Lactobacillales	f__Streptococcaceae	g__Streptococcus	s__Streptococcus_oralis_AB	99.87	0.27
GCF_001590685.1	d__Bacteria	p__Firmicutes	c__Bacilli	o__Bacillales_A	f__Planococcaceae	g__Sporosarcina	s__Sporosarcina_psychrophila	98.68	2.21
GCF_001590785.1	d__Bacteria	p__Firmicutes	c__Bacilli	o__Bacillales_H	f__Bacillaceae_D	g__Alkalihalobacillus	s__Alkalihalobacillus_trypoxylicola	98.01	0.88
GCF_001590835.1	d__Bacteria	p__Firmicutes	c__Bacilli	o__Bacillales	f__Bacillaceae_G	g__Bacillus_A	s__Bacillus_A_gaemokensis	99.43	0.57
GCF_001591445.1	d__Bacteria	p__Firmicutes	c__Bacilli	o__Bacillales_B	f__DSM-18226	g__Neobacillus	s__Neobacillus_drentensis	98.29	4.01
GCF_001591465.1	d__Bacteria	p__Firmicutes	c__Bacilli	o__Bacillales_B	f__DSM-18226	g__Cytobacillus	s__Cytobacillus_firmus	98.85	1.72
GCF_001591485.1	d__Bacteria	p__Firmicutes	c__Bacilli	o__Bacillales_B	f__DSM-18226	g__Neobacillus	s__Neobacillus_fumarioli	98.83	0.56
GCF_001591505.1	d__Bacteria	p__Firmicutes	c__Bacilli	o__Bacillales_B	f__DSM-18226	g__Neobacillus	s__Neobacillus_niacini	99.39	4.56
GCF_001591545.1	d__Bacteria	p__Firmicutes	c__Bacilli	o__Bacillales_B	f__Bacillaceae_C	g__Bacillus_AH	s__Bacillus_AH_lentus	95.36	3.14
GCF_001591565.1	d__Bacteria	p__Firmicutes	c__Bacilli	o__Bacillales	f__Bacillaceae_H	g__Priestia	s__Priestia_flexa	99.35	0.43
GCF_001591605.1	d__Bacteria	p__Firmicutes	c__Bacilli	o__Bacillales_B	f__Domibacillaceae	g__Pseudobacillus	s__Pseudobacillus_badius	98.68	1.66
GCF_001591645.1	d__Bacteria	p__Firmicutes	c__Bacilli	o__Bacillales_B	f__DSM-18226	g__Robertmurraya	s__Robertmurraya_korlensis	99.18	3.75
GCF_001591665.1	d__Bacteria	p__Firmicutes	c__Bacilli	o__Bacillales_B	f__DSM-18226	g__Neobacillus	s__Neobacillus_soli	98.8	2.61
GCF_001591685.1	d__Bacteria	p__Firmicutes	c__Bacilli	o__Lactobacillales	f__Lactobacillaceae	g__Ligilactobacillus	s__Ligilactobacillus_murinus	99.48	0
GCF_001591765.1	d__Bacteria	p__Firmicutes	c__Bacilli	o__Lactobacillales	f__Streptococcaceae	g__Lactococcus_A	s__Lactococcus_A_raffinolactis	98.11	0.5
GCF_001591805.1	d__Bacteria	p__Firmicutes	c__Bacilli	o__Bacillales_B	f__DSM-18226	g__Neobacillus	s__Neobacillus_novalis	98.84	2.82
GCF_001591825.1	d__Bacteria	p__Firmicutes	c__Bacilli	o__Bacillales_B	f__Bacillaceae_B	g__Rossellomorea	s__Rossellomorea_vietnamensis	98.85	2.2
GCF_001591845.1	d__Bacteria	p__Firmicutes	c__Bacilli	o__Lactobacillales	f__Lactobacillaceae	g__Lactobacillus	s__Lactobacillus_acidophilus	98.94	0.06
GCF_001591965.1	d__Bacteria	p__Firmicutes	c__Bacilli	o__Bacillales_A	f__Planococcaceae	g__Lysinibacillus_B	s__Lysinibacillus_B_odysseyi	98.01	0.55
GCF_001592005.1	d__Bacteria	p__Firmicutes	c__Bacilli	o__Bacillales	f__Bacillaceae	g__Bacillus	s__Bacillus_sonorensis	99.59	1.59
GCF_001592085.1	d__Bacteria	p__Firmicutes	c__Bacilli	o__Lactobacillales	f__Lactobacillaceae	g__Levilactobacillus	s__Levilactobacillus_senmaizukei	99.06	0
GCF_001592825.1	d__Bacteria	p__Firmicutes	c__Bacilli	o__Bacillales_A	f__Planococcaceae	g__Planococcus	s__Planococcus_dechangensis	99.34	0.02
GCF_001595725.1	d__Bacteria	p__Firmicutes	c__Bacilli	o__Bacillales	f__Bacillaceae_G	g__Bacillus_A	s__Bacillus_A_thuringiensis_K	98.86	0.77
GCF_001598035.1	d__Bacteria	p__Firmicutes	c__Bacilli	o__Lactobacillales	f__Streptococcaceae	g__Streptococcus	s__Streptococcus_halotolerans	97.38	0
GCF_001598215.1	d__Bacteria	p__Firmicutes	c__Bacilli	o__Bacillales_H	f__Bacillaceae_D	g__Bacillus_H	s__Bacillus_H_clausii_B	98.67	2.11
GCF_001618145.1	d__Bacteria	p__Firmicutes	c__Bacilli	o__Bacillales_D	f__Amphibacillaceae	g__Oceanobacillus	s__Oceanobacillus_damuensis	100	0.78
GCF_001618685.1	d__Bacteria	p__Firmicutes	c__Bacilli	o__Bacillales	f__Anoxybacillaceae	g__Geobacillus	s__Geobacillus_subterraneus	99.44	0
GCF_001618885.1	d__Bacteria	p__Firmicutes	c__Bacilli	o__Staphylococcales	f__Staphylococcaceae	g__Staphylococcus	s__Staphylococcus_condimenti	98.9	1.8
GCF_001619585.1	d__Bacteria	p__Firmicutes	c__Bacilli	o__Bacillales_A	f__Planococcaceae	g__Bhargavaea	s__Bhargavaea_cecembensis_A	99.34	0.99
GCF_001619875.1	d__Bacteria	p__Firmicutes	c__Bacilli	o__Bacillales_G	f__Fictibacillaceae	g__Fictibacillus	s__Fictibacillus_phosphorivorans_B	98.68	0.88
GCF_001622305.1	d__Bacteria	p__Firmicutes	c__Bacilli	o__Lactobacillales	f__Streptococcaceae	g__Lactococcus	s__Lactococcus_lactis_A	99.62	0.57
GCF_001623565.1	d__Bacteria	p__Firmicutes	c__Bacilli	o__Lactobacillales	f__Streptococcaceae	g__Streptococcus	s__Streptococcus_marmotae	100	0
GCF_001629705.1	d__Bacteria	p__Firmicutes	c__Bacilli	o__Bacillales_G	f__Fictibacillaceae	g__Fictibacillus	s__Fictibacillus_phosphorivorans_A	98.68	0.88
GCF_001629735.1	d__Bacteria	p__Firmicutes	c__Bacilli	o__Bacillales_A	f__Planococcaceae	g__Lysinibacillus	s__Lysinibacillus_sphaericus_A	99.34	0.33
GCF_001634285.1	d__Bacteria	p__Firmicutes	c__Bacilli	o__Bacillales	f__Anoxybacillaceae	g__Anoxybacillus_A	s__Anoxybacillus_A_amylolyticus	99.44	0.01
GCF_001636315.1	d__Bacteria	p__Firmicutes	c__Bacilli	o__Bacillales_B	f__DSM-18226	g__Neobacillus	s__Neobacillus_mesonae	98.2	3.55
GCF_001636345.1	d__Bacteria	p__Firmicutes	c__Bacilli	o__Bacillales_B	f__DSM-18226	g__Cytobacillus	s__Cytobacillus_gottheilii	99.45	0.8
GCF_001636405.1	d__Bacteria	p__Firmicutes	c__Bacilli	o__Bacillales_B	f__DSM-1321	g__Peribacillus	s__Peribacillus_frigoritolerans	98.36	1.39
GCF_001636425.1	d__Bacteria	p__Firmicutes	c__Bacilli	o__Bacillales_B	f__Bacillaceae_C	g__Bacillus_AE	s__Bacillus_AE_acidicola	98.36	1.12
GCF_001637205.1	d__Bacteria	p__Firmicutes	c__Bacilli	o__Paenibacillales	f__Paenibacillaceae	g__Paenibacillus	s__Paenibacillus_glacialis	99.54	1.31
GCF_001637225.1	d__Bacteria	p__Firmicutes	c__Bacilli	o__Paenibacillales	f__Paenibacillaceae	g__Paenibacillus	s__Paenibacillus_antarcticus	99.54	1.84
GCF_001642085.1	d__Bacteria	p__Firmicutes	c__Bacilli	o__Lactobacillales	f__Streptococcaceae	g__Streptococcus	s__Streptococcus_pantholopis	98.88	0.37
GCF_001642935.1	d__Bacteria	p__Firmicutes	c__Bacilli	o__Bacillales_G	f__Fictibacillaceae	g__Fictibacillus	s__Fictibacillus_arsenicus_B	98.68	1.55
GCF_001643235.1	d__Bacteria	p__Firmicutes	c__Bacilli	o__Bacillales_B	f__Domibacillaceae	g__Domibacillus	s__Domibacillus_aminovorans	98.68	1.55
GCF_001644195.2	d__Bacteria	p__Firmicutes	c__Bacilli	o__Bacillales_D	f__Bacillaceae_O	g__Bacillus_BL	s__Bacillus_BL_marinisedimentorum	99.34	1.66
GCF_001644605.1	d__Bacteria	p__Firmicutes	c__Bacilli	o__Paenibacillales	f__Paenibacillaceae	g__Paenibacillus_N	s__Paenibacillus_N_swuensis	99.19	0
GCF_001645685.2	d__Bacteria	p__Firmicutes	c__Bacilli	o__Bacillales_B	f__DSM-1321	g__Peribacillus	s__Peribacillus_muralis_A	98.36	1.17
GCF_001650315.1	d__Bacteria	p__Firmicutes	c__Bacilli	o__Lactobacillales	f__Streptococcaceae	g__Streptococcus	s__Streptococcus_sp001650315	99.74	1.01
GCF_001653565.1	d__Bacteria	p__Firmicutes	c__Bacilli	o__Paenibacillales	f__Paenibacillaceae	g__Paenibacillus_E	s__Paenibacillus_E_oryzisoli	99.19	0.04
GCF_001654615.1	d__Bacteria	p__Firmicutes	c__Bacilli	o__Lactobacillales	f__Lactobacillaceae	g__Ligilactobacillus	s__Ligilactobacillus_aviarius_B	99.48	1.05
GCF_001655645.1	d__Bacteria	p__Firmicutes	c__Bacilli	o__Bacillales	f__Anoxybacillaceae	g__Parageobacillus	s__Parageobacillus_thermoglucosidasius_A	99.44	0.64
GCF_001659985.1	d__Bacteria	p__Firmicutes	c__Bacilli	o__Bacillales_D	f__Amphibacillaceae	g__Oceanobacillus	s__Oceanobacillus_sp001659985	98	0.56
GCF_001675045.1	d__Bacteria	p__Firmicutes	c__Bacilli	o__Paenibacillales	f__Paenibacillaceae	g__Paenibacillus_C	s__Paenibacillus_C_oryzae	99.19	0
GCF_001682855.1	d__Bacteria	p__Firmicutes	c__Bacilli	o__Paenibacillales	f__Paenibacillaceae	g__Paenibacillus	s__Paenibacillus_sp001682855	99.85	0.64
GCF_001682865.1	d__Bacteria	p__Firmicutes	c__Bacilli	o__Paenibacillales	f__Paenibacillaceae	g__Paenibacillus_C	s__Paenibacillus_C_sp001682865	99.73	0.91
GCF_001685015.1	d__Bacteria	p__Firmicutes	c__Bacilli	o__Bacillales_B	f__Domibacillaceae	g__Pseudobacillus	s__Pseudobacillus_wudalianchiensis	99.34	2.98
GCF_001685025.1	d__Bacteria	p__Firmicutes	c__Bacilli	o__Bacillales_B	f__DSM-18226	g__Neobacillus	s__Neobacillus_sp001685025	98.61	4.32
GCF_001685395.1	d__Bacteria	p__Firmicutes	c__Bacilli	o__Paenibacillales	f__Paenibacillaceae	g__Paenibacillus_A	s__Paenibacillus_A_yonginensis	99.56	0.34
GCF_001687565.2	d__Bacteria	p__Firmicutes	c__Bacilli	o__Bacillales_A	f__Planococcaceae	g__Planococcus	s__Planococcus_antarcticus	98.9	1.32
GCF_001687585.2	d__Bacteria	p__Firmicutes	c__Bacilli	o__Bacillales_A	f__Planococcaceae	g__Planococcus	s__Planococcus_halocryophilus	99.34	2.65
GCF_001687605.2	d__Bacteria	p__Firmicutes	c__Bacilli	o__Bacillales_A	f__Planococcaceae	g__Planococcus	s__Planococcus_plakortidis	99.34	0
GCF_001687625.2	d__Bacteria	p__Firmicutes	c__Bacilli	o__Bacillales_A	f__Planococcaceae	g__Planococcus	s__Planococcus_maritimus	99.34	0
GCF_001687665.2	d__Bacteria	p__Firmicutes	c__Bacilli	o__Bacillales_A	f__Planococcaceae	g__Planococcus	s__Planococcus_donghaensis	99.34	0.99
GCF_001697145.1	d__Bacteria	p__Firmicutes	c__Bacilli	o__Lactobacillales	f__Streptococcaceae	g__Streptococcus	s__Streptococcus_anginosus_C	100	0
GCF_001700315.1	d__Bacteria	p__Firmicutes	c__Bacilli	o__Bacillales_A	f__Planococcaceae	g__Caryophanon	s__Caryophanon_tenue	99.34	0.22
GCF_001700325.1	d__Bacteria	p__Firmicutes	c__Bacilli	o__Bacillales_A	f__Planococcaceae	g__Caryophanon	s__Caryophanon_latum	98.01	0.39
GCF_001700435.1	d__Bacteria	p__Firmicutes	c__Bacilli	o__Paenibacillales	f__Paenibacillaceae	g__Paenibacillus_E	s__Paenibacillus_E_pectinilyticus	99.19	0.04
GCF_001708185.1	d__Bacteria	p__Firmicutes	c__Bacilli	o__Bacillales_A	f__Planococcaceae	g__Lysinibacillus	s__Lysinibacillus_xylanilyticus_A	99.34	2.21
GCF_001708305.1	d__Bacteria	p__Firmicutes	c__Bacilli	o__Lactobacillales	f__Streptococcaceae	g__Streptococcus	s__Streptococcus_himalayensis	99.44	0.59
GCF_001709075.1	d__Bacteria	p__Firmicutes	c__Bacilli	o__Paenibacillales	f__Paenibacillaceae	g__Paenibacillus	s__Paenibacillus_polymyxa_D	99.75	0.51
GCF_001712755.1	d__Bacteria	p__Firmicutes	c__Bacilli	o__Bacillales	f__Bacillaceae_G	g__Gottfriedia	s__Gottfriedia_luciferensis_B	98.79	1.8
GCF_001715535.1	d__Bacteria	p__Firmicutes	c__Bacilli	o__Mycoplasmatales	f__Mycoplasmataceae	g__Spiroplasma_A	s__Spiroplasma_A_helicoides	98.87	0.75
GCF_001719045.1	d__Bacteria	p__Firmicutes	c__Bacilli	o__Paenibacillales	f__Paenibacillaceae	g__Paenibacillus	s__Paenibacillus_polymyxa_B	99.85	0
GCF_001721045.1	d__Bacteria	p__Firmicutes	c__Bacilli	o__Paenibacillales	f__Paenibacillaceae	g__Paenibacillus_J	s__Paenibacillus_J_nuruki	99.45	1.53
GCF_001721685.1	d__Bacteria	p__Firmicutes	c__Bacilli	o__Bacillales_H	f__Salisediminibacteriaceae	g__Salisediminibacterium	s__Salisediminibacterium_beveridgei	99.34	0.88
GCF_001728805.1	d__Bacteria	p__Firmicutes	c__Bacilli	o__Bacillales_A	f__Planococcaceae	g__Lysinibacillus	s__Lysinibacillus_sphaericus_D	99.34	1.1
GCF_001730285.1	d__Bacteria	p__Firmicutes	c__Bacilli	o__Lactobacillales	f__Enterococcaceae	g__Enterococcus	s__Enterococcus_ureasiticus	99.25	1.87
GCF_001730295.1	d__Bacteria	p__Firmicutes	c__Bacilli	o__Lactobacillales	f__Enterococcaceae	g__Enterococcus	s__Enterococcus_plantarum	99.25	0.12
GCF_001730305.1	d__Bacteria	p__Firmicutes	c__Bacilli	o__Lactobacillales	f__Enterococcaceae	g__Enterococcus	s__Enterococcus_termitis	99.63	0.12
GCF_001730315.1	d__Bacteria	p__Firmicutes	c__Bacilli	o__Lactobacillales	f__Enterococcaceae	g__Enterococcus	s__Enterococcus_ureilyticus	99.63	1.43
GCF_001730365.1	d__Bacteria	p__Firmicutes	c__Bacilli	o__Lactobacillales	f__Enterococcaceae	g__Enterococcus	s__Enterococcus_quebecensis	99.63	1.62
GCF_001742285.1	d__Bacteria	p__Firmicutes	c__Bacilli	o__Lactobacillales	f__Enterococcaceae	g__Enterococcus	s__Enterococcus_rivorum	98.85	2
GCF_001742425.1	d__Bacteria	p__Firmicutes	c__Bacilli	o__Bacillales_C	f__Bacillaceae_N	g__Bacillus_AV	s__Bacillus_AV_solimangrovi	98.68	3.2
GCF_001747895.1	d__Bacteria	p__Firmicutes	c__Bacilli	o__Staphylococcales	f__Staphylococcaceae	g__Staphylococcus	s__Staphylococcus_equorum_A	99.44	0.56
GCF_001750285.1	d__Bacteria	p__Firmicutes	c__Bacilli	o__Bacillales_B	f__Domibacillaceae	g__Domibacillus	s__Domibacillus_iocasae	98.68	1.32
GCF_001753205.1	d__Bacteria	p__Firmicutes	c__Bacilli	o__Bacillales_A	f__Planococcaceae	g__Sporosarcina	s__Sporosarcina_ureilytica	96.69	0
GCF_001757995.1	d__Bacteria	p__Firmicutes	c__Bacilli	o__Bacillales	f__Bacillaceae_G	g__Bacillus_A	s__Bacillus_A_mycoides_B	97.58	1.1
GCF_001761545.1	d__Bacteria	p__Firmicutes	c__Bacilli	o__Lactobacillales	f__Lactobacillaceae	g__Weissella	s__Weissella_soli	99.08	0
GCF_001766415.1	d__Bacteria	p__Firmicutes	c__Bacilli	o__Exiguobacterales	f__Exiguobacteraceae	g__Exiguobacterium	s__Exiguobacterium_aurantiacum_A	98.68	0
GCF_001792775.2	d__Bacteria	p__Firmicutes	c__Bacilli	o__Staphylococcales	f__Staphylococcaceae	g__Staphylococcus	s__Staphylococcus_pseudintermedius	99.43	0
GCF_001808705.1	d__Bacteria	p__Firmicutes	c__Bacilli	o__Lactobacillales	f__Streptococcaceae	g__Streptococcus	s__Streptococcus_sp001808705	99.96	0.04
GCF_001809535.1	d__Bacteria	p__Firmicutes	c__Bacilli	o__Lactobacillales	f__Aerococcaceae	g__Aerococcus	s__Aerococcus_sp001809535	98.72	1.37
GCF_001810785.1	d__Bacteria	p__Firmicutes	c__Bacilli	o__Lactobacillales	f__Streptococcaceae	g__Streptococcus	s__Streptococcus_sp001810785	99.13	0.2
GCF_001811505.1	d__Bacteria	p__Firmicutes	c__Bacilli	o__Lactobacillales	f__Streptococcaceae	g__Streptococcus	s__Streptococcus_sp001811505	99.75	0.17
GCF_001814775.1	d__Bacteria	p__Firmicutes	c__Bacilli	o__Lactobacillales	f__Streptococcaceae	g__Streptococcus	s__Streptococcus_sp001814775	99.42	0.65
GCF_001815865.1	d__Bacteria	p__Firmicutes	c__Bacilli	o__Lactobacillales	f__Aerococcaceae	g__Abiotrophia	s__Abiotrophia_sp001815865	98.46	0
GCF_001832885.1	d__Bacteria	p__Firmicutes	c__Bacilli	o__Lactobacillales	f__Streptococcaceae	g__Floricoccus	s__Floricoccus_penangensis	98.81	0.6
GCF_001832905.1	d__Bacteria	p__Firmicutes	c__Bacilli	o__Lactobacillales	f__Streptococcaceae	g__Floricoccus	s__Floricoccus_tropicus	98.63	1.35
GCF_001857945.1	d__Bacteria	p__Firmicutes	c__Bacilli	o__Paenibacillales	f__Paenibacillaceae	g__Paenibacillus	s__Paenibacillus_crassostreae	99.66	0.02
GCF_001860525.1	d__Bacteria	p__Firmicutes	c__Bacilli	o__Paenibacillales	f__Paenibacillaceae	g__Paenibacillus	s__Paenibacillus_sp001860525	99.85	0.78
GCF_001866075.3	d__Bacteria	p__Firmicutes	c__Bacilli	o__Bacillales_H	f__Anaerobacillaceae	g__Anaerobacillus	s__Anaerobacillus_isosaccharinicus	98.68	1.21
GCF_001870205.1	d__Bacteria	p__Firmicutes	c__Bacilli	o__Lactobacillales	f__Vagococcaceae	g__Vagococcus	s__Vagococcus_teuberi	99.45	0.28
GCF_001870785.1	d__Bacteria	p__Firmicutes	c__Bacilli	o__Exiguobacterales	f__Exiguobacteraceae	g__Exiguobacterium_A	s__Exiguobacterium_A_sp001870785	99.34	0.33
GCF_001877785.1	d__Bacteria	p__Firmicutes	c__Bacilli	o__Bacillales_B	f__Bacillaceae_B	g__Rossellomorea	s__Rossellomorea_aquimaris_A	99.43	4.25
GCF_001883995.1	d__Bacteria	p__Firmicutes	c__Bacilli	o__Bacillales	f__Bacillaceae_G	g__Bacillus_A	s__Bacillus_A_paranthracis	99.07	0.01
GCF_001884035.1	d__Bacteria	p__Firmicutes	c__Bacilli	o__Bacillales	f__Bacillaceae_G	g__Bacillus_A	s__Bacillus_A_tropicus	98.61	1.34
GCF_001884045.1	d__Bacteria	p__Firmicutes	c__Bacilli	o__Bacillales	f__Bacillaceae_G	g__Bacillus_A	s__Bacillus_A_mobilis	99.34	1.21
GCF_001884065.1	d__Bacteria	p__Firmicutes	c__Bacilli	o__Bacillales	f__Bacillaceae_G	g__Bacillus_A	s__Bacillus_A_proteolyticus	99.01	1.43
GCF_001884105.1	d__Bacteria	p__Firmicutes	c__Bacilli	o__Bacillales	f__Bacillaceae_G	g__Bacillus_A	s__Bacillus_A_luti	99.34	0.45
GCF_001884135.1	d__Bacteria	p__Firmicutes	c__Bacilli	o__Bacillales	f__Bacillaceae_G	g__Bacillus_A	s__Bacillus_A_nitratireducens	99.01	0.5
GCF_001884185.1	d__Bacteria	p__Firmicutes	c__Bacilli	o__Bacillales	f__Bacillaceae_G	g__Bacillus_A	s__Bacillus_A_albus	99.23	0.42
GCF_001884235.1	d__Bacteria	p__Firmicutes	c__Bacilli	o__Bacillales	f__Bacillaceae_G	g__Bacillus_A	s__Bacillus_A_paramycoides	97.62	2.27
GCF_001885095.1	d__Bacteria	p__Firmicutes	c__Bacilli	o__Lactobacillales	f__Streptococcaceae	g__Streptococcus	s__Streptococcus_bovimastitidis	99.87	0.57
GCF_001885615.1	d__Bacteria	p__Firmicutes	c__Bacilli	o__Lactobacillales	f__Carnobacteriaceae	g__Alkalibacterium	s__Alkalibacterium_sp001885615	98.36	2.91
GCF_001885735.1	d__Bacteria	p__Firmicutes	c__Bacilli	o__Lactobacillales	f__Enterococcaceae	g__Enterococcus_C	s__Enterococcus_C_canintestini	99.34	0.87
GCF_001885765.1	d__Bacteria	p__Firmicutes	c__Bacilli	o__Lactobacillales	f__Enterococcaceae	g__Enterococcus_I	s__Enterococcus_I_aquimarinus	98.51	0.02
GCF_001885905.1	d__Bacteria	p__Firmicutes	c__Bacilli	o__Lactobacillales	f__Enterococcaceae	g__Enterococcus_A	s__Enterococcus_A_devriesei	99.31	2.84
GCF_001885945.1	d__Bacteria	p__Firmicutes	c__Bacilli	o__Lactobacillales	f__Enterococcaceae	g__Enterococcus_A	s__Enterococcus_A_hermanniensis	99.31	3.21
GCF_001886185.1	d__Bacteria	p__Firmicutes	c__Bacilli	o__Lactobacillales	f__Enterococcaceae	g__Enterococcus_A	s__Enterococcus_A_raffinosus	99.31	3.34
GCF_001886195.1	d__Bacteria	p__Firmicutes	c__Bacilli	o__Lactobacillales	f__Enterococcaceae	g__Enterococcus_B	s__Enterococcus_B_ratti	99.63	0.19
GCF_001886265.1	d__Bacteria	p__Firmicutes	c__Bacilli	o__Lactobacillales	f__Enterococcaceae	g__Enterococcus_B	s__Enterococcus_B_thailandicus	99.63	0.37
GCF_001886495.1	d__Bacteria	p__Firmicutes	c__Bacilli	o__Mycoplasmatales	f__Mycoplasmataceae	g__Spiroplasma	s__Spiroplasma_sp001886495	99.37	0.11
GCF_001886855.1	d__Bacteria	p__Firmicutes	c__Bacilli	o__Mycoplasmatales	f__Mycoplasmataceae	g__Spiroplasma	s__Spiroplasma_citri	98.12	0.11
GCF_001889165.1	d__Bacteria	p__Firmicutes	c__Bacilli	o__Bacillales	f__Bacillaceae	g__Metabacillus	s__Metabacillus_weihaiensis	98.97	1.91
GCF_001891125.1	d__Bacteria	p__Firmicutes	c__Bacilli	o__Lactobacillales	f__Lactobacillaceae	g__Leuconostoc	s__Leuconostoc_suionicum	100	0
GCF_001894745.1	d__Bacteria	p__Firmicutes	c__Bacilli	o__Paenibacillales	f__Paenibacillaceae	g__Paenibacillus_B	s__Paenibacillus_B_sp001894745	99.73	0.18
GCF_001900245.1	d__Bacteria	p__Firmicutes	c__Bacilli	o__Mycoplasmatales	f__Metamycoplasmataceae	g__Mycoplasmopsis_A	s__Mycoplasmopsis_A_pullorum	96.99	2.63
GCF_001906925.1	d__Bacteria	p__Firmicutes	c__Bacilli	o__Bacillales_B	f__Domibacillaceae	g__Domibacillus	s__Domibacillus_mangrovi	98.68	1.99
GCF_001908025.1	d__Bacteria	p__Firmicutes	c__Bacilli	o__Bacillales	f__Anoxybacillaceae	g__Geobacillus	s__Geobacillus_proteiniphilus	98.88	0.83
GCF_001908175.1	d__Bacteria	p__Firmicutes	c__Bacilli	o__Exiguobacterales	f__Exiguobacteraceae	g__Exiguobacterium	s__Exiguobacterium_sp001908175	99.34	0
GCF_001908275.1	d__Bacteria	p__Firmicutes	c__Bacilli	o__Paenibacillales	f__Paenibacillaceae	g__Paenibacillus	s__Paenibacillus_xylanexedens_A	99.85	0
GCF_001909055.1	d__Bacteria	p__Firmicutes	c__Bacilli	o__Paenibacillales	f__Paenibacillaceae	g__Paenibacillus	s__Paenibacillus_helianthi	99.8	2.25
GCF_001909285.1	d__Bacteria	p__Firmicutes	c__Bacilli	o__Exiguobacterales	f__Exiguobacteraceae	g__Exiguobacterium	s__Exiguobacterium_profundum_A	99.34	1.55
GCF_001921825.1	d__Bacteria	p__Firmicutes	c__Bacilli	o__Lactobacillales	f__Streptococcaceae	g__Streptococcus	s__Streptococcus_acidominimus	99.63	0
GCF_001921845.1	d__Bacteria	p__Firmicutes	c__Bacilli	o__Lactobacillales	f__Streptococcaceae	g__Streptococcus	s__Streptococcus_cuniculi	100	0.37
GCF_001936625.1	d__Bacteria	p__Firmicutes	c__Bacilli	o__Bacillales_B	f__Domibacillaceae	g__Domibacillus	s__Domibacillus_antri	98.68	1.99
GCF_001937065.1	d__Bacteria	p__Firmicutes	c__Bacilli	o__Lactobacillales	f__Streptococcaceae	g__Streptococcus	s__Streptococcus_sp001937065	99.63	0.37
GCF_001939065.1	d__Bacteria	p__Firmicutes	c__Bacilli	o__Exiguobacterales	f__Exiguobacteraceae	g__Exiguobacterium_A	s__Exiguobacterium_A_indicum	99.34	0
GCF_001939075.1	d__Bacteria	p__Firmicutes	c__Bacilli	o__Bacillales_A	f__Planococcaceae	g__Paenisporosarcina	s__Paenisporosarcina_indica	99.34	1.32
GCF_001940785.1	d__Bacteria	p__Firmicutes	c__Bacilli	o__Bacillales_B	f__DSM-18226	g__Neobacillus	s__Neobacillus_sp001940785	98.84	4.05
GCF_001945525.1	d__Bacteria	p__Firmicutes	c__Bacilli	o__Erysipelotrichales	f__Erysipelotrichaceae	g__Ileibacterium	s__Ileibacterium_valens	98.11	1.75
GCF_001945605.1	d__Bacteria	p__Firmicutes	c__Bacilli	o__Erysipelotrichales	f__Erysipelotrichaceae	g__Dubosiella	s__Dubosiella_newyorkensis	97.17	2.56
GCF_001949975.2	d__Bacteria	p__Firmicutes	c__Bacilli	o__Lactobacillales	f__Lactobacillaceae	g__Apilactobacillus	s__Apilactobacillus_kunkeei_A	98.07	0.62
GCF_001951355.1	d__Bacteria	p__Firmicutes	c__Bacilli	o__Mycoplasmatales	f__Metamycoplasmataceae	g__Mesomycoplasma	s__Mesomycoplasma_ovipneumoniae	99.28	0
GCF_001955535.1	d__Bacteria	p__Firmicutes	c__Bacilli	o__Paenibacillales	f__Paenibacillaceae	g__Paenibacillus	s__Paenibacillus_sp001955535	99.51	0.14
GCF_001955655.1	d__Bacteria	p__Firmicutes	c__Bacilli	o__Bacillales_A	f__Planococcaceae	g__Viridibacillus	s__Viridibacillus_arenosi	99.34	0.66
GCF_001955855.1	d__Bacteria	p__Firmicutes	c__Bacilli	o__Paenibacillales	f__Paenibacillaceae	g__Paenibacillus	s__Paenibacillus_sp001955855	99.85	0.69
GCF_001955925.1	d__Bacteria	p__Firmicutes	c__Bacilli	o__Paenibacillales	f__Paenibacillaceae	g__Paenibacillus	s__Paenibacillus_sp001955925	99.85	1.13
GCF_001956045.1	d__Bacteria	p__Firmicutes	c__Bacilli	o__Paenibacillales	f__Paenibacillaceae	g__Paenibacillus_S	s__Paenibacillus_S_sp001956045	99.73	1.97
GCF_001956095.1	d__Bacteria	p__Firmicutes	c__Bacilli	o__Paenibacillales	f__Paenibacillaceae	g__Paenibacillus_C	s__Paenibacillus_C_sp001956095	99.62	0
GCF_001956215.1	d__Bacteria	p__Firmicutes	c__Bacilli	o__Bacillales_B	f__DSM-18226	g__Cytobacillus	s__Cytobacillus_sp001956215	99.39	1.72
GCF_001956295.1	d__Bacteria	p__Firmicutes	c__Bacilli	o__Paenibacillales	f__Paenibacillaceae	g__Paenibacillus_C	s__Paenibacillus_C_sp001956295	99.62	0.45
GCF_001969815.1	d__Bacteria	p__Firmicutes	c__Bacilli	o__Bacillales	f__Bacillaceae	g__Bacillus	s__Bacillus_swezeyi	99.03	0.41
GCF_001969855.1	d__Bacteria	p__Firmicutes	c__Bacilli	o__Bacillales	f__Bacillaceae	g__Bacillus	s__Bacillus_haynesii	97.93	0.62
GCF_001971585.1	d__Bacteria	p__Firmicutes	c__Bacilli	o__Lactobacillales	f__Lactobacillaceae	g__Companilactobacillus	s__Companilactobacillus_allii	99.48	0
GCF_001975785.1	d__Bacteria	p__Firmicutes	c__Bacilli	o__Bacillales_B	f__Domibacillaceae	g__Domibacillus	s__Domibacillus_epiphyticus	98.68	0.99
GCF_001983955.1	d__Bacteria	p__Firmicutes	c__Bacilli	o__Lactobacillales	f__Streptococcaceae	g__Streptococcus	s__Streptococcus_oralis_H	99.87	0.35
GCF_001984715.1	d__Bacteria	p__Firmicutes	c__Bacilli	o__Lactobacillales	f__Streptococcaceae	g__Streptococcus	s__Streptococcus_azizii	99.81	0
GCF_001989355.1	d__Bacteria	p__Firmicutes	c__Bacilli	o__Bacillales_B	f__Bacillaceae_C	g__Siminovitchia	s__Siminovitchia_sp001989355	95.19	4.04
GCF_001998885.1	d__Bacteria	p__Firmicutes	c__Bacilli	o__Lactobacillales	f__Vagococcaceae	g__Vagococcus	s__Vagococcus_penaei	99.45	0.55
GCF_001999465.1	d__Bacteria	p__Firmicutes	c__Bacilli	o__Bacillales_G	f__Fictibacillaceae	g__Fictibacillus	s__Fictibacillus_arsenicus	98.68	1.21
GCF_001999905.1	d__Bacteria	p__Firmicutes	c__Bacilli	o__Bacillales_A	f__Planococcaceae	g__Indiicoccus	s__Indiicoccus_sp001999905	98.84	1.6
GCF_002000985.1	d__Bacteria	p__Firmicutes	c__Bacilli	o__Lactobacillales	f__Streptococcaceae	g__Streptococcus	s__Streptococcus_gallolyticus	100	0.37
GCF_002003265.1	d__Bacteria	p__Firmicutes	c__Bacilli	o__Paenibacillales	f__Paenibacillaceae	g__Paenibacillus_H	s__Paenibacillus_H_larvae	99	0
GCF_002003465.1	d__Bacteria	p__Firmicutes	c__Bacilli	o__Bacillales_G	f__Sporolactobacillaceae	g__Caenibacillus	s__Caenibacillus_caldisaponilyticus	98.45	0.28
GCF_002005165.1	d__Bacteria	p__Firmicutes	c__Bacilli	o__Thermoactinomycetales	f__Novibacillaceae	g__Novibacillus	s__Novibacillus_thermophilus	98.08	0
GCF_002005405.1	d__Bacteria	p__Firmicutes	c__Bacilli	o__Lactobacillales	f__Aerococcaceae	g__Jeotgalibaca	s__Jeotgalibaca_dankookensis	98.91	1.91
GCF_002005545.1	d__Bacteria	p__Firmicutes	c__Bacilli	o__Lactobacillales	f__Streptococcaceae	g__Streptococcus	s__Streptococcus_mitis_I	99.87	0.2
GCF_002009555.1	d__Bacteria	p__Firmicutes	c__Bacilli	o__Bacillales_B	f__Bacillaceae_C	g__Heyndrickxia	s__Heyndrickxia_oleronia	97.75	2.33
GCF_002019605.1	d__Bacteria	p__Firmicutes	c__Bacilli	o__Bacillales_H	f__Bacillaceae_F	g__Bacillus_BH	s__Bacillus_BH_alkalinitrilicus	98.01	1.71
GCF_002019635.1	d__Bacteria	p__Firmicutes	c__Bacilli	o__Bacillales	f__Bacillaceae	g__Metabacillus	s__Metabacillus_halosaccharovorans	98.57	3.9
GCF_002019665.1	d__Bacteria	p__Firmicutes	c__Bacilli	o__Bacillales	f__Bacillaceae_I	g__Sutcliffiella	s__Sutcliffiella_halmapala	98.28	1.28
GCF_002019705.1	d__Bacteria	p__Firmicutes	c__Bacilli	o__Bacillales_H	f__Bacillaceae_D	g__Bacillus_H	s__Bacillus_H_patagoniensis	98.67	1.33
GCF_002019735.1	d__Bacteria	p__Firmicutes	c__Bacilli	o__Bacillales_H	f__Salisediminibacteriaceae	g__Salipaludibacillus	s__Salipaludibacillus_agaradhaerens	98.68	0.88
GCF_002019765.1	d__Bacteria	p__Firmicutes	c__Bacilli	o__Bacillales_H	f__Bacillaceae_D	g__Bacillus_H	s__Bacillus_H_oshimensis	98.67	0.67
GCF_002019795.1	d__Bacteria	p__Firmicutes	c__Bacilli	o__Bacillales_H	f__Bacillaceae_F	g__Bacillus_AO	s__Bacillus_AO_sp002019795	99.34	2.04
GCF_002021565.1	d__Bacteria	p__Firmicutes	c__Bacilli	o__Paenibacillales	f__Paenibacillaceae	g__Paenibacillus_K	s__Paenibacillus_K_selenitireducens	99.73	1.21
GCF_002026305.1	d__Bacteria	p__Firmicutes	c__Bacilli	o__Lactobacillales	f__Vagococcaceae	g__Vagococcus	s__Vagococcus_martis	99.45	0
GCF_002027705.1	d__Bacteria	p__Firmicutes	c__Bacilli	o__Paenibacillales	f__Paenibacillaceae	g__Paenibacillus_E	s__Paenibacillus_E_ferrarius	99.19	0.04
GCF_002042965.1	d__Bacteria	p__Firmicutes	c__Bacilli	o__Paenibacillales	f__Paenibacillaceae	g__Paenibacillus_S	s__Paenibacillus_S_sp002042965	99.19	2.22
GCF_002055535.1	d__Bacteria	p__Firmicutes	c__Bacilli	o__Lactobacillales	f__Streptococcaceae	g__Streptococcus	s__Streptococcus_pyogenes	100	0
GCF_002077155.1	d__Bacteria	p__Firmicutes	c__Bacilli	o__Bacillales_A	f__Planococcaceae	g__Sporosarcina	s__Sporosarcina_sp002077155	99.33	0.84
GCF_002077765.1	d__Bacteria	p__Firmicutes	c__Bacilli	o__Bacillales	f__Anoxybacillaceae	g__Geobacillus	s__Geobacillus_sp002077765	99.44	0
GCF_002077975.1	d__Bacteria	p__Firmicutes	c__Bacilli	o__Lactobacillales	f__Streptococcaceae	g__Lactococcus	s__Lactococcus_garvieae_A	100	0
GCF_002078765.2	d__Bacteria	p__Firmicutes	c__Bacilli	o__Lactobacillales	f__Streptococcaceae	g__Lactococcus	s__Lactococcus_lactis_E	100	0.38
GCF_002082015.1	d__Bacteria	p__Firmicutes	c__Bacilli	o__Bacillales_A	f__Planococcaceae	g__Sporosarcina	s__Sporosarcina_ureae_A	99.33	2.29
GCF_002083135.2	d__Bacteria	p__Firmicutes	c__Bacilli	o__Lactobacillales	f__Aerococcaceae	g__Aerococcus	s__Aerococcus_viridans_C	98.9	1.94
GCF_002087075.1	d__Bacteria	p__Firmicutes	c__Bacilli	o__Lactobacillales	f__Streptococcaceae	g__Streptococcus	s__Streptococcus_pseudopneumoniae	99.42	0.24
GCF_002088015.1	d__Bacteria	p__Firmicutes	c__Bacilli	o__Lactobacillales	f__Lactobacillaceae	g__Lactobacillus	s__Lactobacillus_crispatus	99.03	0.09
GCF_002093545.1	d__Bacteria	p__Firmicutes	c__Bacilli	o__Lactobacillales	f__Streptococcaceae	g__Streptococcus	s__Streptococcus_oralis_C	99.57	0.83
GCF_002096335.1	d__Bacteria	p__Firmicutes	c__Bacilli	o__Lactobacillales	f__Streptococcaceae	g__Streptococcus	s__Streptococcus_oralis_Z	98.99	1
GCF_002096355.1	d__Bacteria	p__Firmicutes	c__Bacilli	o__Lactobacillales	f__Streptococcaceae	g__Streptococcus	s__Streptococcus_oralis_T	99.87	0.2
GCF_002096435.1	d__Bacteria	p__Firmicutes	c__Bacilli	o__Lactobacillales	f__Streptococcaceae	g__Streptococcus	s__Streptococcus_oralis_AA	99.87	0.2
GCF_002096445.1	d__Bacteria	p__Firmicutes	c__Bacilli	o__Lactobacillales	f__Streptococcaceae	g__Streptococcus	s__Streptococcus_oralis_N	99.87	0.27
GCF_002096595.1	d__Bacteria	p__Firmicutes	c__Bacilli	o__Lactobacillales	f__Streptococcaceae	g__Streptococcus	s__Streptococcus_oralis_D	99.87	0.2
GCF_002096615.1	d__Bacteria	p__Firmicutes	c__Bacilli	o__Lactobacillales	f__Streptococcaceae	g__Streptococcus	s__Streptococcus_oralis_U	99.57	0.2
GCF_002096675.1	d__Bacteria	p__Firmicutes	c__Bacilli	o__Lactobacillales	f__Streptococcaceae	g__Streptococcus	s__Streptococcus_dentisani	99.82	0.2
GCF_002096685.1	d__Bacteria	p__Firmicutes	c__Bacilli	o__Lactobacillales	f__Streptococcaceae	g__Streptococcus	s__Streptococcus_oralis_AD	99.87	0.2
GCF_002096755.1	d__Bacteria	p__Firmicutes	c__Bacilli	o__Lactobacillales	f__Streptococcaceae	g__Streptococcus	s__Streptococcus_mitis_AC	99.82	0.2
GCF_002096815.1	d__Bacteria	p__Firmicutes	c__Bacilli	o__Lactobacillales	f__Streptococcaceae	g__Streptococcus	s__Streptococcus_mitis_AD	99.82	0.27
GCF_002096835.1	d__Bacteria	p__Firmicutes	c__Bacilli	o__Lactobacillales	f__Streptococcaceae	g__Streptococcus	s__Streptococcus_mitis_W	99.82	0.2
GCF_002096845.1	d__Bacteria	p__Firmicutes	c__Bacilli	o__Lactobacillales	f__Streptococcaceae	g__Streptococcus	s__Streptococcus_mitis_A	99.82	0.2
GCF_002096855.1	d__Bacteria	p__Firmicutes	c__Bacilli	o__Lactobacillales	f__Streptococcaceae	g__Streptococcus	s__Streptococcus_mitis_Y	99.74	0.29
GCF_002096895.1	d__Bacteria	p__Firmicutes	c__Bacilli	o__Lactobacillales	f__Streptococcaceae	g__Streptococcus	s__Streptococcus_mitis_AH	99.82	1.05
GCF_002096925.1	d__Bacteria	p__Firmicutes	c__Bacilli	o__Lactobacillales	f__Streptococcaceae	g__Streptococcus	s__Streptococcus_mitis_AF	99.82	0.83
GCF_002097535.1	d__Bacteria	p__Firmicutes	c__Bacilli	o__Bacillales_D	f__Halobacillaceae	g__Halobacillus	s__Halobacillus_mangrovi	100	1.22
GCF_002101335.1	d__Bacteria	p__Firmicutes	c__Bacilli	o__Staphylococcales	f__Staphylococcaceae	g__Staphylococcus	s__Staphylococcus_lutrae	98.86	1.14
GCF_002101375.1	d__Bacteria	p__Firmicutes	c__Bacilli	o__Bacillales_A	f__Planococcaceae	g__Sporosarcina	s__Sporosarcina_ureae_B	99.33	0.62
GCF_002109325.1	d__Bacteria	p__Firmicutes	c__Bacilli	o__Bacillales_A	f__Planococcaceae	g__Sporosarcina	s__Sporosarcina_ureae_C	99.33	0.62
GCF_002109385.1	d__Bacteria	p__Firmicutes	c__Bacilli	o__Bacillales_H	f__Bacillaceae_D	g__Bacillus_L	s__Bacillus_L_krulwichiae	98.68	1.66
GCF_002128405.1	d__Bacteria	p__Firmicutes	c__Bacilli	o__Bacillales	f__Bacillaceae_G	g__Gottfriedia	s__Gottfriedia_solisilvae	98.79	1.92
GCF_002128425.1	d__Bacteria	p__Firmicutes	c__Bacilli	o__Bacillales	f__Bacillaceae_G	g__Gottfriedia	s__Gottfriedia_acidiceleris	98.79	1.8
GCF_002140175.1	d__Bacteria	p__Firmicutes	c__Bacilli	o__Lactobacillales	f__Enterococcaceae	g__Enterococcus_B	s__Enterococcus_B_sp002140175	99.63	0.37
GCF_002140715.1	d__Bacteria	p__Firmicutes	c__Bacilli	o__Lactobacillales	f__Enterococcaceae	g__Enterococcus	s__Enterococcus_sp002140715	99.63	1.46
GCF_002140915.1	d__Bacteria	p__Firmicutes	c__Bacilli	o__Lactobacillales	f__Enterococcaceae	g__Enterococcus_D	s__Enterococcus_D_sp002140915	99.62	0.75
GCF_002140975.1	d__Bacteria	p__Firmicutes	c__Bacilli	o__Lactobacillales	f__Enterococcaceae	g__Enterococcus	s__Enterococcus_sp002140975	99.06	1.34
GCF_002141365.1	d__Bacteria	p__Firmicutes	c__Bacilli	o__Lactobacillales	f__Enterococcaceae	g__Enterococcus	s__Enterococcus_sp002141365	100	0.87
GCF_002148425.1	d__Bacteria	p__Firmicutes	c__Bacilli	o__Lactobacillales	f__Enterococcaceae	g__Enterococcus	s__Enterococcus_sp002148425	99.63	1.45
GCF_002153375.1	d__Bacteria	p__Firmicutes	c__Bacilli	o__Bacillales_D	f__Amphibacillaceae	g__Oceanobacillus	s__Oceanobacillus_rekensis	98.67	0.44
GCF_002153395.1	d__Bacteria	p__Firmicutes	c__Bacilli	o__Bacillales	f__Bacillaceae	g__Bacillus	s__Bacillus_subtilis_G	99.29	0.26
GCF_002153425.1	d__Bacteria	p__Firmicutes	c__Bacilli	o__Bacillales_H	f__Salisediminibacteriaceae	g__Bacillus_AR	s__Bacillus_AR_sp002153425	98.68	1.32
GCF_002154895.1	d__Bacteria	p__Firmicutes	c__Bacilli	o__Lactobacillales	f__Streptococcaceae	g__Lactococcus	s__Lactococcus_petauri	99.62	0
GCF_002156385.1	d__Bacteria	p__Firmicutes	c__Bacilli	o__Bacillales_H	f__Bacillaceae_D	g__45385	s__45385_sp002156385	97.35	1.1
GCF_002156865.1	d__Bacteria	p__Firmicutes	c__Bacilli	o__Bacillales	f__Bacillaceae_G	g__Gottfriedia	s__Gottfriedia_luciferensis	98.79	2.59
GCF_002156875.1	d__Bacteria	p__Firmicutes	c__Bacilli	o__Bacillales	f__Bacillaceae_G	g__Gottfriedia	s__Gottfriedia_sp002156875	98.79	1.26
GCF_002157585.1	d__Bacteria	p__Firmicutes	c__Bacilli	o__Lactobacillales	f__Lactobacillaceae	g__Lentilactobacillus	s__Lentilactobacillus_parakefiri	98.94	0
GCF_002157855.1	d__Bacteria	p__Firmicutes	c__Bacilli	o__Bacillales	f__Bacillaceae_I	g__Sutcliffiella	s__Sutcliffiella_horikoshii_C	98.56	1.58
GCF_002160495.1	d__Bacteria	p__Firmicutes	c__Bacilli	o__Erysipelotrichales	f__Erysipelatoclostridiaceae	g__Erysipelatoclostridium	s__Erysipelatoclostridium_sp002160495	100	0
GCF_002160815.1	d__Bacteria	p__Firmicutes	c__Bacilli	o__Erysipelotrichales	f__Erysipelatoclostridiaceae	g__Massiliomicrobiota	s__Massiliomicrobiota_sp002160815	100	0.13
GCF_002160865.1	d__Bacteria	p__Firmicutes	c__Bacilli	o__Erysipelotrichales	f__Erysipelatoclostridiaceae	g__Massiliomicrobiota	s__Massiliomicrobiota_sp002160865	100	0.61
GCF_002161865.1	d__Bacteria	p__Firmicutes	c__Bacilli	o__Paenibacillales	f__Paenibacillaceae	g__Paenibacillus_B	s__Paenibacillus_B_apiarius	99.18	0
GCF_002167005.1	d__Bacteria	p__Firmicutes	c__Bacilli	o__Bacillales_A	f__Planococcaceae	g__Indiicoccus	s__Indiicoccus_explosivorum	98.68	1.21
GCF_002174455.1	d__Bacteria	p__Firmicutes	c__Bacilli	o__Lactobacillales	f__Enterococcaceae	g__Enterococcus	s__Enterococcus_sp002174455	99.63	0.87
GCF_002192415.1	d__Bacteria	p__Firmicutes	c__Bacilli	o__Paenibacillales	f__Paenibacillaceae	g__Paenibacillus	s__Paenibacillus_donghaensis	99.51	0.76
GCF_002197485.1	d__Bacteria	p__Firmicutes	c__Bacilli	o__Bacillales	f__Anoxybacillaceae	g__Anoxybacillus	s__Anoxybacillus_flavithermus_G	99.44	0
GCF_002197645.1	d__Bacteria	p__Firmicutes	c__Bacilli	o__Lactobacillales	f__Enterococcaceae	g__Enterococcus	s__Enterococcus_wangshanyuanii	99.63	2.65
GCF_002200015.1	d__Bacteria	p__Firmicutes	c__Bacilli	o__Bacillales	f__Bacillaceae_G	g__Bacillus_A	s__Bacillus_A_cereus_AZ	96.23	0.33
GCF_002205895.1	d__Bacteria	p__Firmicutes	c__Bacilli	o__Paenibacillales	f__Paenibacillaceae	g__Saccharibacillus	s__Saccharibacillus_sp002205895	98.91	0.27
GCF_002216775.1	d__Bacteria	p__Firmicutes	c__Bacilli	o__Bacillales_D	f__Amphibacillaceae	g__Virgibacillus_F	s__Virgibacillus_F_phasianinus	99.33	0.56
GCF_002217655.1	d__Bacteria	p__Firmicutes	c__Bacilli	o__Bacillales	f__Anoxybacillaceae	g__Geobacillus	s__Geobacillus_thermocatenulatus	99.44	0.02
GCF_002217925.1	d__Bacteria	p__Firmicutes	c__Bacilli	o__Lactobacillales	f__Lactobacillaceae	g__Secundilactobacillus	s__Secundilactobacillus_mixtipabuli	99.06	1.09
GCF_002217945.1	d__Bacteria	p__Firmicutes	c__Bacilli	o__Lactobacillales	f__Lactobacillaceae	g__Secundilactobacillus	s__Secundilactobacillus_silagei	99.38	0.78
GCF_002217985.1	d__Bacteria	p__Firmicutes	c__Bacilli	o__Lactobacillales	f__Lactobacillaceae	g__Secundilactobacillus	s__Secundilactobacillus_pentosiphilus	99.06	1.41
GCF_002220865.2	d__Bacteria	p__Firmicutes	c__Bacilli	o__Paenibacillales	f__Paenibacillaceae	g__Paenibacillus_S	s__Paenibacillus_S_xerothermodurans	98.03	0.45
GCF_002224365.1	d__Bacteria	p__Firmicutes	c__Bacilli	o__Bacillales_D	f__Amphibacillaceae	g__Virgibacillus_F	s__Virgibacillus_F_necropolis	99.33	0.22
GCF_002233675.1	d__Bacteria	p__Firmicutes	c__Bacilli	o__Paenibacillales	f__Paenibacillaceae	g__Paenibacillus_O	s__Paenibacillus_O_herberti	99.51	0.72
GCF_002234615.1	d__Bacteria	p__Firmicutes	c__Bacilli	o__Paenibacillales	f__Paenibacillaceae	g__Paenibacillus_S	s__Paenibacillus_S_rigui	99.72	0.94
GCF_002237575.1	d__Bacteria	p__Firmicutes	c__Bacilli	o__Mycoplasmatales	f__Mycoplasmataceae	g__Spiroplasma_A	s__Spiroplasma_A_corruscae	100	0.38
GCF_002237755.1	d__Bacteria	p__Firmicutes	c__Bacilli	o__Bacillales_A	f__Planococcaceae	g__Lysinibacillus	s__Lysinibacillus_sp002237755	99.34	0.99
GCF_002240225.1	d__Bacteria	p__Firmicutes	c__Bacilli	o__Paenibacillales	f__Paenibacillaceae	g__Paenibacillus_A	s__Paenibacillus_A_physcomitrellae	99.85	0.04
GCF_002240415.1	d__Bacteria	p__Firmicutes	c__Bacilli	o__Paenibacillales	f__Paenibacillaceae	g__Paenibacillus	s__Paenibacillus_kribbensis	99.85	1.18
GCF_002243345.2	d__Bacteria	p__Firmicutes	c__Bacilli	o__Paenibacillales	f__Paenibacillaceae	g__Paenibacillus_O	s__Paenibacillus_O_sp002243345	99.62	0.13
GCF_002243645.1	d__Bacteria	p__Firmicutes	c__Bacilli	o__Bacillales_B	f__DSM-1321	g__Peribacillus	s__Peribacillus_simplex	98.63	1.6
GCF_002245355.1	d__Bacteria	p__Firmicutes	c__Bacilli	o__Thermoactinomycetales	f__Thermoactinomycetaceae	g__Paludifilum	s__Paludifilum_halophilum	99.23	1.03
GCF_002245695.1	d__Bacteria	p__Firmicutes	c__Bacilli	o__Bacillales_G	f__Fictibacillaceae	g__Fictibacillus	s__Fictibacillus_aquaticus	98.68	1.99
GCF_002245785.1	d__Bacteria	p__Firmicutes	c__Bacilli	o__Mycoplasmatales	f__Metamycoplasmataceae	g__Mycoplasmopsis_B	s__Mycoplasmopsis_B_testudinea	98.46	0.38
GCF_002250055.1	d__Bacteria	p__Firmicutes	c__Bacilli	o__Bacillales	f__Bacillaceae_I	g__Sutcliffiella	s__Sutcliffiella_cohnii	98.5	3.24
GCF_002250115.1	d__Bacteria	p__Firmicutes	c__Bacilli	o__Bacillales_H	f__Bacillaceae_D	g__Bacillus_H	s__Bacillus_H_clausii	98.67	1
GCF_002252085.1	d__Bacteria	p__Firmicutes	c__Bacilli	o__Lactobacillales	f__Aerococcaceae	g__Aerococcus	s__Aerococcus_sp002252085	98.9	1.1
GCF_002257645.1	d__Bacteria	p__Firmicutes	c__Bacilli	o__Paenibacillales	f__Paenibacillaceae	g__Paenibacillus	s__Paenibacillus_sp002257645	99.84	0.7
GCF_002260845.1	d__Bacteria	p__Firmicutes	c__Bacilli	o__Lactobacillales	f__Streptococcaceae	g__Lactococcus_A	s__Lactococcus_A_reticulitermitis	98.49	0.63
GCF_002262935.1	d__Bacteria	p__Firmicutes	c__Bacilli	o__Bacillales_E	f__SA5d-4	g__Lottiidibacillus	s__Lottiidibacillus_patelloidae	98.68	1.32
GCF_002264395.1	d__Bacteria	p__Firmicutes	c__Bacilli	o__Paenibacillales	f__Paenibacillaceae	g__Paenibacillus	s__Paenibacillus_sp002264395	99.85	0.73
GCF_002265435.1	d__Bacteria	p__Firmicutes	c__Bacilli	o__Bacillales_A	f__Planococcaceae	g__Chryseomicrobium	s__Chryseomicrobium_hominis	98.68	1.46
GCF_002265635.1	d__Bacteria	p__Firmicutes	c__Bacilli	o__Bacillales	f__Bacillaceae_H	g__Priestia	s__Priestia_aryabhattai_A	99.43	0
GCF_002265875.1	d__Bacteria	p__Firmicutes	c__Bacilli	o__Bacillales_H	f__Marinococcaceae	g__Marinococcus	s__Marinococcus_halophilus	98.49	0.67
GCF_002266285.1	d__Bacteria	p__Firmicutes	c__Bacilli	o__Bacillales_D	f__Amphibacillaceae	g__Virgibacillus_G	s__Virgibacillus_G_indicus	98.67	0.89
GCF_002271665.1	d__Bacteria	p__Firmicutes	c__Bacilli	o__Bacillales_D	f__Amphibacillaceae	g__Terribacillus	s__Terribacillus_sp002271665	100	0.33
GCF_002272015.1	d__Bacteria	p__Firmicutes	c__Bacilli	o__Paenibacillales	f__Paenibacillaceae	g__Paenibacillus	s__Paenibacillus_campinasensis	99.85	0.24
GCF_002272075.1	d__Bacteria	p__Firmicutes	c__Bacilli	o__Bacillales_D	f__Amphibacillaceae	g__Terribacillus	s__Terribacillus_saccharophilus_A	99.34	0.44
GCF_002272135.1	d__Bacteria	p__Firmicutes	c__Bacilli	o__Bacillales_D	f__Amphibacillaceae	g__Terribacillus	s__Terribacillus_sp002272135	99.34	1.32
GCF_002272225.1	d__Bacteria	p__Firmicutes	c__Bacilli	o__Bacillales_B	f__DSM-18226	g__Cytobacillus	s__Cytobacillus_sp002272225	98.85	1.72
GCF_002272745.1	d__Bacteria	p__Firmicutes	c__Bacilli	o__Bacillales_D	f__Amphibacillaceae	g__Terribacillus	s__Terribacillus_saccharophilus_B	99.34	0.22
GCF_002276165.1	d__Bacteria	p__Firmicutes	c__Bacilli	o__Bacillales_B	f__DSM-18226	g__Cytobacillus	s__Cytobacillus_kochii	98.91	1.91
GCF_002276225.1	d__Bacteria	p__Firmicutes	c__Bacilli	o__Mycoplasmatales	f__Metamycoplasmataceae	g__Mycoplasmopsis_B	s__Mycoplasmopsis_B_agassizii_A	99.23	1.15
GCF_002285055.1	d__Bacteria	p__Firmicutes	c__Bacilli	o__Izemoplasmatales	f__Izemoplasmataceae	g__Izemopslasma_C	s__Izemopslasma_C_sp002285055	98.67	1.33
GCF_002287375.1	d__Bacteria	p__Firmicutes	c__Bacilli	o__Bacillales_D	f__Amphibacillaceae	g__Virgibacillus_G	s__Virgibacillus_G_profundi	98.67	0.89
GCF_002290085.1	d__Bacteria	p__Firmicutes	c__Bacilli	o__Mycoplasmatales	f__Mycoplasmataceae	g__Mesoplasma	s__Mesoplasma_chauliocola	99.62	0
GCF_002295105.1	d__Bacteria	p__Firmicutes	c__Bacilli	o__Bacillales_D	f__Halobacillaceae	g__Salimicrobium	s__Salimicrobium_sp002295105	99.33	0.67
GCF_002335745.1	d__Bacteria	p__Firmicutes	c__Bacilli	o__Bacillales_H	f__Salisediminibacteriaceae	g__FJAT-44876	s__FJAT-44876_sp002335745	99.34	1.66
GCF_002335755.1	d__Bacteria	p__Firmicutes	c__Bacilli	o__Bacillales	f__Bacillaceae_I	g__Sutcliffiella	s__Sutcliffiella_sp002335755	98.56	1.95
GCF_002335805.1	d__Bacteria	p__Firmicutes	c__Bacilli	o__Bacillales_H	f__Bacillaceae_F	g__FJAT-45350	s__FJAT-45350_sp002335805	98.68	2.76
GCF_002352765.1	d__Bacteria	p__Firmicutes	c__Bacilli	o__Bacillales_H	f__Salisediminibacteriaceae	g__Bacillus_AS	s__Bacillus_AS_populi	98.68	1.43
GCF_002355215.1	d__Bacteria	p__Firmicutes	c__Bacilli	o__Lactobacillales	f__Streptococcaceae	g__Streptococcus	s__Streptococcus_troglodytae	99.91	0.37
GCF_002355375.1	d__Bacteria	p__Firmicutes	c__Bacilli	o__Aneurinibacillales	f__Aneurinibacillaceae	g__Aneurinibacillus	s__Aneurinibacillus_soli	97.7	3.14
GCF_002355575.1	d__Bacteria	p__Firmicutes	c__Bacilli	o__Lactobacillales	f__Streptococcaceae	g__Lactococcus	s__Lactococcus_garvieae_B	100	0
GCF_002355895.1	d__Bacteria	p__Firmicutes	c__Bacilli	o__Lactobacillales	f__Streptococcaceae	g__Streptococcus	s__Streptococcus_sp002355895	99.87	0.2
GCF_002356415.1	d__Bacteria	p__Firmicutes	c__Bacilli	o__Lactobacillales	f__Streptococcaceae	g__Streptococcus	s__Streptococcus_oralis_F	99.87	0.25
GCF_002370355.1	d__Bacteria	p__Firmicutes	c__Bacilli	o__Lactobacillales	f__Lactobacillaceae	g__Latilactobacillus	s__Latilactobacillus_sakei	99.46	0
GCF_002386345.1	d__Bacteria	p__Firmicutes	c__Bacilli	o__Lactobacillales	f__Streptococcaceae	g__Streptococcus	s__Streptococcus_oralis_S	99.87	0.45
GCF_002407025.1	d__Bacteria	p__Firmicutes	c__Bacilli	o__Paenibacillales	f__Paenibacillaceae	g__Paenibacillus	s__Paenibacillus_lautus_A	96.91	0.11
GCF_002441655.1	d__Bacteria	p__Firmicutes	c__Bacilli	o__Lactobacillales	f__Streptococcaceae	g__Lactococcus	s__Lactococcus_fujiensis	98.49	1.45
GCF_002441695.1	d__Bacteria	p__Firmicutes	c__Bacilli	o__Lactobacillales	f__Streptococcaceae	g__Lactococcus_A	s__Lactococcus_A_piscium	98.49	0.88
GCF_002441715.1	d__Bacteria	p__Firmicutes	c__Bacilli	o__Lactobacillales	f__Streptococcaceae	g__Lactococcus_A	s__Lactococcus_A_plantarum	98.49	0.88
GCF_002441885.1	d__Bacteria	p__Firmicutes	c__Bacilli	o__Lactobacillales	f__Streptococcaceae	g__Lactococcus_A	s__Lactococcus_A_chungangensis	98.11	0.13
GCF_002441935.1	d__Bacteria	p__Firmicutes	c__Bacilli	o__Mycoplasmatales	f__Mycoplasmataceae	g__Edwardiiplasma	s__Edwardiiplasma_lactucae	98.62	0.38
GCF_002442915.1	d__Bacteria	p__Firmicutes	c__Bacilli	o__Staphylococcales	f__Staphylococcaceae	g__Staphylococcus	s__Staphylococcus_pasteuri_A	99.17	0.29
GCF_002551005.1	d__Bacteria	p__Firmicutes	c__Bacilli	o__Bacillales	f__Bacillaceae_G	g__Bacillus_A	s__Bacillus_A_pseudomycoides_C	99.43	0.61
GCF_002551815.1	d__Bacteria	p__Firmicutes	c__Bacilli	o__Bacillales	f__Bacillaceae_G	g__Bacillus_A	s__Bacillus_A_sp002551815	99.43	1.5
GCF_002559145.1	d__Bacteria	p__Firmicutes	c__Bacilli	o__Bacillales_B	f__DSM-18226	g__Neobacillus	s__Neobacillus_sp002559145	98.29	4.13
GCF_002559405.1	d__Bacteria	p__Firmicutes	c__Bacilli	o__Bacillales	f__Bacillaceae_G	g__Gottfriedia	s__Gottfriedia_sp002559405	98.79	3.65
GCF_002559665.1	d__Bacteria	p__Firmicutes	c__Bacilli	o__Bacillales	f__Bacillaceae_G	g__Bacillus_A	s__Bacillus_A_cereus_AV	99.43	0.65
GCF_002560985.1	d__Bacteria	p__Firmicutes	c__Bacilli	o__Bacillales	f__Bacillaceae_G	g__Bacillus_A	s__Bacillus_A_sp002560985	99.43	0.36
GCF_002561295.1	d__Bacteria	p__Firmicutes	c__Bacilli	o__Bacillales	f__Bacillaceae_G	g__Bacillus_A	s__Bacillus_A_cereus_S	99.43	0.57
GCF_002561455.1	d__Bacteria	p__Firmicutes	c__Bacilli	o__Bacillales_B	f__Bacillaceae_B	g__Rossellomorea	s__Rossellomorea_sp002561455	99.34	4.06
GCF_002563635.1	d__Bacteria	p__Firmicutes	c__Bacilli	o__Bacillales_G	f__Anaerobacillaceae_A	g__Anaerobacillus_A	s__Anaerobacillus_A_sp002563635	100	0.55
GCF_002563655.1	d__Bacteria	p__Firmicutes	c__Bacilli	o__Bacillales_B	f__Bacillaceae_B	g__Rossellomorea	s__Rossellomorea_sp002563655	99.45	3.66
GCF_002564465.1	d__Bacteria	p__Firmicutes	c__Bacilli	o__Bacillales	f__Bacillaceae_G	g__Gottfriedia	s__Gottfriedia_sp002564465	98.79	1.8
GCF_002564555.1	d__Bacteria	p__Firmicutes	c__Bacilli	o__Bacillales	f__Bacillaceae_G	g__Bacillus_A	s__Bacillus_A_cereus_K	97.03	0.33
GCF_002567005.1	d__Bacteria	p__Firmicutes	c__Bacilli	o__Bacillales_B	f__DSM-18226	g__Neobacillus	s__Neobacillus_sp002567005	98.29	4.52
GCF_002567495.1	d__Bacteria	p__Firmicutes	c__Bacilli	o__Bacillales	f__Bacillaceae_G	g__Bacillus_A	s__Bacillus_A_cereus_AQ	99.34	0.26
GCF_002571225.1	d__Bacteria	p__Firmicutes	c__Bacilli	o__Bacillales	f__Bacillaceae_G	g__Bacillus_A	s__Bacillus_A_sp002571225	99.15	0.16
GCF_002573715.1	d__Bacteria	p__Firmicutes	c__Bacilli	o__Paenibacillales	f__Paenibacillaceae	g__Paenibacillus	s__Paenibacillus_sp002573715	99.26	0.51
GCF_002574545.1	d__Bacteria	p__Firmicutes	c__Bacilli	o__Bacillales	f__Bacillaceae_G	g__Gottfriedia	s__Gottfriedia_sp002574545	98.79	1.8
GCF_002574955.1	d__Bacteria	p__Firmicutes	c__Bacilli	o__Bacillales	f__Bacillaceae_G	g__Bacillus_A	s__Bacillus_A_cereus_AT	98.99	0.59
GCF_002577195.1	d__Bacteria	p__Firmicutes	c__Bacilli	o__Bacillales	f__Bacillaceae_G	g__Gottfriedia	s__Gottfriedia_sp002577195	98.79	1.22
GCF_002577405.1	d__Bacteria	p__Firmicutes	c__Bacilli	o__Bacillales	f__Bacillaceae_G	g__Bacillus_A	s__Bacillus_A_cereus_AU	97.3	0.38
GCF_002583405.1	d__Bacteria	p__Firmicutes	c__Bacilli	o__Lactobacillales	f__Lactobacillaceae	g__Secundilactobacillus	s__Secundilactobacillus_silagincola	97.81	1.09
GCF_002584535.1	d__Bacteria	p__Firmicutes	c__Bacilli	o__Bacillales	f__Bacillaceae_G	g__Bacillus_A	s__Bacillus_A_cereus_AW	99.43	0.1
GCF_002584985.1	d__Bacteria	p__Firmicutes	c__Bacilli	o__Bacillales	f__Bacillaceae_G	g__Bacillus_A	s__Bacillus_A_sp002584985	97.36	0.19
GCF_002585305.1	d__Bacteria	p__Firmicutes	c__Bacilli	o__Bacillales_B	f__DSM-18226	g__Neobacillus	s__Neobacillus_sp002585305	99.39	4.96
GCF_002614725.1	d__Bacteria	p__Firmicutes	c__Bacilli	o__Staphylococcales	f__Staphylococcaceae	g__Staphylococcus	s__Staphylococcus_edaphicus	99.44	0.56
GCF_002706375.1	d__Bacteria	p__Firmicutes	c__Bacilli	o__Lactobacillales	f__Lactobacillaceae	g__Lactobacillus	s__Lactobacillus_amylovorus	98.94	0
GCF_002706425.1	d__Bacteria	p__Firmicutes	c__Bacilli	o__Lactobacillales	f__Lactobacillaceae	g__Loigolactobacillus	s__Loigolactobacillus_coryniformis	99.18	1.36
GCF_002706745.1	d__Bacteria	p__Firmicutes	c__Bacilli	o__Lactobacillales	f__Lactobacillaceae	g__Companilactobacillus	s__Companilactobacillus_farciminis	99.48	2.62
GCF_002706795.1	d__Bacteria	p__Firmicutes	c__Bacilli	o__Brevibacillales	f__Brevibacillaceae	g__Brevibacillus_B	s__Brevibacillus_B_laterosporus	100	0
GCF_002732165.1	d__Bacteria	p__Firmicutes	c__Bacilli	o__Staphylococcales	f__Staphylococcaceae	g__Staphylococcus	s__Staphylococcus_xylosus	99.44	1.39
GCF_002734215.1	d__Bacteria	p__Firmicutes	c__Bacilli	o__Bacillales	f__Bacillaceae_L	g__Ferdinandcohnia	s__Ferdinandcohnia_onubensis	98.47	3.71
GCF_002734285.1	d__Bacteria	p__Firmicutes	c__Bacilli	o__Bacillales	f__Bacillaceae_L	g__Ferdinandcohnia	s__Ferdinandcohnia_onubensis_A	98.47	4.75
GCF_002736105.1	d__Bacteria	p__Firmicutes	c__Bacilli	o__Bacillales_A	f__Planococcaceae	g__Solibacillus	s__Solibacillus_sp002736105	99.34	0.44
GCF_002741035.1	d__Bacteria	p__Firmicutes	c__Bacilli	o__Paenibacillales	f__Paenibacillaceae	g__Paenibacillus_C	s__Paenibacillus_C_sp002741035	99.19	0
GCF_002741055.1	d__Bacteria	p__Firmicutes	c__Bacilli	o__Paenibacillales	f__Paenibacillaceae	g__Paenibacillus	s__Paenibacillus_ihbetae	99.85	0
GCF_002742385.2	d__Bacteria	p__Firmicutes	c__Bacilli	o__Staphylococcales	f__Staphylococcaceae	g__Macrococcus_B	s__Macrococcus_B_goetzii	96.13	2.39
GCF_002742685.1	d__Bacteria	p__Firmicutes	c__Bacilli	o__Bacillales	f__Anoxybacillaceae	g__Anoxybacillus	s__Anoxybacillus_flavithermus_E	99.44	0.67
GCF_002743055.1	d__Bacteria	p__Firmicutes	c__Bacilli	o__Bacillales_A	f__Planococcaceae	g__Sporosarcina	s__Sporosarcina_sp002743055	99.33	2.13
GCF_002743255.1	d__Bacteria	p__Firmicutes	c__Bacilli	o__Bacillales_A	f__Planococcaceae	g__Sporosarcina	s__Sporosarcina_sp002743255	99.33	0.62
GCF_002743335.1	d__Bacteria	p__Firmicutes	c__Bacilli	o__Bacillales_A	f__Planococcaceae	g__Sporosarcina	s__Sporosarcina_sp002743335	99.33	1.62
GCF_002743375.1	d__Bacteria	p__Firmicutes	c__Bacilli	o__Bacillales_A	f__Planococcaceae	g__Sporosarcina	s__Sporosarcina_sp002743375	100	0.62
GCF_002744245.1	d__Bacteria	p__Firmicutes	c__Bacilli	o__Bacillales	f__Bacillaceae	g__Bacillus	s__Bacillus_pumilus_M	98.89	0.13
GCF_002746455.1	d__Bacteria	p__Firmicutes	c__Bacilli	o__Bacillales	f__Bacillaceae_G	g__Bacillus_A	s__Bacillus_A_fungorum	96.37	1.62
GCF_002760245.1	d__Bacteria	p__Firmicutes	c__Bacilli	o__Lactobacillales	f__Streptococcaceae	g__Streptococcus	s__Streptococcus_suis_I	100	0
GCF_002763455.1	d__Bacteria	p__Firmicutes	c__Bacilli	o__Bacillales_D	f__Amphibacillaceae	g__Lentibacillus_A	s__Lentibacillus_A_sediminis	99	0.22
GCF_002795265.1	d__Bacteria	p__Firmicutes	c__Bacilli	o__Mycoplasmatales	f__Mycoplasmataceae	g__Spiroplasma_A	s__Spiroplasma_A_clarkii	98.87	1.5
GCF_002797315.1	d__Bacteria	p__Firmicutes	c__Bacilli	o__Bacillales_H	f__Marinococcaceae	g__C254	s__C254_sp002797315	98.67	1
GCF_002797325.1	d__Bacteria	p__Firmicutes	c__Bacilli	o__Bacillales_H	f__Bacillaceae_D	g__Bacillus_S	s__Bacillus_S_sp002797325	98.68	0
GCF_002797355.1	d__Bacteria	p__Firmicutes	c__Bacilli	o__Bacillales_B	f__Domibacillaceae	g__FJAT-46582	s__FJAT-46582_sp002797355	98.68	2.87
GCF_002797375.1	d__Bacteria	p__Firmicutes	c__Bacilli	o__Bacillales_B	f__Domibacillaceae	g__FJAT-46582	s__FJAT-46582_sp002797375	98.68	3.86
GCF_002797395.1	d__Bacteria	p__Firmicutes	c__Bacilli	o__Bacillales_H	f__Bacillaceae_D	g__45385	s__45385_sp002797395	97.35	1.55
GCF_002798305.1	d__Bacteria	p__Firmicutes	c__Bacilli	o__Bacillales_A	f__Planococcaceae	g__Chryseomicrobium	s__Chryseomicrobium_excrementi	99.34	0.88
GCF_002802965.1	d__Bacteria	p__Firmicutes	c__Bacilli	o__Bacillales_G	f__Sporolactobacillaceae	g__Sporolactobacillus	s__Sporolactobacillus_pectinivorans	98.45	1.68
GCF_002803985.1	d__Bacteria	p__Firmicutes	c__Bacilli	o__Mycoplasmatales	f__Mycoplasmataceae	g__Williamsoniiplasma	s__Williamsoniiplasma_luminosum	99.62	0.38
GCF_002804005.1	d__Bacteria	p__Firmicutes	c__Bacilli	o__Mycoplasmatales	f__Mycoplasmataceae	g__Williamsoniiplasma	s__Williamsoniiplasma_somnilux	99.62	0
GCF_002804025.1	d__Bacteria	p__Firmicutes	c__Bacilli	o__Mycoplasmatales	f__Mycoplasmataceae	g__Mesoplasma	s__Mesoplasma_tabanidae	99.62	0.38
GCF_002804105.1	d__Bacteria	p__Firmicutes	c__Bacilli	o__Mycoplasmatales	f__Mycoplasmataceae	g__Mesoplasma	s__Mesoplasma_melaleucae	97.87	0.38
GCF_002804125.1	d__Bacteria	p__Firmicutes	c__Bacilli	o__Mycoplasmatales	f__Mycoplasmataceae	g__Mesoplasma	s__Mesoplasma_entomophilum	99.62	0
GCF_002804205.1	d__Bacteria	p__Firmicutes	c__Bacilli	o__Mycoplasmatales	f__Mycoplasmataceae	g__Williamsoniiplasma	s__Williamsoniiplasma_freundtii	99.24	3.03
GCF_002804245.1	d__Bacteria	p__Firmicutes	c__Bacilli	o__Mycoplasmatales	f__Mycoplasmataceae	g__Mesoplasma	s__Mesoplasma_coleopterae	99.62	0
GCF_002809955.1	d__Bacteria	p__Firmicutes	c__Bacilli	o__Bacillales	f__Anoxybacillaceae	g__Geobacillus	s__Geobacillus_sp002809955	99.44	0
GCF_002813185.1	d__Bacteria	p__Firmicutes	c__Bacilli	o__Bacillales_A	f__Planococcaceae	g__Viridibacillus	s__Viridibacillus_sp002813185	99.34	0
GCF_002813555.1	d__Bacteria	p__Firmicutes	c__Bacilli	o__Mycoplasmatales	f__Mycoplasmataceae	g__Spiroplasma_A	s__Spiroplasma_A_floricola	99.62	0.75
GCF_002813755.1	d__Bacteria	p__Firmicutes	c__Bacilli	o__Lactobacillales	f__Enterococcaceae	g__Enterococcus_B	s__Enterococcus_B_mundtii	99.63	0.87
GCF_002833405.1	d__Bacteria	p__Firmicutes	c__Bacilli	o__Bacillales_A	f__Planococcaceae	g__Planococcus	s__Planococcus_sp002833405	95.18	0.33
GCF_002835675.1	d__Bacteria	p__Firmicutes	c__Bacilli	o__Bacillales_B	f__DSM-1321	g__Peribacillus	s__Peribacillus_sp002835675	98.91	3.49
GCF_002835735.1	d__Bacteria	p__Firmicutes	c__Bacilli	o__Bacillales_B	f__DSM-18226	g__Cytobacillus	s__Cytobacillus_horneckiae	98.57	3.47
GCF_002836835.1	d__Bacteria	p__Firmicutes	c__Bacilli	o__Staphylococcales	f__Staphylococcaceae	g__Staphylococcus	s__Staphylococcus_xylosus_A	99.44	1.39
GCF_002843565.1	d__Bacteria	p__Firmicutes	c__Bacilli	o__Mycoplasmatales	f__Mycoplasmataceae	g__Tullyiplasma	s__Tullyiplasma_syrphidae	100	0.38
GCF_002844535.1	d__Bacteria	p__Firmicutes	c__Bacilli	o__Bacillales_D	f__Alkalibacillaceae	g__Halalkalibacillus_A	s__Halalkalibacillus_A_sediminis	98.67	0.89
GCF_002844575.1	d__Bacteria	p__Firmicutes	c__Bacilli	o__Bacillales_B	f__Bacillaceae_C	g__Margalitia	s__Margalitia_camelliae	97.57	3.01
GCF_002845985.1	d__Bacteria	p__Firmicutes	c__Bacilli	o__Bacillales_A	f__Planococcaceae	g__Lysinibacillus	s__Lysinibacillus_fusiformis_D	99.34	1.21
GCF_002849895.1	d__Bacteria	p__Firmicutes	c__Bacilli	o__Lactobacillales	f__Lactobacillaceae	g__Companilactobacillus	s__Companilactobacillus_alimentarius	99.48	0.52
GCF_002850555.1	d__Bacteria	p__Firmicutes	c__Bacilli	o__Lactobacillales	f__Enterococcaceae	g__Enterococcus_D	s__Enterococcus_D_sp002850555	99.25	0
GCF_002860125.1	d__Bacteria	p__Firmicutes	c__Bacilli	o__Bacillales_B	f__DSM-18226	g__Bacillus_BJ	s__Bacillus_BJ_canaveralius	98.63	2.05
GCF_002860165.1	d__Bacteria	p__Firmicutes	c__Bacilli	o__Bacillales_B	f__DSM-18226	g__Bacillus_BJ	s__Bacillus_BJ_sp002860165	99.18	2.69
GCF_002860205.1	d__Bacteria	p__Firmicutes	c__Bacilli	o__Bacillales_B	f__DSM-18226	g__T33-2	s__T33-2_sp002860205	99.32	3.69
GCF_002860865.1	d__Bacteria	p__Firmicutes	c__Bacilli	o__Lactobacillales	f__Streptococcaceae	g__Streptococcus	s__Streptococcus_mitis_AT	99.82	0.2
GCF_002860905.1	d__Bacteria	p__Firmicutes	c__Bacilli	o__Lactobacillales	f__Streptococcaceae	g__Streptococcus	s__Streptococcus_oralis_BA	99.42	0.25
GCF_002863565.1	d__Bacteria	p__Firmicutes	c__Bacilli	o__Bacillales_B	f__DSM-1321	g__Peribacillus	s__Peribacillus_sp002863565	98.91	2.23
GCF_002863585.1	d__Bacteria	p__Firmicutes	c__Bacilli	o__Bacillales_B	f__DSM-1321	g__Bacillus_AI	s__Bacillus_AI_deserti	99.32	1.41
GCF_002865545.1	d__Bacteria	p__Firmicutes	c__Bacilli	o__Mycoplasmatales	f__Mycoplasmataceae	g__Spiroplasma_A	s__Spiroplasma_A_monobiae	98.87	0
GCF_002871465.1	d__Bacteria	p__Firmicutes	c__Bacilli	o__Bacillales	f__Bacillaceae	g__Metabacillus	s__Metabacillus_sp002871465	97.98	4.92
GCF_002871555.1	d__Bacteria	p__Firmicutes	c__Bacilli	o__Lactobacillales	f__Lactobacillaceae	g__Limosilactobacillus	s__Limosilactobacillus_vaginalis_A	99.18	0.59
GCF_002871935.1	d__Bacteria	p__Firmicutes	c__Bacilli	o__Lactobacillales	f__Aerococcaceae	g__Aerococcus	s__Aerococcus_viridans_B	98.9	0.55
GCF_002872255.1	d__Bacteria	p__Firmicutes	c__Bacilli	o__Lactobacillales	f__Lactobacillaceae	g__Companilactobacillus	s__Companilactobacillus_nuruki	99.48	1.11
GCF_002874535.1	d__Bacteria	p__Firmicutes	c__Bacilli	o__Bacillales_B	f__DSM-18226	g__Mesobacillus	s__Mesobacillus_jeotgali	99.45	2.55
GCF_002884445.1	d__Bacteria	p__Firmicutes	c__Bacilli	o__Paenibacillales	f__Paenibacillaceae	g__Paenibacillus_C	s__Paenibacillus_C_castaneae	99.62	0.01
GCF_002884495.1	d__Bacteria	p__Firmicutes	c__Bacilli	o__Bacillales_A	f__Planococcaceae	g__Rummeliibacillus	s__Rummeliibacillus_pycnus	99.34	0.22
GCF_002884575.1	d__Bacteria	p__Firmicutes	c__Bacilli	o__Lactobacillales	f__Aerococcaceae	g__Aerococcus	s__Aerococcus_urinae_D	99.73	0.27
GCF_002886185.1	d__Bacteria	p__Firmicutes	c__Bacilli	o__Bacillales_H	f__Salisediminibacteriaceae	g__Salipaludibacillus	s__Salipaludibacillus_neizhouensis	99.34	1.1
GCF_002886255.1	d__Bacteria	p__Firmicutes	c__Bacilli	o__Bacillales_H	f__Marinococcaceae	g__Alteribacillus	s__Alteribacillus_bidgolensis	99.33	2.01
GCF_002887775.1	d__Bacteria	p__Firmicutes	c__Bacilli	o__Lactobacillales	f__Streptococcaceae	g__Streptococcus	s__Streptococcus_penaeicida	98.6	0.57
GCF_002897295.1	d__Bacteria	p__Firmicutes	c__Bacilli	o__Brevibacillales	f__Brevibacillaceae	g__Brevibacillus	s__Brevibacillus_reuszeri_A	99.73	2.06
GCF_002901705.1	d__Bacteria	p__Firmicutes	c__Bacilli	o__Staphylococcales	f__Staphylococcaceae	g__Staphylococcus	s__Staphylococcus_lugdunensis	99.61	0
GCF_002901825.1	d__Bacteria	p__Firmicutes	c__Bacilli	o__Staphylococcales	f__Staphylococcaceae	g__Staphylococcus_A	s__Staphylococcus_A_sciuri	99.43	2.39
GCF_002901845.1	d__Bacteria	p__Firmicutes	c__Bacilli	o__Staphylococcales	f__Staphylococcaceae	g__Staphylococcus	s__Staphylococcus_hominis	99.24	0.02
GCF_002901865.1	d__Bacteria	p__Firmicutes	c__Bacilli	o__Staphylococcales	f__Staphylococcaceae	g__Staphylococcus	s__Staphylococcus_agnetis	99.43	0.76
GCF_002901945.1	d__Bacteria	p__Firmicutes	c__Bacilli	o__Staphylococcales	f__Staphylococcaceae	g__Staphylococcus	s__Staphylococcus_chromogenes	99.43	0
GCF_002902085.1	d__Bacteria	p__Firmicutes	c__Bacilli	o__Staphylococcales	f__Staphylococcaceae	g__Staphylococcus	s__Staphylococcus_simiae	99.25	0.2
GCF_002902145.1	d__Bacteria	p__Firmicutes	c__Bacilli	o__Staphylococcales	f__Staphylococcaceae	g__Staphylococcus	s__Staphylococcus_rostri	98.86	0.14
GCF_002902235.1	d__Bacteria	p__Firmicutes	c__Bacilli	o__Staphylococcales	f__Staphylococcaceae	g__Staphylococcus	s__Staphylococcus_urealyticus	99.45	0.14
GCF_002902265.1	d__Bacteria	p__Firmicutes	c__Bacilli	o__Staphylococcales	f__Staphylococcaceae	g__Staphylococcus_A	s__Staphylococcus_A_vitulinus	98.9	1.1
GCF_002902285.1	d__Bacteria	p__Firmicutes	c__Bacilli	o__Staphylococcales	f__Staphylococcaceae	g__Staphylococcus	s__Staphylococcus_simulans	99.45	0.55
GCF_002902305.1	d__Bacteria	p__Firmicutes	c__Bacilli	o__Staphylococcales	f__Staphylococcaceae	g__Staphylococcus	s__Staphylococcus_argensis	98.9	1.8
GCF_002902325.1	d__Bacteria	p__Firmicutes	c__Bacilli	o__Staphylococcales	f__Staphylococcaceae	g__Staphylococcus	s__Staphylococcus_capitis	99.81	0.06
GCF_002902345.1	d__Bacteria	p__Firmicutes	c__Bacilli	o__Staphylococcales	f__Staphylococcaceae	g__Staphylococcus	s__Staphylococcus_arlettae	99.45	0.55
GCF_002902365.1	d__Bacteria	p__Firmicutes	c__Bacilli	o__Staphylococcales	f__Staphylococcaceae	g__Staphylococcus	s__Staphylococcus_cohnii	98.9	0
GCF_002902385.1	d__Bacteria	p__Firmicutes	c__Bacilli	o__Staphylococcales	f__Staphylococcaceae	g__Staphylococcus	s__Staphylococcus_intermedius	99.43	1.7
GCF_002902405.1	d__Bacteria	p__Firmicutes	c__Bacilli	o__Staphylococcales	f__Staphylococcaceae	g__Staphylococcus	s__Staphylococcus_schweitzeri	99.63	0.36
GCF_002902525.1	d__Bacteria	p__Firmicutes	c__Bacilli	o__Staphylococcales	f__Staphylococcaceae	g__Staphylococcus_A	s__Staphylococcus_A_stepanovicii	98.34	1.84
GCF_002902565.1	d__Bacteria	p__Firmicutes	c__Bacilli	o__Staphylococcales	f__Staphylococcaceae	g__Staphylococcus	s__Staphylococcus_petrasii	99.45	1.34
GCF_002902625.1	d__Bacteria	p__Firmicutes	c__Bacilli	o__Staphylococcales	f__Staphylococcaceae	g__Staphylococcus	s__Staphylococcus_devriesei	99.38	0.18
GCF_002902665.1	d__Bacteria	p__Firmicutes	c__Bacilli	o__Staphylococcales	f__Staphylococcaceae	g__Macrococcus_B	s__Macrococcus_B_caseolyticus	96.69	0.55
GCF_002902685.1	d__Bacteria	p__Firmicutes	c__Bacilli	o__Staphylococcales	f__Staphylococcaceae	g__Staphylococcus	s__Staphylococcus_pettenkoferi	98.9	2.35
GCF_002902725.1	d__Bacteria	p__Firmicutes	c__Bacilli	o__Staphylococcales	f__Staphylococcaceae	g__Staphylococcus	s__Staphylococcus_caprae	99.81	0
GCF_002902755.1	d__Bacteria	p__Firmicutes	c__Bacilli	o__Staphylococcales	f__Staphylococcaceae	g__Staphylococcus_A	s__Staphylococcus_A_lentus	99.45	1.1
GCF_002907375.1	d__Bacteria	p__Firmicutes	c__Bacilli	o__Lactobacillales	f__Lactobacillaceae	g__Fructilactobacillus	s__Fructilactobacillus_lindneri	98.75	0.62
GCF_002911475.1	d__Bacteria	p__Firmicutes	c__Bacilli	o__Lactobacillales	f__Lactobacillaceae	g__Lactobacillus	s__Lactobacillus_sp002911475	99.68	0
GCF_002916935.1	d__Bacteria	p__Firmicutes	c__Bacilli	o__Lactobacillales	f__Lactobacillaceae	g__Lactobacillus	s__Lactobacillus_panisapium	97.4	1.49
GCF_002926065.1	d__Bacteria	p__Firmicutes	c__Bacilli	o__Bacillales_B	f__Jeotgalibacillaceae	g__Jeotgalibacillus	s__Jeotgalibacillus_proteolyticus	99.34	1.88
GCF_002930155.1	d__Bacteria	p__Firmicutes	c__Bacilli	o__Mycoplasmatales	f__Mycoplasmataceae	g__Entomoplasma	s__Entomoplasma_ellychniae	99.62	0.11
GCF_002940945.1	d__Bacteria	p__Firmicutes	c__Bacilli	o__Lactobacillales	f__Lactobacillaceae	g__Limosilactobacillus	s__Limosilactobacillus_pontis_A	99.46	0.54
GCF_002946355.1	d__Bacteria	p__Firmicutes	c__Bacilli	o__Bacillales_B	f__DSM-1321	g__Pradoshia	s__Pradoshia_eiseniae	96.9	0.62
GCF_002947535.1	d__Bacteria	p__Firmicutes	c__Bacilli	o__Lactobacillales	f__Enterococcaceae	g__Enterococcus_B	s__Enterococcus_B_mundtii_B	99.63	0.14
GCF_002953655.1	d__Bacteria	p__Firmicutes	c__Bacilli	o__Lactobacillales	f__Lactobacillaceae	g__Latilactobacillus	s__Latilactobacillus_sakei_A	99.18	0.82
GCF_002953735.1	d__Bacteria	p__Firmicutes	c__Bacilli	o__Lactobacillales	f__Streptococcaceae	g__Streptococcus	s__Streptococcus_pluranimalium	98.88	0
GCF_002960425.1	d__Bacteria	p__Firmicutes	c__Bacilli	o__Lactobacillales	f__Streptococcaceae	g__Streptococcus	s__Streptococcus_suis_S	100	0.09
GCF_002960625.1	d__Bacteria	p__Firmicutes	c__Bacilli	o__Lactobacillales	f__Streptococcaceae	g__Streptococcus	s__Streptococcus_suis_T	100	0
GCF_002962445.1	d__Bacteria	p__Firmicutes	c__Bacilli	o__Lactobacillales	f__Streptococcaceae	g__Streptococcus	s__Streptococcus_suis_V	100	1.15
GCF_002964575.1	d__Bacteria	p__Firmicutes	c__Bacilli	o__Lactobacillales	f__Streptococcaceae	g__Streptococcus	s__Streptococcus_suis_R	100	0.47
GCF_002968835.1	d__Bacteria	p__Firmicutes	c__Bacilli	o__Paenibacillales	f__Paenibacillaceae	g__Paenibacillus	s__Paenibacillus_sp002968835	98.76	1.27
GCF_002970915.1	d__Bacteria	p__Firmicutes	c__Bacilli	o__Lactobacillales	f__Lactobacillaceae	g__Lactiplantibacillus	s__Lactiplantibacillus_sp002970915	99.02	1.13
GCF_002970935.1	d__Bacteria	p__Firmicutes	c__Bacilli	o__Lactobacillales	f__Lactobacillaceae	g__Lactiplantibacillus	s__Lactiplantibacillus_sp002970935	99.02	1.13
GCF_002975175.1	d__Bacteria	p__Firmicutes	c__Bacilli	o__Bacillales	f__Bacillaceae_G	g__Bacillus_A	s__Bacillus_A_sp002975175	98.84	0.81
GCF_002982115.1	d__Bacteria	p__Firmicutes	c__Bacilli	o__Bacillales_A	f__Planococcaceae	g__Lysinibacillus	s__Lysinibacillus_sphaericus	99.34	1.43
GCF_002982135.1	d__Bacteria	p__Firmicutes	c__Bacilli	o__Lactobacillales	f__Lactobacillaceae	g__Pediococcus	s__Pediococcus_inopinatus	99.38	0.02
GCF_002993335.1	d__Bacteria	p__Firmicutes	c__Bacilli	o__Bacillales_H	f__Salisediminibacteriaceae	g__Alkalicoccus	s__Alkalicoccus_urumqiensis	99.01	0.39
GCF_002993965.1	d__Bacteria	p__Firmicutes	c__Bacilli	o__Lactobacillales	f__Lactobacillaceae	g__Apilactobacillus	s__Apilactobacillus_timberlakei	98.65	0
GCF_002993975.1	d__Bacteria	p__Firmicutes	c__Bacilli	o__Lactobacillales	f__Lactobacillaceae	g__Apilactobacillus	s__Apilactobacillus_micheneri	98.02	0
GCF_002994005.1	d__Bacteria	p__Firmicutes	c__Bacilli	o__Lactobacillales	f__Lactobacillaceae	g__Apilactobacillus	s__Apilactobacillus_quenuiae	98.65	0.62
GCF_002994445.1	d__Bacteria	p__Firmicutes	c__Bacilli	o__Staphylococcales	f__Staphylococcaceae	g__Staphylococcus	s__Staphylococcus_simulans_B	99.4	0.55
GCF_003001675.1	d__Bacteria	p__Firmicutes	c__Bacilli	o__Paenibacillales	f__Paenibacillaceae	g__Cohnella	s__Cohnella_sp003001675	99.68	0.22
GCF_003001905.1	d__Bacteria	p__Firmicutes	c__Bacilli	o__Thermoactinomycetales	f__Thermoactinomycetaceae	g__Planifilum	s__Planifilum_fimeticola	97.69	0.51
GCF_003003125.1	d__Bacteria	p__Firmicutes	c__Bacilli	o__Thermoactinomycetales	f__Thermoactinomycetaceae	g__Laceyella	s__Laceyella_sediminis	98.31	1.22
GCF_003003275.1	d__Bacteria	p__Firmicutes	c__Bacilli	o__Lactobacillales	f__Carnobacteriaceae	g__Alkalibacterium	s__Alkalibacterium_olivapovliticus	97.81	1.84
GCF_003008695.1	d__Bacteria	p__Firmicutes	c__Bacilli	o__Lactobacillales	f__Aerococcaceae	g__Trichococcus	s__Trichococcus_alkaliphilus	97.81	3.92
GCF_003012915.1	d__Bacteria	p__Firmicutes	c__Bacilli	o__Staphylococcales	f__Staphylococcaceae	g__Staphylococcus	s__Staphylococcus_felis	99.43	0.57
GCF_003013395.1	d__Bacteria	p__Firmicutes	c__Bacilli	o__Brevibacillales	f__Brevibacillaceae	g__Brevibacillus	s__Brevibacillus_fortis	99.73	1.1
GCF_003013405.1	d__Bacteria	p__Firmicutes	c__Bacilli	o__Brevibacillales	f__Brevibacillaceae	g__Brevibacillus	s__Brevibacillus_formosus	99.73	0.54
GCF_003013475.1	d__Bacteria	p__Firmicutes	c__Bacilli	o__Brevibacillales	f__Brevibacillaceae	g__Brevibacillus	s__Brevibacillus_porteri	99.73	0.54
GCF_003014655.1	d__Bacteria	p__Firmicutes	c__Bacilli	o__Bacillales_A	f__Planococcaceae	g__Planococcus	s__Planococcus_soli	99.34	0
GCF_003014715.1	d__Bacteria	p__Firmicutes	c__Bacilli	o__Bacillales_H	f__Marinococcaceae	g__Salsuginibacillus	s__Salsuginibacillus_halophilus	98.66	1.01
GCF_003019255.1	d__Bacteria	p__Firmicutes	c__Bacilli	o__Staphylococcales	f__Staphylococcaceae	g__Staphylococcus	s__Staphylococcus_kloosii	99.45	0.69
GCF_003019275.1	d__Bacteria	p__Firmicutes	c__Bacilli	o__Staphylococcales	f__Staphylococcaceae	g__Staphylococcus	s__Staphylococcus_muscae	98.86	0
GCF_003024675.1	d__Bacteria	p__Firmicutes	c__Bacilli	o__Erysipelotrichales	f__Erysipelatoclostridiaceae	g__Faecalibacillus	s__Faecalibacillus_faecis	99.06	0
GCF_003024685.1	d__Bacteria	p__Firmicutes	c__Bacilli	o__Erysipelotrichales	f__Erysipelatoclostridiaceae	g__Faecalibacillus	s__Faecalibacillus_intestinalis	99.06	0
GCF_003035445.1	d__Bacteria	p__Firmicutes	c__Bacilli	o__Staphylococcales	f__Staphylococcaceae	g__Staphylococcus	s__Staphylococcus_devriesei_A	99.43	0.08
GCF_003043455.1	d__Bacteria	p__Firmicutes	c__Bacilli	o__Staphylococcales	f__Staphylococcaceae	g__Staphylococcus	s__Staphylococcus_simulans_A	99.45	0.55
GCF_003044065.1	d__Bacteria	p__Firmicutes	c__Bacilli	o__Bacillales_H	f__Salisediminibacteriaceae	g__Alkalicoccus	s__Alkalicoccus_saliphilus	98.01	0.17
GCF_003046315.1	d__Bacteria	p__Firmicutes	c__Bacilli	o__Thermoactinomycetales	f__Thermoactinomycetaceae	g__Desmospora	s__Desmospora_activa	100	1.67
GCF_003049505.1	d__Bacteria	p__Firmicutes	c__Bacilli	o__Bacillales_A	f__Planococcaceae	g__Metasolibacillus	s__Metasolibacillus_meyeri	98.68	0.55
GCF_003049525.1	d__Bacteria	p__Firmicutes	c__Bacilli	o__Bacillales_A	f__Planococcaceae	g__Lysinibacillus	s__Lysinibacillus_fusiformis	99.34	0.99
GCF_003049575.1	d__Bacteria	p__Firmicutes	c__Bacilli	o__Bacillales_A	f__Planococcaceae	g__Lysinibacillus	s__Lysinibacillus_parviboronicapiens	99.34	0.33
GCF_003049645.1	d__Bacteria	p__Firmicutes	c__Bacilli	o__Bacillales_A	f__Planococcaceae	g__Metasolibacillus	s__Metasolibacillus_fluoroglycofenilyticus	98.68	1.43
GCF_003049665.1	d__Bacteria	p__Firmicutes	c__Bacilli	o__Bacillales_A	f__Planococcaceae	g__Lysinibacillus	s__Lysinibacillus_mangiferihumi	99.34	0.99
GCF_003051085.1	d__Bacteria	p__Firmicutes	c__Bacilli	o__Lactobacillales	f__Aerococcaceae	g__Trichococcus	s__Trichococcus_patagoniensis	98.91	4.2
GCF_003053645.1	d__Bacteria	p__Firmicutes	c__Bacilli	o__Bacillales	f__Bacillaceae_G	g__Gottfriedia	s__Gottfriedia_sp003053645	98.79	1.31
GCF_003054245.1	d__Bacteria	p__Firmicutes	c__Bacilli	o__Thermoactinomycetales	f__Thermoactinomycetaceae	g__Melghirimyces	s__Melghirimyces_profundicolus	98.46	0
GCF_003055085.1	d__Bacteria	p__Firmicutes	c__Bacilli	o__Bacillales_B	f__Bacillaceae_C	g__Heyndrickxia	s__Heyndrickxia_sporothermodurans	98.28	0.17
GCF_003057615.1	d__Bacteria	p__Firmicutes	c__Bacilli	o__Bacillales_A	f__Planococcaceae	g__Metalysinibacillus	s__Metalysinibacillus_jejuensis	98.01	2.54
GCF_003058165.1	d__Bacteria	p__Firmicutes	c__Bacilli	o__Bacillales_A	f__Planococcaceae	g__Paenisporosarcina	s__Paenisporosarcina_sp003058165	99.34	0
GCF_003060825.1	d__Bacteria	p__Firmicutes	c__Bacilli	o__Paenibacillales	f__Paenibacillaceae	g__Paenibacillus_A	s__Paenibacillus_A_sp003060825	98.59	0.78
GCF_003073175.1	d__Bacteria	p__Firmicutes	c__Bacilli	o__Bacillales_B	f__DSM-1321	g__Bacillus_BN	s__Bacillus_BN_acanthi	98.36	0.28
GCF_003073375.1	d__Bacteria	p__Firmicutes	c__Bacilli	o__Bacillales_A	f__Planococcaceae	g__Solibacillus	s__Solibacillus_sp003073375	99.34	1.88
GCF_003086355.1	d__Bacteria	p__Firmicutes	c__Bacilli	o__Lactobacillales	f__Streptococcaceae	g__Streptococcus	s__Streptococcus_sp003086355	98.88	0.37
GCF_003096575.1	d__Bacteria	p__Firmicutes	c__Bacilli	o__Lactobacillales	f__Lactobacillaceae	g__Convivina	s__Convivina_intestini	98.43	0
GCF_003112455.1	d__Bacteria	p__Firmicutes	c__Bacilli	o__Paenibacillales	f__Paenibacillaceae	g__Paenibacillus_C	s__Paenibacillus_C_agaridevorans	97.82	0.63
GCF_003116835.1	d__Bacteria	p__Firmicutes	c__Bacilli	o__Lactobacillales	f__Streptococcaceae	g__Lactococcus	s__Lactococcus_termiticola	98.87	0.85
GCF_003124125.1	d__Bacteria	p__Firmicutes	c__Bacilli	o__Lactobacillales	f__Lactobacillaceae	g__Levilactobacillus	s__Levilactobacillus_bambusae	98.75	1.76
GCF_003143695.2	d__Bacteria	p__Firmicutes	c__Bacilli	o__Lactobacillales	f__Streptococcaceae	g__Streptococcus	s__Streptococcus_halitosis	99.87	0.2
GCF_003143955.1	d__Bacteria	p__Firmicutes	c__Bacilli	o__Bacillales_A	f__Planococcaceae	g__Kurthia	s__Kurthia_zopfii	99.34	0
GCF_003143975.1	d__Bacteria	p__Firmicutes	c__Bacilli	o__Bacillales_A	f__Planococcaceae	g__Kurthia	s__Kurthia_sibirica	99.34	0.28
GCF_003176895.1	d__Bacteria	p__Firmicutes	c__Bacilli	o__Bacillales_D	f__Amphibacillaceae	g__Gracilibacillus	s__Gracilibacillus_dipsosauri	100	1.88
GCF_003182255.1	d__Bacteria	p__Firmicutes	c__Bacilli	o__Paenibacillales	f__Paenibacillaceae	g__Paenibacillus_T	s__Paenibacillus_T_cellulosilyticus	100	0.55
GCF_003182355.1	d__Bacteria	p__Firmicutes	c__Bacilli	o__Bacillales_B	f__DSM-18226	g__Cytobacillus	s__Cytobacillus_oceanisediminis_A	99.45	4.32
GCF_003184905.1	d__Bacteria	p__Firmicutes	c__Bacilli	o__Bacillales	f__Bacillaceae_H	g__Priestia	s__Priestia_sp003184905	100	1.53
GCF_003201605.1	d__Bacteria	p__Firmicutes	c__Bacilli	o__Bacillales_D	f__Amphibacillaceae	g__Streptohalobacillus	s__Streptohalobacillus_salinus	98.68	0
GCF_003201975.1	d__Bacteria	p__Firmicutes	c__Bacilli	o__Bacillales_D	f__Amphibacillaceae	g__Pseudogracilibacillus	s__Pseudogracilibacillus_auburnensis	96.69	2.1
GCF_003208555.1	d__Bacteria	p__Firmicutes	c__Bacilli	o__Paenibacillales	f__Paenibacillaceae	g__Cohnella	s__Cohnella_sp003208555	99.73	0.22
GCF_003217295.1	d__Bacteria	p__Firmicutes	c__Bacilli	o__Bacillales_A	f__Planococcaceae	g__Ureibacillus	s__Ureibacillus_chungkukjangi	99.34	0.22
GCF_003217495.1	d__Bacteria	p__Firmicutes	c__Bacilli	o__Paenibacillales	f__Paenibacillaceae	g__Paenibacillus	s__Paenibacillus_barcinonensis	99.85	0.98
GCF_003217535.1	d__Bacteria	p__Firmicutes	c__Bacilli	o__Paenibacillales	f__Paenibacillaceae	g__Paenibacillus_C	s__Paenibacillus_C_sp003217535	99.73	2.22
GCF_003217775.1	d__Bacteria	p__Firmicutes	c__Bacilli	o__Paenibacillales	f__Paenibacillaceae	g__Paenibacillus_AB	s__Paenibacillus_AB_flagellatus	99.73	1.08
GCF_003226325.1	d__Bacteria	p__Firmicutes	c__Bacilli	o__Bacillales_H	f__Salisediminibacteriaceae	g__Salipaludibacillus	s__Salipaludibacillus_keqinensis	99.34	0.88
GCF_003226345.1	d__Bacteria	p__Firmicutes	c__Bacilli	o__Bacillales_H	f__Salisediminibacteriaceae	g__Bacillus_AS	s__Bacillus_AS_lacisalsi	98.68	0.66
GCF_003233845.1	d__Bacteria	p__Firmicutes	c__Bacilli	o__Paenibacillales	f__Paenibacillaceae	g__Paenibacillus_I	s__Paenibacillus_I_sambharensis	99.65	0
GCF_003253435.1	d__Bacteria	p__Firmicutes	c__Bacilli	o__Mycoplasmatales	f__Metamycoplasmataceae	g__Metamycoplasma	s__Metamycoplasma_auris	100	0
GCF_003254155.1	d__Bacteria	p__Firmicutes	c__Bacilli	o__Bacillales_A	f__Planococcaceae	g__Psychrobacillus	s__Psychrobacillus_insolitus	98.68	0.88
GCF_003259675.1	d__Bacteria	p__Firmicutes	c__Bacilli	o__Staphylococcales	f__Staphylococcaceae	g__Macrococcus_B	s__Macrococcus_B_bohemicus	96.13	1.1
GCF_003259695.1	d__Bacteria	p__Firmicutes	c__Bacilli	o__Staphylococcales	f__Staphylococcaceae	g__Macrococcus_B	s__Macrococcus_B_epidermidis	95.58	2.95
GCF_003259935.1	d__Bacteria	p__Firmicutes	c__Bacilli	o__Bacillales	f__Anoxybacillaceae	g__Anoxybacillus_B	s__Anoxybacillus_B_vitaminiphilus	98.88	1.57
GCF_003263355.1	d__Bacteria	p__Firmicutes	c__Bacilli	o__Acholeplasmatales	f__Acholeplasmataceae	g__Phytoplasma	s__Phytoplasma_oryzae	96.8	0
GCF_003268025.1	d__Bacteria	p__Firmicutes	c__Bacilli	o__Paenibacillales	f__Paenibacillaceae	g__Paenibacillus_Z	s__Paenibacillus_Z_montanisoli	99.72	1.12
GCF_003268595.1	d__Bacteria	p__Firmicutes	c__Bacilli	o__Bacillales_D	f__Amphibacillaceae	g__Paraliobacillus_A	s__Paraliobacillus_A_sp003268595	99.34	0.77
GCF_003268635.1	d__Bacteria	p__Firmicutes	c__Bacilli	o__Paenibacillales	f__Paenibacillaceae	g__Paenibacillus	s__Paenibacillus_sp003268635	99.24	0.05
GCF_003285005.1	d__Bacteria	p__Firmicutes	c__Bacilli	o__Paenibacillales	f__Paenibacillaceae	g__YN15	s__YN15_sp003285005	99.19	0.96
GCF_003285015.1	d__Bacteria	p__Firmicutes	c__Bacilli	o__Paenibacillales	f__Paenibacillaceae	g__Paenibacillus_V	s__Paenibacillus_V_contaminans	99.68	1.05
GCF_003286645.1	d__Bacteria	p__Firmicutes	c__Bacilli	o__Lactobacillales	f__Aerococcaceae	g__Aerococcus	s__Aerococcus_urinae_C	99.59	0.27
GCF_003286825.1	d__Bacteria	p__Firmicutes	c__Bacilli	o__Lactobacillales	f__Aerococcaceae	g__Aerococcus	s__Aerococcus_urinae_B	99.59	0.27
GCF_003287275.1	d__Bacteria	p__Firmicutes	c__Bacilli	o__Paenibacillales	f__Paenibacillaceae	g__Paenibacillus	s__Paenibacillus_taichungensis_A	99.85	0
GCF_003289925.1	d__Bacteria	p__Firmicutes	c__Bacilli	o__Bacillales_A	f__Planococcaceae	g__Planococcus	s__Planococcus_maitriensis	99.34	0
GCF_003289955.1	d__Bacteria	p__Firmicutes	c__Bacilli	o__Bacillales_A	f__Planococcaceae	g__Planococcus	s__Planococcus_halotolerans	99.34	0
GCF_003313465.1	d__Bacteria	p__Firmicutes	c__Bacilli	o__Thermoactinomycetales	f__Thermoactinomycetaceae	g__Thermoflavimicrobium	s__Thermoflavimicrobium_sp003313465	100	2.5
GCF_003315075.1	d__Bacteria	p__Firmicutes	c__Bacilli	o__Bacillales_B	f__Bacillaceae_B	g__Rossellomorea	s__Rossellomorea_aquimaris_C	99.43	1.64
GCF_003315295.1	d__Bacteria	p__Firmicutes	c__Bacilli	o__Bacillales_D	f__Amphibacillaceae	g__Paraliobacillus	s__Paraliobacillus_ryukyuensis	99.34	1.55
GCF_003316765.1	d__Bacteria	p__Firmicutes	c__Bacilli	o__Bacillales_B	f__Bacillaceae_B	g__Bacillus_BM	s__Bacillus_BM_sp003316765	98.18	4.56
GCF_003318295.1	d__Bacteria	p__Firmicutes	c__Bacilli	o__Bacillales_G	f__UBA6769	g__Maribacillus	s__Maribacillus_taeanensis	99.34	2.67
GCF_003331145.1	d__Bacteria	p__Firmicutes	c__Bacilli	o__Exiguobacterales	f__Exiguobacteraceae	g__Exiguobacterium	s__Exiguobacterium_sp003331145	98.68	0
GCF_003332325.1	d__Bacteria	p__Firmicutes	c__Bacilli	o__Mycoplasmatales	f__Metamycoplasmataceae	g__Metamycoplasma	s__Metamycoplasma_phocidae	100	0
GCF_003336365.1	d__Bacteria	p__Firmicutes	c__Bacilli	o__Bacillales_H	f__Marinococcaceae	g__Salicibibacter	s__Salicibibacter_kimchii	97.32	0
GCF_003337175.1	d__Bacteria	p__Firmicutes	c__Bacilli	o__Lactobacillales	f__Streptococcaceae	g__Streptococcus	s__Streptococcus_gallolyticus_B	100	0
GCF_003337315.1	d__Bacteria	p__Firmicutes	c__Bacilli	o__Lactobacillales	f__Vagococcaceae	g__Vagococcus	s__Vagococcus_fluvialis	99.45	0.83
GCF_003337355.1	d__Bacteria	p__Firmicutes	c__Bacilli	o__Paenibacillales	f__Paenibacillaceae	g__Paenibacillus_A	s__Paenibacillus_A_phaseoli	99.85	0
GCF_003337375.1	d__Bacteria	p__Firmicutes	c__Bacilli	o__Paenibacillales	f__Paenibacillaceae	g__Paenibacillus_C	s__Paenibacillus_C_prosopidis	99.73	1.29
GCF_003337485.1	d__Bacteria	p__Firmicutes	c__Bacilli	o__Bacillales_D	f__Amphibacillaceae	g__Saliterribacillus	s__Saliterribacillus_persicus	99.34	0.55
GCF_003339585.1	d__Bacteria	p__Firmicutes	c__Bacilli	o__Exiguobacterales	f__Exiguobacteraceae	g__Exiguobacterium_A	s__Exiguobacterium_A_sp003339585	100	0
GCF_003339775.1	d__Bacteria	p__Firmicutes	c__Bacilli	o__Mycoplasmatales	f__Mycoplasmataceae	g__Spiroplasma	s__Spiroplasma_phoeniceum	96.62	1.13
GCF_003344535.1	d__Bacteria	p__Firmicutes	c__Bacilli	o__Exiguobacterales	f__Exiguobacteraceae	g__Exiguobacterium_A	s__Exiguobacterium_A_flavidum	98.68	0
GCF_003350505.1	d__Bacteria	p__Firmicutes	c__Bacilli	o__Bacillales_B	f__DSM-25281	g__Falsibacillus	s__Falsibacillus_pallidus	98.36	0.83
GCF_003351785.1	d__Bacteria	p__Firmicutes	c__Bacilli	o__Bacillales_A	f__Planococcaceae	g__Sporosarcina	s__Sporosarcina_sp003351785	99.33	1.45
GCF_003352005.1	d__Bacteria	p__Firmicutes	c__Bacilli	o__Bacillales_D	f__Amphibacillaceae	g__Oceanobacillus	s__Oceanobacillus_sp003352005	99.33	1.44
GCF_003362805.1	d__Bacteria	p__Firmicutes	c__Bacilli	o__Bacillales_B	f__DSM-18226	g__Neobacillus	s__Neobacillus_piezotolerans	97.22	1.54
GCF_003363775.1	d__Bacteria	p__Firmicutes	c__Bacilli	o__Mycoplasmatales	f__Mycoplasmataceae	g__Spiroplasma_B	s__Spiroplasma_B_alleghenense	98.87	1.13
GCF_003367505.1	d__Bacteria	p__Firmicutes	c__Bacilli	o__Bacillales_A	f__Planococcaceae	g__Lysinibacillus	s__Lysinibacillus_capsici	99.34	0.55
GCF_003369565.1	d__Bacteria	p__Firmicutes	c__Bacilli	o__Bacillales_D	f__Amphibacillaceae	g__Oceanobacillus	s__Oceanobacillus_chungangensis	98.67	0.78
GCF_003369575.1	d__Bacteria	p__Firmicutes	c__Bacilli	o__Bacillales_D	f__Amphibacillaceae	g__Oceanobacillus	s__Oceanobacillus_arenosus	98.33	1.33
GCF_003369925.1	d__Bacteria	p__Firmicutes	c__Bacilli	o__Lactobacillales	f__Listeriaceae	g__Listeria	s__Listeria_kieliensis_A	98.9	0.69
GCF_003383595.3	d__Bacteria	p__Firmicutes	c__Bacilli	o__Mycoplasmatales	f__Metamycoplasmataceae	g__Metamycoplasma	s__Metamycoplasma_phocicerebrale	100	0
GCF_003384035.1	d__Bacteria	p__Firmicutes	c__Bacilli	o__Bacillales_A	f__Planococcaceae	g__Sporosarcina	s__Sporosarcina_sp003384035	99.34	1.88
GCF_003386205.1	d__Bacteria	p__Firmicutes	c__Bacilli	o__Paenibacillales	f__Paenibacillaceae	g__Cohnella	s__Cohnella_lupini	99.6	0.45
GCF_003386235.1	d__Bacteria	p__Firmicutes	c__Bacilli	o__Paenibacillales	f__Paenibacillaceae	g__Cohnella	s__Cohnella_phaseoli	97.8	1.11
GCF_003386535.1	d__Bacteria	p__Firmicutes	c__Bacilli	o__Paenibacillales	f__Paenibacillaceae	g__Paenibacillus_Z	s__Paenibacillus_Z_taihuensis	99.73	1.04
GCF_003387165.1	d__Bacteria	p__Firmicutes	c__Bacilli	o__Staphylococcales	f__Salinicoccaceae	g__Jeotgalicoccus	s__Jeotgalicoccus_halotolerans	98.85	1.34
GCF_003388735.1	d__Bacteria	p__Firmicutes	c__Bacilli	o__Paenibacillales	f__Paenibacillaceae	g__Paenibacillus_C	s__Paenibacillus_C_paeoniae	99.73	0.04
GCF_003400205.1	d__Bacteria	p__Firmicutes	c__Bacilli	o__Bacillales	f__Bacillaceae_L	g__Ferdinandcohnia	s__Ferdinandcohnia_sp003400205	98.47	3.26
GCF_003423665.1	d__Bacteria	p__Firmicutes	c__Bacilli	o__Lactobacillales	f__Lactobacillaceae	g__Lactobacillus	s__Lactobacillus_rodentium	95.09	1.81
GCF_003426025.1	d__Bacteria	p__Firmicutes	c__Bacilli	o__Bacillales_D	f__Amphibacillaceae	g__Paraliobacillus_A	s__Paraliobacillus_A_quinghaiensis	99.34	0.88
GCF_003428875.1	d__Bacteria	p__Firmicutes	c__Bacilli	o__Bacillales_A	f__Planococcaceae	g__Planococcus	s__Planococcus_okeanokoites	99.34	0
GCF_003428885.1	d__Bacteria	p__Firmicutes	c__Bacilli	o__Lactobacillales	f__Streptococcaceae	g__Streptococcus	s__Streptococcus_sp003428885	99.75	0.24
GCF_003429085.1	d__Bacteria	p__Firmicutes	c__Bacilli	o__Bacillales_B	f__DSM-1321	g__Peribacillus	s__Peribacillus_sp003429085	98.36	1.73
GCF_003429095.1	d__Bacteria	p__Firmicutes	c__Bacilli	o__Bacillales_B	f__DSM-1321	g__Peribacillus	s__Peribacillus_saganii	98.09	1.81
GCF_003429105.1	d__Bacteria	p__Firmicutes	c__Bacilli	o__Bacillales_B	f__DSM-1321	g__Peribacillus	s__Peribacillus_glennii	98.91	0.96
GCF_003431975.1	d__Bacteria	p__Firmicutes	c__Bacilli	o__Bacillales	f__Bacillaceae	g__Bacillus	s__Bacillus_pumilus_N	99.59	0.04
GCF_003436425.1	d__Bacteria	p__Firmicutes	c__Bacilli	o__Erysipelotrichales	f__Erysipelotrichaceae	g__Holdemanella	s__Holdemanella_sp003436425	98.11	1.38
GCF_003458715.1	d__Bacteria	p__Firmicutes	c__Bacilli	o__Erysipelotrichales	f__Erysipelotrichaceae	g__Holdemanella	s__Holdemanella_sp003458715	98.11	1.25
GCF_003462485.1	d__Bacteria	p__Firmicutes	c__Bacilli	o__Lactobacillales	f__Vagococcaceae	g__Vagococcus	s__Vagococcus_sp003462485	99.45	0
GCF_003467445.1	d__Bacteria	p__Firmicutes	c__Bacilli	o__Exiguobacterales	f__Exiguobacteraceae	g__Exiguobacterium	s__Exiguobacterium_sp003467445	97.68	0
GCF_003480255.1	d__Bacteria	p__Firmicutes	c__Bacilli	o__Erysipelotrichales	f__Erysipelatoclostridiaceae	g__Faecalibacillus	s__Faecalibacillus_sp003480255	99.06	0
GCF_003491325.1	d__Bacteria	p__Firmicutes	c__Bacilli	o__Staphylococcales	f__Staphylococcaceae	g__Staphylococcus	s__Staphylococcus_warneri_A	99.73	0
GCF_003515685.1	d__Bacteria	p__Firmicutes	c__Bacilli	o__Bacillales_B	f__DSM-18226	g__Neobacillus	s__Neobacillus_notoginsengisoli	96.39	0.93
GCF_003515705.1	d__Bacteria	p__Firmicutes	c__Bacilli	o__Bacillales_D	f__Amphibacillaceae	g__Oceanobacillus	s__Oceanobacillus_profundus	99.33	1.78
GCF_003515775.1	d__Bacteria	p__Firmicutes	c__Bacilli	o__Bacillales_A	f__Planococcaceae	g__Ureibacillus	s__Ureibacillus_yapensis	99.34	0.44
GCF_003522965.1	d__Bacteria	p__Firmicutes	c__Bacilli	o__Lactobacillales	f__Lactobacillaceae	g__Bombilactobacillus	s__Bombilactobacillus_bombi	98.78	0
GCF_003534205.1	d__Bacteria	p__Firmicutes	c__Bacilli	o__Lactobacillales	f__Listeriaceae	g__Listeria_A	s__Listeria_A_weihenstephanensis	96.69	1.1
GCF_003546865.1	d__Bacteria	p__Firmicutes	c__Bacilli	o__Lactobacillales	f__Aerococcaceae	g__Suicoccus	s__Suicoccus_acidiformans	98.91	1.08
GCF_003550015.1	d__Bacteria	p__Firmicutes	c__Bacilli	o__Acholeplasmatales	f__Anaeroplasmataceae	g__Anaeroplasma	s__Anaeroplasma_bactoclasticum	98.67	0
GCF_003570705.1	d__Bacteria	p__Firmicutes	c__Bacilli	o__Bacillales_B	f__DSM-18226	g__Mesobacillus	s__Mesobacillus_zeae	99.44	1.24
GCF_003570725.1	d__Bacteria	p__Firmicutes	c__Bacilli	o__Bacillales_B	f__DSM-1321	g__Peribacillus	s__Peribacillus_asahii	97.19	1.2
GCF_003576525.1	d__Bacteria	p__Firmicutes	c__Bacilli	o__Bacillales_A	f__Planococcaceae	g__Rummeliibacillus	s__Rummeliibacillus_sp003576525	99.34	0.22
GCF_003581585.1	d__Bacteria	p__Firmicutes	c__Bacilli	o__Bacillales_B	f__Bacillaceae_B	g__Bacillus_BM	s__Bacillus_BM_salacetis	99.34	3.51
GCF_003583765.1	d__Bacteria	p__Firmicutes	c__Bacilli	o__Paenibacillales	f__Paenibacillaceae	g__Paenibacillus_C	s__Paenibacillus_C_nanensis	99.73	0
GCF_003584685.1	d__Bacteria	p__Firmicutes	c__Bacilli	o__Lactobacillales	f__Lactobacillaceae	g__Lactobacillus	s__Lactobacillus_paragasseri	99.22	0
GCF_003586445.1	d__Bacteria	p__Firmicutes	c__Bacilli	o__Bacillales_B	f__DSM-18226	g__Robertmurraya	s__Robertmurraya_sp003586445	98.09	2.85
GCF_003591485.1	d__Bacteria	p__Firmicutes	c__Bacilli	o__Paenibacillales	f__Paenibacillaceae	g__Paenibacillus_C	s__Paenibacillus_C_sp003591485	99.73	0.07
GCF_003595195.1	d__Bacteria	p__Firmicutes	c__Bacilli	o__Bacillales_A	f__Planococcaceae	g__K2R23-3	s__K2R23-3_sp003595195	99.34	0.88
GCF_003595525.1	d__Bacteria	p__Firmicutes	c__Bacilli	o__Lactobacillales	f__Streptococcaceae	g__Streptococcus	s__Streptococcus_respiraculi	100	0.37
GCF_003600835.1	d__Bacteria	p__Firmicutes	c__Bacilli	o__Bacillales_B	f__Domibacillaceae	g__Pseudobacillus	s__Pseudobacillus_sp003600835	99.34	1.99
GCF_003605435.1	d__Bacteria	p__Firmicutes	c__Bacilli	o__Paenibacillales	f__Paenibacillaceae	g__Paenibacillus_C	s__Paenibacillus_C_pinisoli	99.73	1.12
GCF_003606365.2	d__Bacteria	p__Firmicutes	c__Bacilli	o__Lactobacillales	f__Lactobacillaceae	g__Companilactobacillus	s__Companilactobacillus_zhachilii	99.48	1.05
GCF_003609975.1	d__Bacteria	p__Firmicutes	c__Bacilli	o__Lactobacillales	f__Streptococcaceae	g__Streptococcus	s__Streptococcus_ruminantium	99.81	0.06
GCF_003610495.1	d__Bacteria	p__Firmicutes	c__Bacilli	o__Bacillales_H	f__Marinococcaceae	g__Sinobaca	s__Sinobaca_qinghaiensis	99.33	0.67
GCF_003612345.1	d__Bacteria	p__Firmicutes	c__Bacilli	o__Bacillales_D	f__Amphibacillaceae	g__Virgibacillus	s__Virgibacillus_sp003612345	100	0.67
GCF_003614185.1	d__Bacteria	p__Firmicutes	c__Bacilli	o__Paenibacillales	f__Paenibacillaceae	g__Paenibacillus_A	s__Paenibacillus_A_aceti	99.26	1.09
GCF_003626515.1	d__Bacteria	p__Firmicutes	c__Bacilli	o__Lactobacillales	f__Streptococcaceae	g__Streptococcus	s__Streptococcus_chosunense	99.82	0.2
GCF_003626695.1	d__Bacteria	p__Firmicutes	c__Bacilli	o__Paenibacillales	f__Paenibacillaceae	g__Paenibacillus_AB	s__Paenibacillus_AB_ginsengarvi	99.73	1.54
GCF_003627035.1	d__Bacteria	p__Firmicutes	c__Bacilli	o__Lactobacillales	f__Lactobacillaceae	g__Apilactobacillus	s__Apilactobacillus_sp003627035	97.45	0.62
GCF_003627095.1	d__Bacteria	p__Firmicutes	c__Bacilli	o__Lactobacillales	f__Streptococcaceae	g__Lactococcus	s__Lactococcus_sp003627095	99.62	1.13
GCF_003627135.1	d__Bacteria	p__Firmicutes	c__Bacilli	o__Lactobacillales	f__Streptococcaceae	g__Streptococcus	s__Streptococcus_koreensis	99.83	0.18
GCF_003627155.1	d__Bacteria	p__Firmicutes	c__Bacilli	o__Lactobacillales	f__Streptococcaceae	g__Streptococcus	s__Streptococcus_gwangjuense	99.82	0.28
GCF_003628305.1	d__Bacteria	p__Firmicutes	c__Bacilli	o__Paenibacillales	f__Paenibacillaceae	g__Cohnella	s__Cohnella_sp003628305	99.19	0.63
GCF_003628435.1	d__Bacteria	p__Firmicutes	c__Bacilli	o__Bacillales_A	f__Planococcaceae	g__Ureibacillus	s__Ureibacillus_endophyticus	99.34	0.22
GCF_003628445.1	d__Bacteria	p__Firmicutes	c__Bacilli	o__Bacillales_D	f__Amphibacillaceae	g__Oceanobacillus	s__Oceanobacillus_bengalensis	100	0.66
GCF_003628505.1	d__Bacteria	p__Firmicutes	c__Bacilli	o__Bacillales_D	f__Amphibacillaceae	g__Oceanobacillus	s__Oceanobacillus_halophilus	98.67	0.89
GCF_003640545.1	d__Bacteria	p__Firmicutes	c__Bacilli	o__Acholeplasmatales	f__Acholeplasmataceae	g__Phytoplasma	s__Phytoplasma_ziziphi	95.89	0
GCF_003641145.1	d__Bacteria	p__Firmicutes	c__Bacilli	o__Lactobacillales	f__Lactobacillaceae	g__Lactiplantibacillus	s__Lactiplantibacillus_paraplantarum	99.38	3.09
GCF_003641185.1	d__Bacteria	p__Firmicutes	c__Bacilli	o__Lactobacillales	f__Lactobacillaceae	g__Lactiplantibacillus	s__Lactiplantibacillus_pentosus	99.38	2.16
GCF_003664125.1	d__Bacteria	p__Firmicutes	c__Bacilli	o__Bacillales_A	f__Planococcaceae	g__Planococcus	s__Planococcus_citreus	99.34	0.22
GCF_003664595.1	d__Bacteria	p__Firmicutes	c__Bacilli	o__Lactobacillales	f__Aerococcaceae	g__Atopobacter	s__Atopobacter_sp003664595	98.09	1.91
GCF_003667825.1	d__Bacteria	p__Firmicutes	c__Bacilli	o__Bacillales	f__Bacillaceae	g__Metabacillus	s__Metabacillus_litoralis_B	98.97	4.27
GCF_003667865.1	d__Bacteria	p__Firmicutes	c__Bacilli	o__Bacillales_B	f__Bacillaceae_B	g__Bacillus_BQ	s__Bacillus_BQ_marisflavi_A	98.56	1.81
GCF_003668575.1	d__Bacteria	p__Firmicutes	c__Bacilli	o__Bacillales_B	f__DSM-25281	g__Falsibacillus	s__Falsibacillus_sp003668575	98.72	0.87
GCF_003668635.1	d__Bacteria	p__Firmicutes	c__Bacilli	o__Bacillales_A	f__Planococcaceae	g__Planococcus	s__Planococcus_sp003668635	99.34	0.22
GCF_003674745.1	d__Bacteria	p__Firmicutes	c__Bacilli	o__Lactobacillales	f__Streptococcaceae	g__Streptococcus	s__Streptococcus_iniae	99.62	0
GCF_003686955.1	d__Bacteria	p__Firmicutes	c__Bacilli	o__Lactobacillales	f__Streptococcaceae	g__Streptococcus	s__Streptococcus_sp003686955	99.88	0
GCF_003688445.1	d__Bacteria	p__Firmicutes	c__Bacilli	o__Mycoplasmatales	f__Metamycoplasmataceae	g__Metamycoplasma	s__Metamycoplasma_subdolum	100	0.38
GCF_003688615.2	d__Bacteria	p__Firmicutes	c__Bacilli	o__Bacillales	f__Anoxybacillaceae	g__Parageobacillus	s__Parageobacillus_toebii	98.88	0.28
GCF_003688725.1	d__Bacteria	p__Firmicutes	c__Bacilli	o__Thermoactinomycetales	f__Thermoactinomycetaceae	g__Thermoactinomyces	s__Thermoactinomyces_vulgaris	99.08	0.19
GCF_003692965.1	d__Bacteria	p__Firmicutes	c__Bacilli	o__Lactobacillales	f__Lactobacillaceae	g__Lactobacillus	s__Lactobacillus_sp003692965	96.59	0
GCF_003697915.1	d__Bacteria	p__Firmicutes	c__Bacilli	o__Staphylococcales	f__Staphylococcaceae	g__Staphylococcus	s__Staphylococcus_pseudoxylosus	99.44	2.78
GCF_003710255.1	d__Bacteria	p__Firmicutes	c__Bacilli	o__Bacillales_H	f__Salisediminibacteriaceae	g__Bacillus_AS	s__Bacillus_AS_sp003710255	98.68	0.99
GCF_003710815.1	d__Bacteria	p__Firmicutes	c__Bacilli	o__Brevibacillales	f__Brevibacillaceae	g__Brevibacillus	s__Brevibacillus_centrosporus	99.73	1.9
GCF_003710825.1	d__Bacteria	p__Firmicutes	c__Bacilli	o__Brevibacillales	f__Brevibacillaceae	g__Brevibacillus_D	s__Brevibacillus_D_fluminis	99.64	2.51
GCF_003710865.1	d__Bacteria	p__Firmicutes	c__Bacilli	o__Brevibacillales	f__Brevibacillaceae	g__Brevibacillus	s__Brevibacillus_borstelensis	99.19	2.35
GCF_003710905.1	d__Bacteria	p__Firmicutes	c__Bacilli	o__Brevibacillales	f__Brevibacillaceae	g__Brevibacillus	s__Brevibacillus_parabrevis	99.64	1.3
GCF_003710915.1	d__Bacteria	p__Firmicutes	c__Bacilli	o__Brevibacillales	f__Brevibacillaceae	g__Brevibacillus	s__Brevibacillus_invocatus	99.07	0.58
GCF_003710935.1	d__Bacteria	p__Firmicutes	c__Bacilli	o__Brevibacillales	f__Brevibacillaceae	g__Brevibacillus	s__Brevibacillus_gelatini	99.72	2.15
GCF_003710985.1	d__Bacteria	p__Firmicutes	c__Bacilli	o__Brevibacillales	f__Brevibacillaceae	g__Brevibacillus	s__Brevibacillus_panacihumi	98.92	0.85
GCF_003711845.1	d__Bacteria	p__Firmicutes	c__Bacilli	o__Bacillales_A	f__Planococcaceae	g__Ureibacillus	s__Ureibacillus_halotolerans	99.34	0.55
GCF_003713065.1	d__Bacteria	p__Firmicutes	c__Bacilli	o__Paenibacillales	f__Paenibacillaceae	g__Cohnella	s__Cohnella_candidum	98.61	0
GCF_003719335.1	d__Bacteria	p__Firmicutes	c__Bacilli	o__Paenibacillales	f__Paenibacillaceae	g__Paenibacillus	s__Paenibacillus_amylolyticus_D	99.85	0.74
GCF_003719725.1	d__Bacteria	p__Firmicutes	c__Bacilli	o__Bacillales_A	f__Planococcaceae	g__Planococcus	s__Planococcus_salinus	100	0.66
GCF_003725415.1	d__Bacteria	p__Firmicutes	c__Bacilli	o__Erysipelotrichales	f__Erysipelotrichaceae	g__Absicoccus	s__Absicoccus_porci	97.17	3.4
GCF_003730295.1	d__Bacteria	p__Firmicutes	c__Bacilli	o__Bacillales_D	f__Amphibacillaceae	g__LJ137	s__LJ137_sp003730295	98.68	1.32
GCF_003795125.1	d__Bacteria	p__Firmicutes	c__Bacilli	o__Lactobacillales	f__Enterococcaceae	g__Tetragenococcus	s__Tetragenococcus_osmophilus	99.34	0
GCF_003795145.1	d__Bacteria	p__Firmicutes	c__Bacilli	o__Lactobacillales	f__Enterococcaceae	g__Tetragenococcus	s__Tetragenococcus_koreensis	99.34	0
GCF_003797145.1	d__Bacteria	p__Firmicutes	c__Bacilli	o__Lactobacillales	f__Aerococcaceae	g__Aerococcus	s__Aerococcus_sp003797145	98.9	1.1
GCF_003814515.1	d__Bacteria	p__Firmicutes	c__Bacilli	o__Staphylococcales	f__Salinicoccaceae	g__Salinicoccus	s__Salinicoccus_roseus	99.43	1.92
GCF_003814815.1	d__Bacteria	p__Firmicutes	c__Bacilli	o__Bacillales_H	f__Salisediminibacteriaceae	g__Salisediminibacterium	s__Salisediminibacterium_halotolerans	98.01	0
GCF_003815035.1	d__Bacteria	p__Firmicutes	c__Bacilli	o__Staphylococcales	f__DSM-29158	g__Abyssicoccus	s__Abyssicoccus_albus	95.01	1.38
GCF_003816055.1	d__Bacteria	p__Firmicutes	c__Bacilli	o__Bacillales	f__Bacillaceae	g__Metabacillus_B	s__Metabacillus_B_sp003816055	97.98	1.12
GCF_003841405.1	d__Bacteria	p__Firmicutes	c__Bacilli	o__Lactobacillales	f__Enterococcaceae	g__Tetragenococcus	s__Tetragenococcus_halophilus	99.34	0.66
GCF_003843875.1	d__Bacteria	p__Firmicutes	c__Bacilli	o__Bacillales_D	f__Alkalibacillaceae	g__Aquisalibacillus	s__Aquisalibacillus_elongatus	98.67	1.11
GCF_003851045.1	d__Bacteria	p__Firmicutes	c__Bacilli	o__Paenibacillales	f__Paenibacillaceae	g__Paenibacillus_D	s__Paenibacillus_D_sp003851045	95.14	0.45
GCF_003852715.1	d__Bacteria	p__Firmicutes	c__Bacilli	o__Bacillales	f__Bacillaceae_G	g__Ectobacillus	s__Ectobacillus_antri	99.28	0.93
GCF_003854965.1	d__Bacteria	p__Firmicutes	c__Bacilli	o__Paenibacillales	f__Paenibacillaceae	g__Paenibacillus	s__Paenibacillus_sp003854965	99.8	2.45
GCF_003855455.1	d__Bacteria	p__Firmicutes	c__Bacilli	o__Mycoplasmatales	f__Metamycoplasmataceae	g__Metamycoplasma	s__Metamycoplasma_struthionis	98.87	2.26
GCF_003856495.1	d__Bacteria	p__Firmicutes	c__Bacilli	o__Thermoactinomycetales	f__Thermoactinomycetaceae	g__Staphylospora	s__Staphylospora_marina	99.46	1.47
GCF_003856865.1	d__Bacteria	p__Firmicutes	c__Bacilli	o__Bacillales_A	f__Planococcaceae	g__Ureibacillus	s__Ureibacillus_composti_A	99.34	1.55
GCF_003862435.1	d__Bacteria	p__Firmicutes	c__Bacilli	o__Lactobacillales	f__Lactobacillaceae	g__Weissella	s__Weissella_viridescens_A	99.39	0
GCF_003863965.1	d__Bacteria	p__Firmicutes	c__Bacilli	o__Paenibacillales	f__Paenibacillaceae	g__Paenibacillus_A	s__Paenibacillus_A_oralis	99.85	2.27
GCF_003864335.1	d__Bacteria	p__Firmicutes	c__Bacilli	o__Lactobacillales	f__Lactobacillaceae	g__Lentilactobacillus	s__Lentilactobacillus_curieae_A	96.16	0.31
GCF_003864415.1	d__Bacteria	p__Firmicutes	c__Bacilli	o__Lactobacillales	f__Lactobacillaceae	g__Ligilactobacillus	s__Ligilactobacillus_salitolerans	99.44	1.05
GCF_003885105.1	d__Bacteria	p__Firmicutes	c__Bacilli	o__Lactobacillales	f__Lactobacillaceae	g__Lactiplantibacillus	s__Lactiplantibacillus_garii	99.38	2.47
GCF_003925875.1	d__Bacteria	p__Firmicutes	c__Bacilli	o__Erysipelotrichales	f__Erysipelatoclostridiaceae	g__Intestinibaculum	s__Intestinibaculum_porci	99.06	0.94
GCF_003931795.1	d__Bacteria	p__Firmicutes	c__Bacilli	o__Erysipelotrichales	f__Erysipelotrichaceae	g__Erysipelothrix	s__Erysipelothrix_piscisicarius	100	0
GCF_003931855.1	d__Bacteria	p__Firmicutes	c__Bacilli	o__Paenibacillales	f__Paenibacillaceae	g__Paenibacillus_A	s__Paenibacillus_A_lentus	99.85	0
GCF_003937825.1	d__Bacteria	p__Firmicutes	c__Bacilli	o__Bacillales_B	f__DSM-18226	g__Mesobacillus	s__Mesobacillus_subterraneus	99	1.88
GCF_003942585.1	d__Bacteria	p__Firmicutes	c__Bacilli	o__Lactobacillales	f__Streptococcaceae	g__Streptococcus	s__Streptococcus_oralis_BE	99.87	0.6
GCF_003942675.1	d__Bacteria	p__Firmicutes	c__Bacilli	o__Lactobacillales	f__Streptococcaceae	g__Streptococcus	s__Streptococcus_oralis_BC	99.87	0.2
GCF_003942695.1	d__Bacteria	p__Firmicutes	c__Bacilli	o__Lactobacillales	f__Streptococcaceae	g__Streptococcus	s__Streptococcus_mitis_BD	99.83	0.33
GCF_003942765.1	d__Bacteria	p__Firmicutes	c__Bacilli	o__Lactobacillales	f__Streptococcaceae	g__Streptococcus	s__Streptococcus_mitis_BE	99.78	0.72
GCF_003942795.1	d__Bacteria	p__Firmicutes	c__Bacilli	o__Lactobacillales	f__Streptococcaceae	g__Streptococcus	s__Streptococcus_mitis_BJ	99.87	0.73
GCF_003942865.1	d__Bacteria	p__Firmicutes	c__Bacilli	o__Lactobacillales	f__Streptococcaceae	g__Streptococcus	s__Streptococcus_mitis_BI	99.74	0.33
GCF_003942965.1	d__Bacteria	p__Firmicutes	c__Bacilli	o__Lactobacillales	f__Streptococcaceae	g__Streptococcus	s__Streptococcus_mitis_BH	99.58	0.54
GCF_003943395.1	d__Bacteria	p__Firmicutes	c__Bacilli	o__Lactobacillales	f__Streptococcaceae	g__Streptococcus	s__Streptococcus_oralis_BF	99.57	0.28
GCF_003943415.1	d__Bacteria	p__Firmicutes	c__Bacilli	o__Lactobacillales	f__Streptococcaceae	g__Streptococcus	s__Streptococcus_oralis_BJ	99.47	0.56
GCF_003943465.1	d__Bacteria	p__Firmicutes	c__Bacilli	o__Lactobacillales	f__Streptococcaceae	g__Streptococcus	s__Streptococcus_cristatus_C	100	0
GCF_003943505.1	d__Bacteria	p__Firmicutes	c__Bacilli	o__Lactobacillales	f__Streptococcaceae	g__Streptococcus	s__Streptococcus_cristatus_E	100	0.91
GCF_003943515.1	d__Bacteria	p__Firmicutes	c__Bacilli	o__Lactobacillales	f__Streptococcaceae	g__Streptococcus	s__Streptococcus_cristatus_D	100	0
GCF_003943655.1	d__Bacteria	p__Firmicutes	c__Bacilli	o__Lactobacillales	f__Streptococcaceae	g__Streptococcus	s__Streptococcus_sanguinis_F	100	0
GCF_003943735.1	d__Bacteria	p__Firmicutes	c__Bacilli	o__Lactobacillales	f__Streptococcaceae	g__Streptococcus	s__Streptococcus_sanguinis_E	100	0
GCF_003943815.1	d__Bacteria	p__Firmicutes	c__Bacilli	o__Lactobacillales	f__Streptococcaceae	g__Streptococcus	s__Streptococcus_cristatus_F	100	0
GCF_003943905.1	d__Bacteria	p__Firmicutes	c__Bacilli	o__Lactobacillales	f__Streptococcaceae	g__Streptococcus	s__Streptococcus_mitis_BC	99.47	0.33
GCF_003943935.1	d__Bacteria	p__Firmicutes	c__Bacilli	o__Lactobacillales	f__Streptococcaceae	g__Streptococcus	s__Streptococcus_mitis_BK	99.87	0.24
GCF_003944205.1	d__Bacteria	p__Firmicutes	c__Bacilli	o__Lactobacillales	f__Streptococcaceae	g__Streptococcus	s__Streptococcus_oralis_BH	99.47	0.7
GCF_003944215.1	d__Bacteria	p__Firmicutes	c__Bacilli	o__Lactobacillales	f__Streptococcaceae	g__Streptococcus	s__Streptococcus_oralis_BI	98.67	0.2
GCF_003944835.1	d__Bacteria	p__Firmicutes	c__Bacilli	o__Bacillales	f__HMF5848	g__HMF5848	s__HMF5848_sp003944835	98.45	2.89
GCF_003945345.1	d__Bacteria	p__Firmicutes	c__Bacilli	o__Paenibacillales	f__Paenibacillaceae	g__Paenibacillus_Z	s__Paenibacillus_Z_baekrokdamisoli	99.46	0.81
GCF_003946015.1	d__Bacteria	p__Firmicutes	c__Bacilli	o__Lactobacillales	f__Lactobacillaceae	g__Companilactobacillus	s__Companilactobacillus_insicii	98.95	0
GCF_003946025.1	d__Bacteria	p__Firmicutes	c__Bacilli	o__Lactobacillales	f__Lactobacillaceae	g__Lacticaseibacillus	s__Lacticaseibacillus_songhuajiangensis	99.48	1.83
GCF_003946045.1	d__Bacteria	p__Firmicutes	c__Bacilli	o__Lactobacillales	f__Lactobacillaceae	g__Levilactobacillus	s__Levilactobacillus_sp003946045	99.38	0
GCF_003946085.1	d__Bacteria	p__Firmicutes	c__Bacilli	o__Lactobacillales	f__Lactobacillaceae	g__Levilactobacillus	s__Levilactobacillus_sp003946085	99.38	0
GCF_003946095.1	d__Bacteria	p__Firmicutes	c__Bacilli	o__Lactobacillales	f__Lactobacillaceae	g__Levilactobacillus	s__Levilactobacillus_sp003946095	99.38	0.21
GCF_003946115.1	d__Bacteria	p__Firmicutes	c__Bacilli	o__Lactobacillales	f__Lactobacillaceae	g__Lacticaseibacillus	s__Lacticaseibacillus_sp003946115	99.02	1.31
GCF_003946145.1	d__Bacteria	p__Firmicutes	c__Bacilli	o__Lactobacillales	f__Lactobacillaceae	g__Levilactobacillus	s__Levilactobacillus_sp003946145	99.38	0.21
GCF_003946165.1	d__Bacteria	p__Firmicutes	c__Bacilli	o__Lactobacillales	f__Lactobacillaceae	g__Lacticaseibacillus	s__Lacticaseibacillus_sp003946165	99.48	1.31
GCF_003946175.1	d__Bacteria	p__Firmicutes	c__Bacilli	o__Lactobacillales	f__Lactobacillaceae	g__Lacticaseibacillus	s__Lacticaseibacillus_sp003946175	99.48	0.52
GCF_003946205.1	d__Bacteria	p__Firmicutes	c__Bacilli	o__Lactobacillales	f__Lactobacillaceae	g__Companilactobacillus	s__Companilactobacillus_sp003946205	99.48	1.64
GCF_003946215.1	d__Bacteria	p__Firmicutes	c__Bacilli	o__Lactobacillales	f__Lactobacillaceae	g__Lapidilactobacillus	s__Lapidilactobacillus_sp003946215	99.48	1.05
GCF_003946245.1	d__Bacteria	p__Firmicutes	c__Bacilli	o__Lactobacillales	f__Lactobacillaceae	g__Levilactobacillus	s__Levilactobacillus_cerevisiae	99.38	0
GCF_003946265.1	d__Bacteria	p__Firmicutes	c__Bacilli	o__Lactobacillales	f__Lactobacillaceae	g__Levilactobacillus	s__Levilactobacillus_yonginensis	99.38	0.62
GCF_003946275.1	d__Bacteria	p__Firmicutes	c__Bacilli	o__Lactobacillales	f__Lactobacillaceae	g__Loigolactobacillus	s__Loigolactobacillus_backii	99.46	1.09
GCF_003946305.1	d__Bacteria	p__Firmicutes	c__Bacilli	o__Lactobacillales	f__Lactobacillaceae	g__Lacticaseibacillus	s__Lacticaseibacillus_porcinae	99.48	1.31
GCF_003946325.1	d__Bacteria	p__Firmicutes	c__Bacilli	o__Lactobacillales	f__Lactobacillaceae	g__Companilactobacillus	s__Companilactobacillus_furfuricola	98.95	1.05
GCF_003946335.1	d__Bacteria	p__Firmicutes	c__Bacilli	o__Lactobacillales	f__Lactobacillaceae	g__Levilactobacillus	s__Levilactobacillus_sp003946335	99.06	0.71
GCF_003946345.1	d__Bacteria	p__Firmicutes	c__Bacilli	o__Lactobacillales	f__Lactobacillaceae	g__Levilactobacillus	s__Levilactobacillus_sp003946345	99.38	0.62
GCF_003946385.1	d__Bacteria	p__Firmicutes	c__Bacilli	o__Lactobacillales	f__Lactobacillaceae	g__Loigolactobacillus	s__Loigolactobacillus_sp003946385	99.46	0.82
GCF_003946395.1	d__Bacteria	p__Firmicutes	c__Bacilli	o__Lactobacillales	f__Lactobacillaceae	g__Levilactobacillus	s__Levilactobacillus_sp003946395	99.06	0
GCF_003946405.1	d__Bacteria	p__Firmicutes	c__Bacilli	o__Lactobacillales	f__Lactobacillaceae	g__Lacticaseibacillus	s__Lacticaseibacillus_sp003946405	98.69	0.52
GCF_003946445.1	d__Bacteria	p__Firmicutes	c__Bacilli	o__Lactobacillales	f__Lactobacillaceae	g__Loigolactobacillus	s__Loigolactobacillus_sp003946445	99.18	1.49
GCF_003946465.1	d__Bacteria	p__Firmicutes	c__Bacilli	o__Lactobacillales	f__Lactobacillaceae	g__Lacticaseibacillus	s__Lacticaseibacillus_sp003946465	99.21	0.52
GCF_003946485.1	d__Bacteria	p__Firmicutes	c__Bacilli	o__Lactobacillales	f__Lactobacillaceae	g__Lacticaseibacillus	s__Lacticaseibacillus_sp003946485	99.48	0.52
GCF_003946515.1	d__Bacteria	p__Firmicutes	c__Bacilli	o__Lactobacillales	f__Lactobacillaceae	g__Companilactobacillus	s__Companilactobacillus_sp003946515	99.48	1.31
GCF_003946545.1	d__Bacteria	p__Firmicutes	c__Bacilli	o__Lactobacillales	f__Lactobacillaceae	g__Levilactobacillus	s__Levilactobacillus_sp003946545	99.38	0
GCF_003946555.1	d__Bacteria	p__Firmicutes	c__Bacilli	o__Lactobacillales	f__Lactobacillaceae	g__Companilactobacillus	s__Companilactobacillus_sp003946555	99.48	0
GCF_003946575.1	d__Bacteria	p__Firmicutes	c__Bacilli	o__Lactobacillales	f__Lactobacillaceae	g__Companilactobacillus	s__Companilactobacillus_sp003946575	99.48	0
GCF_003946605.1	d__Bacteria	p__Firmicutes	c__Bacilli	o__Lactobacillales	f__Lactobacillaceae	g__Companilactobacillus	s__Companilactobacillus_sp003946605	99.48	1.05
GCF_003946625.1	d__Bacteria	p__Firmicutes	c__Bacilli	o__Lactobacillales	f__Lactobacillaceae	g__Companilactobacillus	s__Companilactobacillus_sp003946625	99.48	1.64
GCF_003946645.1	d__Bacteria	p__Firmicutes	c__Bacilli	o__Lactobacillales	f__Lactobacillaceae	g__RHOV01	s__RHOV01_sp003946645	98.25	0.63
GCF_003946655.1	d__Bacteria	p__Firmicutes	c__Bacilli	o__Lactobacillales	f__Lactobacillaceae	g__RHOV01	s__RHOV01_sp003946655	99.3	0
GCF_003946675.1	d__Bacteria	p__Firmicutes	c__Bacilli	o__Lactobacillales	f__Lactobacillaceae	g__RHOV01	s__RHOV01_sp003946675	97.99	0.52
GCF_003946695.1	d__Bacteria	p__Firmicutes	c__Bacilli	o__Lactobacillales	f__Lactobacillaceae	g__Lapidilactobacillus	s__Lapidilactobacillus_sp003946695	99.35	1.57
GCF_003946725.1	d__Bacteria	p__Firmicutes	c__Bacilli	o__Lactobacillales	f__Lactobacillaceae	g__Agrilactobacillus	s__Agrilactobacillus_sp003946725	99.21	0
GCF_003950295.1	d__Bacteria	p__Firmicutes	c__Bacilli	o__Lactobacillales	f__Lactobacillaceae	g__Loigolactobacillus	s__Loigolactobacillus_iwatensis	99.46	1.09
GCF_003950315.1	d__Bacteria	p__Firmicutes	c__Bacilli	o__Lactobacillales	f__Vagococcaceae	g__Vagococcus	s__Vagococcus_sp003950315	99.45	0.18
GCF_003950325.1	d__Bacteria	p__Firmicutes	c__Bacilli	o__Lactobacillales	f__Vagococcaceae	g__Vagococcus_C	s__Vagococcus_C_humatus	99.45	1.66
GCF_003950515.1	d__Bacteria	p__Firmicutes	c__Bacilli	o__Lactobacillales	f__Vagococcaceae	g__Vagococcus	s__Vagococcus_sp003950515	99.45	0.83
GCF_003952225.1	d__Bacteria	p__Firmicutes	c__Bacilli	o__Paenibacillales	f__Paenibacillaceae	g__Paenibacillus_Z	s__Paenibacillus_Z_albus	99.73	1.03
GCF_003955665.1	d__Bacteria	p__Firmicutes	c__Bacilli	o__Paenibacillales	f__Paenibacillaceae	g__Paenibacillus_E	s__Paenibacillus_E_whitsoniae	99.18	0.58
GCF_003955755.1	d__Bacteria	p__Firmicutes	c__Bacilli	o__Lactobacillales	f__Aerococcaceae	g__Jeotgalibaca	s__Jeotgalibaca_ciconiae	99.45	1
GCF_003957375.1	d__Bacteria	p__Firmicutes	c__Bacilli	o__Lactobacillales	f__Enterococcaceae	g__Enterococcus_B	s__Enterococcus_B_mundtii_C	99.19	0.12
GCF_003963515.1	d__Bacteria	p__Firmicutes	c__Bacilli	o__Brevibacillales	f__Brevibacillaceae	g__SCSIO-07484	s__SCSIO-07484_sp003963515	95.97	0.82
GCF_003966145.1	d__Bacteria	p__Firmicutes	c__Bacilli	o__Bacillales_A	f__Planococcaceae	g__Ureibacillus	s__Ureibacillus_telephonicus	98.68	1.55
GCF_003967595.1	d__Bacteria	p__Firmicutes	c__Bacilli	o__Lactobacillales	f__Lactobacillaceae	g__Companilactobacillus	s__Companilactobacillus_musae	99.48	1.05
GCF_003987495.1	d__Bacteria	p__Firmicutes	c__Bacilli	o__Lactobacillales	f__Vagococcaceae	g__Vagococcus_D	s__Vagococcus_D_salmoninarum	99.03	0.55
GCF_003987555.1	d__Bacteria	p__Firmicutes	c__Bacilli	o__Lactobacillales	f__Vagococcaceae	g__Vagococcus_A	s__Vagococcus_A_lutrae	98.9	0
GCF_003987565.1	d__Bacteria	p__Firmicutes	c__Bacilli	o__Lactobacillales	f__Vagococcaceae	g__Vagococcus_D	s__Vagococcus_D_fessus	99.03	0
GCF_003987595.1	d__Bacteria	p__Firmicutes	c__Bacilli	o__Lactobacillales	f__Vagococcaceae	g__Vagococcus_E	s__Vagococcus_E_entomophilus	98.82	0.56
GCF_003987645.1	d__Bacteria	p__Firmicutes	c__Bacilli	o__Lactobacillales	f__Vagococcaceae	g__Vagococcus_A	s__Vagococcus_A_elongatus	99.45	2.07
GCF_003987655.1	d__Bacteria	p__Firmicutes	c__Bacilli	o__Lactobacillales	f__Vagococcaceae	g__Vagococcus_B	s__Vagococcus_B_acidifermentans	99.45	0.55
GCF_003989135.1	d__Bacteria	p__Firmicutes	c__Bacilli	o__Bacillales_B	f__DSM-1321	g__Peribacillus	s__Peribacillus_cavernae	98.35	1.17
GCF_003990975.1	d__Bacteria	p__Firmicutes	c__Bacilli	o__Paenibacillales	f__Paenibacillaceae	g__Cohnella	s__Cohnella_sp003990975	99.68	0.58
GCF_003991225.1	d__Bacteria	p__Firmicutes	c__Bacilli	o__Bacillales_A	f__Planococcaceae	g__Kurthia	s__Kurthia_sp002418445	99.34	1.71
GCF_003991425.1	d__Bacteria	p__Firmicutes	c__Bacilli	o__Paenibacillales	f__Paenibacillaceae	g__Paenibacillus_A	s__Paenibacillus_A_lutimineralis	99.21	1.27
GCF_003994465.1	d__Bacteria	p__Firmicutes	c__Bacilli	o__Paenibacillales	f__Paenibacillaceae	g__Paenibacillus_A	s__Paenibacillus_A_sp003994465	99.85	0.04
GCF_003994475.1	d__Bacteria	p__Firmicutes	c__Bacilli	o__Paenibacillales	f__Paenibacillaceae	g__Paenibacillus_A	s__Paenibacillus_A_anaericanus	98.68	0.77
GCF_004000745.1	d__Bacteria	p__Firmicutes	c__Bacilli	o__Paenibacillales	f__Paenibacillaceae	g__Paenibacillus_A	s__Paenibacillus_A_barengoltzii	99.85	0.59
GCF_004000765.1	d__Bacteria	p__Firmicutes	c__Bacilli	o__Paenibacillales	f__Paenibacillaceae	g__Paenibacillus_E	s__Paenibacillus_E_chondroitinus	99.19	1.82
GCF_004000785.1	d__Bacteria	p__Firmicutes	c__Bacilli	o__Paenibacillales	f__Paenibacillaceae	g__Paenibacillus_G	s__Paenibacillus_G_ehimensis	99.68	2
GCF_004000805.1	d__Bacteria	p__Firmicutes	c__Bacilli	o__Paenibacillales	f__Paenibacillaceae	g__Paenibacillus_C	s__Paenibacillus_C_glycanilyticus	99.73	0.27
GCF_004000825.1	d__Bacteria	p__Firmicutes	c__Bacilli	o__Paenibacillales	f__Paenibacillaceae	g__Paenibacillus_T	s__Paenibacillus_T_kobensis	99.73	1.63
GCF_004000845.1	d__Bacteria	p__Firmicutes	c__Bacilli	o__Paenibacillales	f__Paenibacillaceae	g__Paenibacillus_AA	s__Paenibacillus_AA_koleovorans	99.73	1.29
GCF_004000865.1	d__Bacteria	p__Firmicutes	c__Bacilli	o__Paenibacillales	f__Paenibacillaceae	g__Paenibacillus_G	s__Paenibacillus_G_elgii	99.68	1.24
GCF_004000885.1	d__Bacteria	p__Firmicutes	c__Bacilli	o__Paenibacillales	f__Paenibacillaceae	g__Paenibacillus	s__Paenibacillus_glucanolyticus	99.85	0.22
GCF_004000905.1	d__Bacteria	p__Firmicutes	c__Bacilli	o__Paenibacillales	f__Paenibacillaceae	g__Paenibacillus_O	s__Paenibacillus_O_humicus	99.35	0.07
GCF_004000925.1	d__Bacteria	p__Firmicutes	c__Bacilli	o__Paenibacillales	f__Paenibacillaceae	g__Paenibacillus	s__Paenibacillus_illinoisensis	99.85	0
GCF_004000945.1	d__Bacteria	p__Firmicutes	c__Bacilli	o__Paenibacillales	f__Paenibacillaceae	g__Paenibacillus	s__Paenibacillus_lautus	99.85	0.43
GCF_004000985.1	d__Bacteria	p__Firmicutes	c__Bacilli	o__Paenibacillales	f__Paenibacillaceae	g__Paenibacillus_G	s__Paenibacillus_G_validus	99.73	1.34
GCF_004001025.1	d__Bacteria	p__Firmicutes	c__Bacilli	o__Paenibacillales	f__Paenibacillaceae	g__Paenibacillus	s__Paenibacillus_amylolyticus	99.85	0.1
GCF_004001045.1	d__Bacteria	p__Firmicutes	c__Bacilli	o__Paenibacillales	f__Paenibacillaceae	g__Paenibacillus	s__Paenibacillus_chibensis	99.84	0.25
GCF_004001065.1	d__Bacteria	p__Firmicutes	c__Bacilli	o__Paenibacillales	f__Paenibacillaceae	g__Paenibacillus_T	s__Paenibacillus_T_xylaniclasticus	99.64	1.61
GCF_004006295.1	d__Bacteria	p__Firmicutes	c__Bacilli	o__Bacillales_B	f__DSM-1321	g__Peribacillus	s__Peribacillus_asahii_A	97.46	1.18
GCF_004010095.1	d__Bacteria	p__Firmicutes	c__Bacilli	o__Lactobacillales	f__Lactobacillaceae	g__Lacticaseibacillus	s__Lacticaseibacillus_sp004010095	96.34	1.57
GCF_004010835.2	d__Bacteria	p__Firmicutes	c__Bacilli	o__Lactobacillales	f__Lactobacillaceae	g__Oenococcus	s__Oenococcus_sp004010835	98.13	0.27
GCF_004011965.1	d__Bacteria	p__Firmicutes	c__Bacilli	o__Mycoplasmatales	f__Metamycoplasmataceae	g__RYZV01	s__RYZV01_sp004011965	97.68	0
GCF_004026205.1	d__Bacteria	p__Firmicutes	c__Bacilli	o__Staphylococcales	f__Staphylococcaceae	g__Staphylococcus	s__Staphylococcus_coagulans	99.43	0.57
GCF_004101845.1	d__Bacteria	p__Firmicutes	c__Bacilli	o__Lactobacillales	f__Lactobacillaceae	g__Latilactobacillus	s__Latilactobacillus_curvatus	99.46	0
GCF_004101865.1	d__Bacteria	p__Firmicutes	c__Bacilli	o__Bacillales_D	f__Halobacillaceae	g__Halobacillus	s__Halobacillus_litoralis_A	99.33	0.44
GCF_004102045.2	d__Bacteria	p__Firmicutes	c__Bacilli	o__Lactobacillales	f__Lactobacillaceae	g__Oenococcus	s__Oenococcus_sicerae	98.4	0
GCF_004115745.1	d__Bacteria	p__Firmicutes	c__Bacilli	o__Lactobacillales	f__Lactobacillaceae	g__Levilactobacillus	s__Levilactobacillus_suantsaii	98.75	1.25
GCF_004116265.1	d__Bacteria	p__Firmicutes	c__Bacilli	o__Bacillales_H	f__Anaerobacillaceae	g__Anaerobacillus	s__Anaerobacillus_sp004116265	98.68	1.77
GCF_004116955.1	d__Bacteria	p__Firmicutes	c__Bacilli	o__Bacillales	f__Bacillaceae	g__Bacillus	s__Bacillus_vallismortis	98.45	1.04
GCF_004117055.1	d__Bacteria	p__Firmicutes	c__Bacilli	o__Brevibacillales	f__Brevibacillaceae	g__Brevibacillus	s__Brevibacillus_agri	99.73	1.25
GCF_004117835.1	d__Bacteria	p__Firmicutes	c__Bacilli	o__Staphylococcales	f__Staphylococcaceae	g__Macrococcus_B	s__Macrococcus_B_sp004117835	96.13	2.76
GCF_004117915.1	d__Bacteria	p__Firmicutes	c__Bacilli	o__Lactobacillales	f__Lactobacillaceae	g__Companilactobacillus	s__Companilactobacillus_metriopterae	98.95	0
GCF_004123195.1	d__Bacteria	p__Firmicutes	c__Bacilli	o__Aneurinibacillales	f__RAOX-1	g__YIM-78166	s__YIM-78166_sp004123195	95.7	3.81
GCF_004123795.1	d__Bacteria	p__Firmicutes	c__Bacilli	o__Lactobacillales	f__Lactobacillaceae	g__Lacticaseibacillus	s__Lacticaseibacillus_chiayiensis	98.28	0
GCF_004124315.1	d__Bacteria	p__Firmicutes	c__Bacilli	o__Bacillales	f__Bacillaceae	g__Bacillus	s__Bacillus_cabrialesii	99.55	0.77
GCF_004127215.1	d__Bacteria	p__Firmicutes	c__Bacilli	o__Lactobacillales	f__Streptococcaceae	g__Streptococcus	s__Streptococcus_oralis_BD	99.87	1.16
GCF_004135365.1	d__Bacteria	p__Firmicutes	c__Bacilli	o__Paenibacillales	f__Paenibacillaceae	g__Paenibacillus_C	s__Paenibacillus_C_protaetiae	98.55	0
GCF_004138285.1	d__Bacteria	p__Firmicutes	c__Bacilli	o__Bacillales	f__Bacillaceae_G	g__Gottfriedia	s__Gottfriedia_acidiceleris_A	98.79	3.95
GCF_004138295.1	d__Bacteria	p__Firmicutes	c__Bacilli	o__Bacillales	f__Bacillaceae_G	g__Ectobacillus	s__Ectobacillus_funiculus	98.99	4.41
GCF_004153165.1	d__Bacteria	p__Firmicutes	c__Bacilli	o__Bacillales_G	f__Sporolactobacillaceae	g__Sporolactobacillus	s__Sporolactobacillus_sp004153165	98.45	0
GCF_004153195.1	d__Bacteria	p__Firmicutes	c__Bacilli	o__Bacillales_G	f__Sporolactobacillaceae	g__Sporolactobacillus	s__Sporolactobacillus_sp004153195	98.29	0
GCF_004153225.1	d__Bacteria	p__Firmicutes	c__Bacilli	o__Bacillales_G	f__Sporolactobacillaceae	g__Sporolactobacillus	s__Sporolactobacillus_sp004153225	98.45	0
GCF_004166885.1	d__Bacteria	p__Firmicutes	c__Bacilli	o__Lactobacillales	f__Streptococcaceae	g__Streptococcus	s__Streptococcus_sp004166885	100	0
GCF_004168205.1	d__Bacteria	p__Firmicutes	c__Bacilli	o__Erysipelotrichales	f__Erysipelatoclostridiaceae	g__Catenibacterium	s__Catenibacterium_sp000437715	100	0
GCF_004210295.1	d__Bacteria	p__Firmicutes	c__Bacilli	o__Lactobacillales	f__Streptococcaceae	g__Lactococcus	s__Lactococcus_sp004210295	99.62	0.19
GCF_004216495.1	d__Bacteria	p__Firmicutes	c__Bacilli	o__Mycoplasmatales	f__Metamycoplasmataceae	g__Mycoplasmopsis	s__Mycoplasmopsis_phocirhinis	100	0
GCF_004216955.1	d__Bacteria	p__Firmicutes	c__Bacilli	o__Bacillales_G	f__Fictibacillaceae	g__Fictibacillus	s__Fictibacillus_sp004216955	98.68	0.88
GCF_004283785.1	d__Bacteria	p__Firmicutes	c__Bacilli	o__Lactobacillales	f__Streptococcaceae	g__Streptococcus	s__Streptococcus_parasuis	100	0
GCF_004295585.1	d__Bacteria	p__Firmicutes	c__Bacilli	o__Paenibacillales	f__Paenibacillaceae	g__Cohnella	s__Cohnella_abietis	98.39	0.54
GCF_004307995.1	d__Bacteria	p__Firmicutes	c__Bacilli	o__Paenibacillales	f__Paenibacillaceae	g__Paenibacillus_AF	s__Paenibacillus_AF_thalictri	99.73	1.52
GCF_004309355.1	d__Bacteria	p__Firmicutes	c__Bacilli	o__Lactobacillales	f__Enterococcaceae	g__Enterococcus_A	s__Enterococcus_A_florum	98.56	3.68
GCF_004335975.1	d__Bacteria	p__Firmicutes	c__Bacilli	o__Mycoplasmatales	f__Metamycoplasmataceae	g__Mycoplasma_K	s__Mycoplasma_K_marinum	99.62	0.75
GCF_004336985.1	d__Bacteria	p__Firmicutes	c__Bacilli	o__Exiguobacterales	f__Exiguobacteraceae	g__Exiguobacterium	s__Exiguobacterium_sp004336985	98.68	0.12
GCF_004340305.1	d__Bacteria	p__Firmicutes	c__Bacilli	o__Bacillales	f__Bacillaceae_G	g__Gottfriedia	s__Gottfriedia_sp004340305	98.79	2.25
GCF_004340465.1	d__Bacteria	p__Firmicutes	c__Bacilli	o__Bacillales_B	f__DSM-18226	g__Mesobacillus	s__Mesobacillus_foraminis	99.45	2.36
GCF_004341035.1	d__Bacteria	p__Firmicutes	c__Bacilli	o__Bacillales_G	f__Sporolactobacillaceae	g__Scopulibacillus	s__Scopulibacillus_darangshiensis	98.45	0.58
GCF_004341205.1	d__Bacteria	p__Firmicutes	c__Bacilli	o__Bacillales	f__Anoxybacillaceae	g__Thermolongibacillus	s__Thermolongibacillus_altinsuensis	99.44	0.33
GCF_004341445.1	d__Bacteria	p__Firmicutes	c__Bacilli	o__Thermoactinomycetales	f__Thermoactinomycetaceae	g__Baia	s__Baia_soyae	99.62	0.45
GCF_004341825.1	d__Bacteria	p__Firmicutes	c__Bacilli	o__Thermoactinomycetales	f__Thermoactinomycetaceae	g__Hazenella	s__Hazenella_coriacea	99.23	0.45
GCF_004341945.1	d__Bacteria	p__Firmicutes	c__Bacilli	o__Erysipelotrichales	f__Erysipelotrichaceae	g__Longicatena	s__Longicatena_caecimuris	100	0
GCF_004342525.1	d__Bacteria	p__Firmicutes	c__Bacilli	o__Paenibacillales	f__Paenibacillaceae	g__Paenibacillus_Z	s__Paenibacillus_Z_sp004342525	99.64	0.61
GCF_004342905.1	d__Bacteria	p__Firmicutes	c__Bacilli	o__Bacillales_D	f__Alkalibacillaceae	g__Melghiribacillus	s__Melghiribacillus_thermohalophilus	98	2.22
GCF_004343035.1	d__Bacteria	p__Firmicutes	c__Bacilli	o__Erysipelotrichales	f__Erysipelatoclostridiaceae	g__Longibaculum	s__Longibaculum_muris	100	0.94
GCF_004343255.1	d__Bacteria	p__Firmicutes	c__Bacilli	o__Thermoactinomycetales	f__Thermoactinomycetaceae	g__Laceyella	s__Laceyella_sacchari	98.31	1.99
GCF_004344915.1	d__Bacteria	p__Firmicutes	c__Bacilli	o__Paenibacillales	f__Paenibacillaceae	g__18JY21-1	s__18JY21-1_sp004344915	99.1	1.74
GCF_004345425.1	d__Bacteria	p__Firmicutes	c__Bacilli	o__Paenibacillales	f__Paenibacillaceae	g__Paenibacillus_C	s__Paenibacillus_C_sp004345425	99.73	0
GCF_004352735.1	d__Bacteria	p__Firmicutes	c__Bacilli	o__Lactobacillales	f__Streptococcaceae	g__Streptococcus	s__Streptococcus_sp002393675	97.75	0.37
GCF_004353325.1	d__Bacteria	p__Firmicutes	c__Bacilli	o__Lactobacillales	f__Streptococcaceae	g__Streptococcus	s__Streptococcus_sp004353325	99.87	0.2
GCF_004354045.1	d__Bacteria	p__Firmicutes	c__Bacilli	o__Paenibacillales	f__Paenibacillaceae	g__Paenibacillus_S	s__Paenibacillus_S_piri	99.73	1.12
GCF_004354555.1	d__Bacteria	p__Firmicutes	c__Bacilli	o__Lactobacillales	f__Lactobacillaceae	g__Leuconostoc	s__Leuconostoc_citreum	99.89	0
GCF_004358325.1	d__Bacteria	p__Firmicutes	c__Bacilli	o__Lactobacillales	f__Lactobacillaceae	g__Weissella_A	s__Weissella_A_cryptocerci	99.73	0.14
GCF_004358665.1	d__Bacteria	p__Firmicutes	c__Bacilli	o__Bacillales_B	f__Jeotgalibacillaceae	g__Jeotgalibacillus	s__Jeotgalibacillus_sp004358665	99.34	0
GCF_004359505.1	d__Bacteria	p__Firmicutes	c__Bacilli	o__Staphylococcales	f__Staphylococcaceae	g__Macrococcus	s__Macrococcus_hajekii	96.13	1.1
GCF_004359515.1	d__Bacteria	p__Firmicutes	c__Bacilli	o__Staphylococcales	f__Staphylococcaceae	g__Macrococcus	s__Macrococcus_carouselicus	96.13	1.1
GCF_004359525.2	d__Bacteria	p__Firmicutes	c__Bacilli	o__Staphylococcales	f__Staphylococcaceae	g__Macrococcus	s__Macrococcus_equipercicus	96.13	1.1
GCF_004359545.1	d__Bacteria	p__Firmicutes	c__Bacilli	o__Staphylococcales	f__Staphylococcaceae	g__Macrococcus	s__Macrococcus_lamae	96.69	0.55
GCF_004359575.1	d__Bacteria	p__Firmicutes	c__Bacilli	o__Staphylococcales	f__Staphylococcaceae	g__Macrococcus	s__Macrococcus_bovicus	96.13	1.66
GCF_004359615.1	d__Bacteria	p__Firmicutes	c__Bacilli	o__Staphylococcales	f__Staphylococcaceae	g__Macrococcus	s__Macrococcus_brunensis	96.13	1.38
GCF_004363045.1	d__Bacteria	p__Firmicutes	c__Bacilli	o__Bacillales_D	f__DSM-28697	g__Aureibacillus	s__Aureibacillus_halotolerans	98.68	0.88
GCF_004365095.1	d__Bacteria	p__Firmicutes	c__Bacilli	o__Mycoplasmatales	f__Metamycoplasmataceae	g__Mycoplasmopsis_A	s__Mycoplasmopsis_A_mustelae	100	0
GCF_004365165.1	d__Bacteria	p__Firmicutes	c__Bacilli	o__Mycoplasmatales	f__Metamycoplasmataceae	g__Metamycoplasma	s__Metamycoplasma_hyosynoviae	99.25	0
GCF_004365815.1	d__Bacteria	p__Firmicutes	c__Bacilli	o__Erysipelotrichales	f__Erysipelotrichaceae	g__Breznakia	s__Breznakia_blatticola	99.06	0
GCF_004366035.1	d__Bacteria	p__Firmicutes	c__Bacilli	o__Bacillales_B	f__DSM-18226	g__Cytobacillus	s__Cytobacillus_oceanisediminis_C	99.45	4.6
GCF_004367585.1	d__Bacteria	p__Firmicutes	c__Bacilli	o__Bacillales_A	f__Planococcaceae	g__Paenisporosarcina	s__Paenisporosarcina_antarctica	99.34	1.97
GCF_004376175.1	d__Bacteria	p__Firmicutes	c__Bacilli	o__Bacillales_H	f__Bacillaceae_D	g__Bacillus_M	s__Bacillus_M_halodurans	98.67	1.06
GCF_004379335.1	d__Bacteria	p__Firmicutes	c__Bacilli	o__Mycoplasmatales	f__Mycoplasmataceae	g__Spiroplasma_A	s__Spiroplasma_A_gladiatoris	98.87	1.13
GCF_004402015.1	d__Bacteria	p__Firmicutes	c__Bacilli	o__Bacillales_D	f__Alkalibacillaceae	g__Filobacillus	s__Filobacillus_milosensis	98.67	1.11
GCF_004405105.1	d__Bacteria	p__Firmicutes	c__Bacilli	o__Bacillales_B	f__Jeotgalibacillaceae	g__Jeotgalibacillus	s__Jeotgalibacillus_sp004405105	99.34	0.77
GCF_004405125.1	d__Bacteria	p__Firmicutes	c__Bacilli	o__Bacillales_B	f__Jeotgalibacillaceae	g__Jeotgalibacillus	s__Jeotgalibacillus_salarius	99.34	0.66
GCF_004514475.1	d__Bacteria	p__Firmicutes	c__Bacilli	o__Paenibacillales	f__Paenibacillaceae	g__MEC069	s__MEC069_sp004514475	97.85	0.69
GCF_004521915.1	d__Bacteria	p__Firmicutes	c__Bacilli	o__Brevibacillales	f__Brevibacillaceae	g__CFH-S0501	s__CFH-S0501_sp004521915	99.97	1.12
GCF_004521965.1	d__Bacteria	p__Firmicutes	c__Bacilli	o__Lactobacillales	f__Lactobacillaceae	g__Weissella	s__Weissella_cibaria_A	98.77	0.61
GCF_004522215.1	d__Bacteria	p__Firmicutes	c__Bacilli	o__Aneurinibacillales	f__RAOX-1	g__YIM-78166	s__YIM-78166_sp004522215	96.73	3.62
GCF_004564235.1	d__Bacteria	p__Firmicutes	c__Bacilli	o__Paenibacillales	f__Paenibacillaceae	g__Cohnella	s__Cohnella_luojiensis	99.73	0.4
GCF_004565465.1	d__Bacteria	p__Firmicutes	c__Bacilli	o__Bacillales_D	f__Amphibacillaceae	g__Lentibacillus	s__Lentibacillus_salicampi	99.17	0.22
GCF_004569635.1	d__Bacteria	p__Firmicutes	c__Bacilli	o__Lactobacillales	f__Streptococcaceae	g__Streptococcus	s__Streptococcus_sp004569635	100	0.37
GCF_004570525.1	d__Bacteria	p__Firmicutes	c__Bacilli	o__Lactobacillales	f__Streptococcaceae	g__Streptococcus	s__Streptococcus_sp004570525	95.69	0.25
GCF_004570575.1	d__Bacteria	p__Firmicutes	c__Bacilli	o__Lactobacillales	f__Streptococcaceae	g__Streptococcus	s__Streptococcus_cuniculi_A	100	0.37
GCF_004570605.1	d__Bacteria	p__Firmicutes	c__Bacilli	o__Lactobacillales	f__Aerococcaceae	g__WM01	s__WM01_sp004570605	98.09	0
GCF_004684905.1	d__Bacteria	p__Firmicutes	c__Bacilli	o__Bacillales_D	f__Halobacillaceae	g__Halobacillus	s__Halobacillus_salinus	98.67	1.22
GCF_004684935.1	d__Bacteria	p__Firmicutes	c__Bacilli	o__Bacillales_G	f__Sporolactobacillaceae	g__Sporolactobacillus	s__Sporolactobacillus_shoreae	98.1	1.16
GCF_004745505.1	d__Bacteria	p__Firmicutes	c__Bacilli	o__Lactobacillales	f__Lactobacillaceae	g__Levilactobacillus	s__Levilactobacillus_suantsaiihabitans	99.38	0.62
GCF_004745525.1	d__Bacteria	p__Firmicutes	c__Bacilli	o__Lactobacillales	f__Lactobacillaceae	g__Companilactobacillus	s__Companilactobacillus_suantsaicola	99.48	0.52
GCF_004761975.1	d__Bacteria	p__Firmicutes	c__Bacilli	o__Bacillales_A	f__Planococcaceae	g__Planococcus	s__Planococcus_koreensis	97.68	0
GCF_004764705.1	d__Bacteria	p__Firmicutes	c__Bacilli	o__Paenibacillales	f__Paenibacillaceae	g__R196	s__R196_sp004764705	99.73	2.14
GCF_004766315.1	d__Bacteria	p__Firmicutes	c__Bacilli	o__Lactobacillales	f__Lactobacillaceae	g__Weissella	s__Weissella_confusa_A	99.08	0
GCF_004771295.1	d__Bacteria	p__Firmicutes	c__Bacilli	o__Lactobacillales	f__Lactobacillaceae	g__Weissella	s__Weissella_confusa_B	99.08	1.23
GCF_004785665.1	d__Bacteria	p__Firmicutes	c__Bacilli	o__Staphylococcales	f__Staphylococcaceae	g__Staphylococcus	s__Staphylococcus_petrasii_B	98.88	0.06
GCF_004785935.1	d__Bacteria	p__Firmicutes	c__Bacilli	o__Lactobacillales	f__Streptococcaceae	g__Streptococcus	s__Streptococcus_rubneri	99.66	0.42
GCF_004792515.1	d__Bacteria	p__Firmicutes	c__Bacilli	o__Lactobacillales	f__Vagococcaceae	g__Vagococcus_A	s__Vagococcus_A_sp004792515	98.62	1.1
GCF_004795745.1	d__Bacteria	p__Firmicutes	c__Bacilli	o__Lactobacillales	f__Vagococcaceae	g__Vagococcus	s__Vagococcus_silagei	98.9	1.1
GCF_004799755.1	d__Bacteria	p__Firmicutes	c__Bacilli	o__Bacillales	f__Bacillaceae_L	g__Ferdinandcohnia	s__Ferdinandcohnia_timonensis_A	98.47	2.35
GCF_004801405.1	d__Bacteria	p__Firmicutes	c__Bacilli	o__Paenibacillales	f__Paenibacillaceae	g__Cohnella	s__Cohnella_sp004801405	99.06	0.67
GCF_004916975.1	d__Bacteria	p__Firmicutes	c__Bacilli	o__Paenibacillales	f__Paenibacillaceae	g__Paenibacillus	s__Paenibacillus_sp004916975	99.85	0.39
GCF_005049045.1	d__Bacteria	p__Firmicutes	c__Bacilli	o__Paenibacillales	f__Paenibacillaceae	g__Cohnella	s__Cohnella_sp005049045	97.53	0.27
GCF_005061465.1	d__Bacteria	p__Firmicutes	c__Bacilli	o__Mycoplasmatales	f__Metamycoplasmataceae	g__Mycoplasmopsis	s__Mycoplasmopsis_bovis_A	100	0
GCF_005116465.1	d__Bacteria	p__Firmicutes	c__Bacilli	o__Bacillales_B	f__DSM-18226	g__Robertmurraya	s__Robertmurraya_kyonggiensis	98.91	2.01
GCF_005144795.1	d__Bacteria	p__Firmicutes	c__Bacilli	o__Lactobacillales	f__Streptococcaceae	g__Streptococcus	s__Streptococcus_mitis_BB	99.82	0.28
GCF_005144865.1	d__Bacteria	p__Firmicutes	c__Bacilli	o__Bacillales_G	f__Anaerobacillaceae_A	g__Anaerobacillus_A	s__Anaerobacillus_A_hwajinpoensis_A	100	0
GCF_005145005.1	d__Bacteria	p__Firmicutes	c__Bacilli	o__Lactobacillales	f__Vagococcaceae	g__Vagococcus_A	s__Vagococcus_A_sp005145005	99.45	0.55
GCF_005154805.1	d__Bacteria	p__Firmicutes	c__Bacilli	o__Bacillales_B	f__DSM-18226	g__Neobacillus	s__Neobacillus_sp005154805	99.11	4.72
GCF_005217525.1	d__Bacteria	p__Firmicutes	c__Bacilli	o__Paenibacillales	f__Paenibacillaceae	g__Paenibacillus	s__Paenibacillus_terrae_C	97.48	0
GCF_005217615.1	d__Bacteria	p__Firmicutes	c__Bacilli	o__Brevibacillales	f__Brevibacillaceae	g__Brevibacillus	s__Brevibacillus_antibioticus	99.73	0
GCF_005222125.1	d__Bacteria	p__Firmicutes	c__Bacilli	o__Mycoplasmatales	f__Mycoplasmataceae	g__Spiroplasma	s__Spiroplasma_melliferum	99.62	0.11
GCF_005222705.1	d__Bacteria	p__Firmicutes	c__Bacilli	o__Paenibacillales	f__Paenibacillaceae	g__Paenibacillus_C	s__Paenibacillus_C_sp005222705	98.92	3.12
GCF_005280205.1	d__Bacteria	p__Firmicutes	c__Bacilli	o__Bacillales_B	f__DSM-18226	g__Robertmurraya	s__Robertmurraya_yapensis	98.85	1.65
GCF_005404815.1	d__Bacteria	p__Firmicutes	c__Bacilli	o__Lactobacillales	f__Lactobacillaceae	g__Companilactobacillus	s__Companilactobacillus_sp005404815	99.48	1.05
GCF_005404945.1	d__Bacteria	p__Firmicutes	c__Bacilli	o__Lactobacillales	f__Lactobacillaceae	g__Lactiplantibacillus	s__Lactiplantibacillus_sp005404945	99.38	1.23
GCF_005405005.1	d__Bacteria	p__Firmicutes	c__Bacilli	o__Lactobacillales	f__Lactobacillaceae	g__Lactiplantibacillus	s__Lactiplantibacillus_sp005405005	99.38	1.23
GCF_005405065.1	d__Bacteria	p__Firmicutes	c__Bacilli	o__Lactobacillales	f__Lactobacillaceae	g__Lactiplantibacillus	s__Lactiplantibacillus_sp005405065	99.07	1.23
GCF_005405105.1	d__Bacteria	p__Firmicutes	c__Bacilli	o__Lactobacillales	f__Lactobacillaceae	g__Lactiplantibacillus	s__Lactiplantibacillus_sp005405105	99.02	2.62
GCF_005405125.1	d__Bacteria	p__Firmicutes	c__Bacilli	o__Lactobacillales	f__Lactobacillaceae	g__Lactiplantibacillus	s__Lactiplantibacillus_sp005405125	99.02	2.62
GCF_005405165.1	d__Bacteria	p__Firmicutes	c__Bacilli	o__Lactobacillales	f__Lactobacillaceae	g__Loigolactobacillus	s__Loigolactobacillus_sp005405165	99.46	1.9
GCF_005405185.1	d__Bacteria	p__Firmicutes	c__Bacilli	o__Lactobacillales	f__Lactobacillaceae	g__Secundilactobacillus	s__Secundilactobacillus_sp005405185	99.06	0.78
GCF_005405305.1	d__Bacteria	p__Firmicutes	c__Bacilli	o__Lactobacillales	f__Lactobacillaceae	g__Companilactobacillus	s__Companilactobacillus_formosensis	99.48	1.31
GCF_005405345.1	d__Bacteria	p__Firmicutes	c__Bacilli	o__Lactobacillales	f__Enterococcaceae	g__Enterococcus_A	s__Enterococcus_A_viikkiensis	97.07	2
GCF_005405365.1	d__Bacteria	p__Firmicutes	c__Bacilli	o__Lactobacillales	f__Enterococcaceae	g__Enterococcus_A	s__Enterococcus_A_xiangfangensis	99.31	1.62
GCF_005405385.1	d__Bacteria	p__Firmicutes	c__Bacilli	o__Lactobacillales	f__Lactobacillaceae	g__Lactiplantibacillus	s__Lactiplantibacillus_mudanjiangensis	99.07	1.34
GCF_005405405.1	d__Bacteria	p__Firmicutes	c__Bacilli	o__Lactobacillales	f__Lactobacillaceae	g__Lactiplantibacillus	s__Lactiplantibacillus_plajomi	99.02	0.62
GCF_005405425.1	d__Bacteria	p__Firmicutes	c__Bacilli	o__Lactobacillales	f__Lactobacillaceae	g__Lactiplantibacillus	s__Lactiplantibacillus_modestisalitolerans	99.02	2.06
GCF_005405445.1	d__Bacteria	p__Firmicutes	c__Bacilli	o__Lactobacillales	f__Lactobacillaceae	g__Paucilactobacillus	s__Paucilactobacillus_nenjiangensis	98.91	0.27
GCF_005405465.1	d__Bacteria	p__Firmicutes	c__Bacilli	o__Lactobacillales	f__Lactobacillaceae	g__Weissella	s__Weissella_thailandensis	98.77	0.77
GCF_005405545.1	d__Bacteria	p__Firmicutes	c__Bacilli	o__Lactobacillales	f__Lactobacillaceae	g__Weissella	s__Weissella_hellenica	98.77	0
GCF_005491425.1	d__Bacteria	p__Firmicutes	c__Bacilli	o__Bacillales_A	f__Planococcaceae	g__Ureibacillus	s__Ureibacillus_sp005491425	99.34	0.88
GCF_005502275.1	d__Bacteria	p__Firmicutes	c__Bacilli	o__Bacillales_B	f__DSM-18226	g__Robertmurraya	s__Robertmurraya_siralis	98.85	3.48
GCF_005503015.1	d__Bacteria	p__Firmicutes	c__Bacilli	o__Bacillales_G	f__Fictibacillaceae	g__Fictibacillus	s__Fictibacillus_sp005503015	98.68	0.88
GCF_005577435.1	d__Bacteria	p__Firmicutes	c__Bacilli	o__Paenibacillales	f__Paenibacillaceae	g__Paenibacillus	s__Paenibacillus_sp005577435	99.85	0.49
GCF_005747095.1	d__Bacteria	p__Firmicutes	c__Bacilli	o__Bacillales_G	f__Anaerobacillaceae_A	g__Bacillus_BR	s__Bacillus_BR_caeni	100	1.88
GCF_005765165.1	d__Bacteria	p__Firmicutes	c__Bacilli	o__Paenibacillales	f__Paenibacillaceae	g__Paenibacillus_AE	s__Paenibacillus_AE_antri	98.52	0.63
GCF_005844455.1	d__Bacteria	p__Firmicutes	c__Bacilli	o__Lactobacillales	f__Streptococcaceae	g__Streptococcus	s__Streptococcus_mitis_BF	97.89	1.26
GCF_005864045.1	d__Bacteria	p__Firmicutes	c__Bacilli	o__Lactobacillales	f__Aerococcaceae	g__Facklamia_A	s__Facklamia_A_tabacinasalis	99.45	0.27
GCF_005869875.1	d__Bacteria	p__Firmicutes	c__Bacilli	o__Paenibacillales	f__Paenibacillaceae	g__Paenibacillus_A	s__Paenibacillus_A_pinistramenti	99.81	0.34
GCF_005870085.1	d__Bacteria	p__Firmicutes	c__Bacilli	o__Bacillales_D	f__Amphibacillaceae	g__BH258	s__BH258_sp005870085	99.34	1.77
GCF_005930355.1	d__Bacteria	p__Firmicutes	c__Bacilli	o__Paenibacillales	f__Paenibacillaceae	g__Paenibacillus_C	s__Paenibacillus_C_sinopodophylli	99.62	0.54
GCF_005930915.1	d__Bacteria	p__Firmicutes	c__Bacilli	o__Lactobacillales	f__Lactobacillaceae	g__Apilactobacillus	s__Apilactobacillus_kunkeei_D	98.07	1.25
GCF_005930975.1	d__Bacteria	p__Firmicutes	c__Bacilli	o__Lactobacillales	f__Lactobacillaceae	g__Apilactobacillus	s__Apilactobacillus_kunkeei_E	98.07	1.25
GCF_005938125.1	d__Bacteria	p__Firmicutes	c__Bacilli	o__Bacillales_B	f__Bacillaceae_B	g__Rossellomorea	s__Rossellomorea_sp005938125	99.43	1.57
GCF_005938195.1	d__Bacteria	p__Firmicutes	c__Bacilli	o__Paenibacillales	f__Reconcilibacillaceae	g__Paenibacillus_W	s__Paenibacillus_W_thermoaerophilus	98.88	0.63
GCF_005938385.1	d__Bacteria	p__Firmicutes	c__Bacilli	o__Paenibacillales	f__Paenibacillaceae	g__Paenibacillus_AB	s__Paenibacillus_AB_mesophilus	99.73	2.82
GCF_006007885.1	d__Bacteria	p__Firmicutes	c__Bacilli	o__Bacillales_H	f__Salisediminibacteriaceae	g__Bacillus_AS	s__Bacillus_AS_natronophilus	98.68	0.66
GCF_006094395.1	d__Bacteria	p__Firmicutes	c__Bacilli	o__Staphylococcales	f__Staphylococcaceae	g__Staphylococcus	s__Staphylococcus_haemolyticus	99.39	0
GCF_006170445.1	d__Bacteria	p__Firmicutes	c__Bacilli	o__Brevibacillales	f__Brevibacillaceae	g__Brevibacillus_B	s__Brevibacillus_B_sp006170445	98.04	1.18
GCF_006175905.1	d__Bacteria	p__Firmicutes	c__Bacilli	o__Lactobacillales	f__Streptococcaceae	g__Streptococcus	s__Streptococcus_oralis_BG	99.82	0.38
GCF_006228185.1	d__Bacteria	p__Firmicutes	c__Bacilli	o__Mycoplasmatales	f__Metamycoplasmataceae	g__Mycoplasmopsis_A	s__Mycoplasmopsis_A_nasistruthionis	99.25	0
GCF_006265175.1	d__Bacteria	p__Firmicutes	c__Bacilli	o__Paenibacillales	f__Paenibacillaceae	g__Paenibacillus_AB	s__Paenibacillus_AB_hemerocallicola	99.73	2.04
GCF_006384875.1	d__Bacteria	p__Firmicutes	c__Bacilli	o__Bacillales	f__Bacillaceae_G	g__Bacillus_A	s__Bacillus_A_bombysepticus	98.92	0
GCF_006385185.1	d__Bacteria	p__Firmicutes	c__Bacilli	o__Mycoplasmatales	f__Metamycoplasmataceae	g__Metamycoplasma	s__Metamycoplasma_equirhinis	100	0.75
GCF_006385795.1	d__Bacteria	p__Firmicutes	c__Bacilli	o__Mycoplasmatales	f__Metamycoplasmataceae	g__Metamycoplasma	s__Metamycoplasma_falconis	100	0
GCF_006491995.1	d__Bacteria	p__Firmicutes	c__Bacilli	o__Mycoplasmatales	f__Metamycoplasmataceae	g__Metamycoplasma	s__Metamycoplasma_neophronis	100	0
GCF_006494425.1	d__Bacteria	p__Firmicutes	c__Bacilli	o__Bacillales	f__Bacillaceae_G	g__Bacillus_A	s__Bacillus_A_sp006494425	98.3	0.72
GCF_006517395.1	d__Bacteria	p__Firmicutes	c__Bacilli	o__Bacillales_G	f__Sporolactobacillaceae	g__Terrilactibacillus	s__Terrilactibacillus_laevilacticus	98.45	0
GCF_006539285.1	d__Bacteria	p__Firmicutes	c__Bacilli	o__Bacillales_G	f__Sporolactobacillaceae	g__Sporolactobacillus	s__Sporolactobacillus_inulinus	98.45	0
GCF_006539985.1	d__Bacteria	p__Firmicutes	c__Bacilli	o__Bacillales_A	f__Planococcaceae	g__Kurthia	s__Kurthia_gibsonii	99.34	1.21
GCF_006542275.1	d__Bacteria	p__Firmicutes	c__Bacilli	o__Paenibacillales	f__Paenibacillaceae	g__Saccharibacillus	s__Saccharibacillus_brassicae	99.42	0.55
GCF_006542765.1	d__Bacteria	p__Firmicutes	c__Bacilli	o__Paenibacillales	f__Paenibacillaceae	g__Paenibacillus_C	s__Paenibacillus_C_luteus	99.62	0.81
GCF_006546935.1	d__Bacteria	p__Firmicutes	c__Bacilli	o__Mycoplasmatales	f__Metamycoplasmataceae	g__Mycoplasmopsis	s__Mycoplasmopsis_mucosicanis	99.23	0.38
GCF_006569205.1	d__Bacteria	p__Firmicutes	c__Bacilli	o__Bacillales_A	f__Planococcaceae	g__Ureibacillus	s__Ureibacillus_terrenus	98.01	0.66
GCF_006715245.1	d__Bacteria	p__Firmicutes	c__Bacilli	o__Bacillales_B	f__Bacillaceae_B	g__Rossellomorea	s__Rossellomorea_sp006715245	99.34	1.75
GCF_006739205.1	d__Bacteria	p__Firmicutes	c__Bacilli	o__Lactobacillales	f__Streptococcaceae	g__Streptococcus	s__Streptococcus_mutans	100	0
GCF_006740705.1	d__Bacteria	p__Firmicutes	c__Bacilli	o__Bacillales_H	f__Marinococcaceae	g__Salicibibacter	s__Salicibibacter_halophilus	96.2	0
GCF_006742205.1	d__Bacteria	p__Firmicutes	c__Bacilli	o__Staphylococcales	f__Staphylococcaceae	g__Staphylococcus	s__Staphylococcus_epidermidis	99.81	0
GCF_006770285.1	d__Bacteria	p__Firmicutes	c__Bacilli	o__Lactobacillales	f__Streptococcaceae	g__Lactococcus_A	s__Lactococcus_A_piscium_D	98.49	0.69
GCF_006777025.1	d__Bacteria	p__Firmicutes	c__Bacilli	o__Lactobacillales	f__Lactobacillaceae	g__Weissella	s__Weissella_hellenica_B	98.77	0.61
GCF_006861775.1	d__Bacteria	p__Firmicutes	c__Bacilli	o__Bacillales_A	f__Planococcaceae	g__Psychrobacillus	s__Psychrobacillus_soli	100	1.21
GCF_006861795.1	d__Bacteria	p__Firmicutes	c__Bacilli	o__Bacillales_A	f__Planococcaceae	g__Psychrobacillus	s__Psychrobacillus_lasiicapitis	100	0.88
GCF_006861825.1	d__Bacteria	p__Firmicutes	c__Bacilli	o__Bacillales_A	f__Planococcaceae	g__Psychrobacillus	s__Psychrobacillus_vulpis	99.34	1.55
GCF_006864135.1	d__Bacteria	p__Firmicutes	c__Bacilli	o__Bacillales_A	f__Planococcaceae	g__Lysinibacillus	s__Lysinibacillus_sp006864135	99.34	0.77
GCF_006874425.1	d__Bacteria	p__Firmicutes	c__Bacilli	o__Paenibacillales	f__Paenibacillaceae	g__Paenibacillus	s__Paenibacillus_ottowii	99.85	0
GCF_006965445.1	d__Bacteria	p__Firmicutes	c__Bacilli	o__Lactobacillales	f__Streptococcaceae	g__Lactococcus	s__Lactococcus_sp006965445	97.08	0.75
GCF_006965545.2	d__Bacteria	p__Firmicutes	c__Bacilli	o__Bacillales_H	f__Salisediminibacteriaceae	g__Alkalicoccus	s__Alkalicoccus_sp006965545	98.34	0.88
GCF_007004625.1	d__Bacteria	p__Firmicutes	c__Bacilli	o__Bacillales_A	f__Planococcaceae	g__Planococcus	s__Planococcus_salinarum	99.34	0.66
GCF_007004635.1	d__Bacteria	p__Firmicutes	c__Bacilli	o__Bacillales_A	f__Planococcaceae	g__Planococcus	s__Planococcus_sp007004635	99.34	3.31
GCF_007066085.1	d__Bacteria	p__Firmicutes	c__Bacilli	o__Paenibacillales	f__Paenibacillaceae	g__Paenibacillus_B	s__Paenibacillus_B_thiaminolyticus	99.39	0.5
GCF_007095465.1	d__Bacteria	p__Firmicutes	c__Bacilli	o__Lactobacillales	f__Lactobacillaceae	g__Lactobacillus	s__Lactobacillus_mulieris	98.83	0.13
GCF_007115095.1	d__Bacteria	p__Firmicutes	c__Bacilli	o__Lactobacillales	f__Lactobacillaceae	g__Levilactobacillus	s__Levilactobacillus_sp007115095	99.38	1.25
GCF_007293315.1	d__Bacteria	p__Firmicutes	c__Bacilli	o__Bacillales_H	f__Bacillaceae_D	g__VLXZ01	s__VLXZ01_sp007293315	98.67	2.97
GCF_007301515.1	d__Bacteria	p__Firmicutes	c__Bacilli	o__Bacillales_D	f__Amphibacillaceae	g__TKL69	s__TKL69_sp007301515	99.34	0.44
GCF_007475365.1	d__Bacteria	p__Firmicutes	c__Bacilli	o__Lactobacillales	f__Streptococcaceae	g__Streptococcus	s__Streptococcus_mitis_AX	99.87	0.2
GCF_007559355.1	d__Bacteria	p__Firmicutes	c__Bacilli	o__Bacillales_D	f__Alkalibacillaceae	g__Allobacillus	s__Allobacillus_sp007559355	97.33	0.67
GCF_007559425.1	d__Bacteria	p__Firmicutes	c__Bacilli	o__Bacillales_D	f__Alkalibacillaceae	g__Allobacillus	s__Allobacillus_sp007559425	98.67	0.67
GCF_007570935.1	d__Bacteria	p__Firmicutes	c__Bacilli	o__Lactobacillales	f__Lactobacillaceae	g__Lactobacillus	s__Lactobacillus_sp007570935	98.9	0
GCF_007673305.1	d__Bacteria	p__Firmicutes	c__Bacilli	o__Bacillales	f__Bacillaceae_G	g__Bacillus_A	s__Bacillus_A_mycoides_C	97.69	1.01
[truncated: 652 more rows]

## Sheet: Table_S2
Supplementary table 2 - NCBI metadata isolation source keywords and their assigned niche category
Keyword	Category
plant	Host Associated
swab	Host Associated
Herd	Host Associated
rhizosphere	Host Associated
patient	Host Associated
blood	Host Associated
tissue	Host Associated
wound	Host Associated
root	Host Associated
feces	Host Associated
healthy	Host Associated
gut	Host Associated
human	Host Associated
abscess	Host Associated
tract	Host Associated
chicken	Host Associated
infection	Host Associated
bovine	Host Associated
skin	Host Associated
lung	Host Associated
adult	Host Associated
nodule	Host Associated
cow	Host Associated
female	Host Associated
leaf	Host Associated
liver	Host Associated
tree	Host Associated
aspirate	Host Associated
infected	Host Associated
child	Host Associated
roots	Host Associated
nodules	Host Associated
Human	Host Associated
infant	Host Associated
male	Host Associated
nasal	Host Associated
sponge	Host Associated
intestine	Host Associated
leaves	Host Associated
oral	Host Associated
swine	Host Associated
brain	Host Associated
dog	Host Associated
stool	Host Associated
cattle	Host Associated
goat	Host Associated
biopsy	Host Associated
gall	Host Associated
grass	Host Associated
joint	Host Associated
urine	Host Associated
throat	Host Associated
Swab	Host Associated
breast	Host Associated
bee	Host Associated
aborted	Host Associated
stomach	Host Associated
sputum	Host Associated
foot	Host Associated
host	Host Associated
leg	Host Associated
lymph	Host Associated
pus	Host Associated
rumen	Host Associated
vaginal	Host Associated
bone	Host Associated
plaque	Host Associated
plants	Host Associated
lesion	Host Associated
dental	Host Associated
Blood	Host Associated
clinical	Host Associated
intestinal	Host Associated
ear	Host Associated
fetus	Host Associated
pig	Host Associated
poultry	Host Associated
respiratory	Host Associated
soil	Environmental
water	Environmental
sediment	Environmental
Sea	Environmental
food	Environmental
marine	Environmental
field	Environmental
sea	Environmental
lake	Environmental
seawater	Environmental
spring	Environmental
well	Environmental
environment	Environmental
pond	Environmental
Lake	Environmental
fish	Environmental
sausage	Environmental
column	Environmental
environmental	Environmental
mine	Environmental
oil	Environmental
sand	Environmental
freshwater	Environmental
hydrothermal	Environmental
saline	Environmental
cave	Environmental
River	Environmental
sediments	Environmental
coastal	Environmental
drinking	Environmental
river	Environmental
Water	Environmental
air	Environmental
tidal	Environmental
Raw	Environmental
Surface	Environmental
subsurface	Environmental
Soil	Environmental
desert	Environmental
ocean	Environmental
coal	Environmental
hot	Environmental
mud	Environmental
depth	Environmental
silage	Environmental
estuary	Environmental
Ocean	Environmental
saltern	Environmental

## Sheet: Table_S3
Supplementary table 3 - Family average annotation or ancestral node reconstruction gene count by KO for internal node number and family name
KO	Brite1	Brite2	Brite3	Gene	15	161	371	14	245	13	61	12	1524	2041	55	11	54	896	79	10	1985	335	213	9	170	150	200	8	93	7	6	785	5	1950	178	4	1161	3	34	2	145	125	71	204	131	56	185	446	403
K00001	09100 Metabolism	09111 Xenobiotics biodegradation and metabolism	00982 Drug metabolism - cytochrome P450	E1.1.1.1, adh; alcohol dehydrogenase	0	0	0	0	0	0	0	0	0	0	0	0	0	0	0	0	0	0	0	0	0	0	0	0	0	0	0	0	0	0	0	0	0	0	0	0	0	0	0	0	0	0	0	0	0
K00001	09100 Metabolism	09111 Xenobiotics biodegradation and metabolism	00980 Metabolism of xenobiotics by cytochrome P450	E1.1.1.1, adh; alcohol dehydrogenase	0	0	0	0	0	0	0	0	0	0	0	0	0	0	0	0	0	0	0	0	0	0	0	0	0	0	0	0	0	0	0	0	0	0	0	0	0	0	0	0	0	0	0	0	0
K00001	09100 Metabolism	09111 Xenobiotics biodegradation and metabolism	00626 Naphthalene degradation	E1.1.1.1, adh; alcohol dehydrogenase	0	0	0	0	0	0	0	0	0	0	0	0	0	0	0	0	0	0	0	0	0	0	0	0	0	0	0	0	0	0	0	0	0	0	0	0	0	0	0	0	0	0	0	0	0
K00001	09100 Metabolism	09111 Xenobiotics biodegradation and metabolism	00625 Chloroalkane and chloroalkene degradation	E1.1.1.1, adh; alcohol dehydrogenase	0	0	0	0	0	0	0	0	0	0	0	0	0	0	0	0	0	0	0	0	0	0	0	0	0	0	0	0	0	0	0	0	0	0	0	0	0	0	0	0	0	0	0	0	0
K00001	09100 Metabolism	09108 Metabolism of cofactors and vitamins	00830 Retinol metabolism	E1.1.1.1, adh; alcohol dehydrogenase	0	0	0	0	0	0	0	0	0	0	0	0	0	0	0	0	0	0	0	0	0	0	0	0	0	0	0	0	0	0	0	0	0	0	0	0	0	0	0	0	0	0	0	0	0
K00001	09100 Metabolism	09105 Amino acid metabolism	00350 Tyrosine metabolism	E1.1.1.1, adh; alcohol dehydrogenase	0	0	0	0	0	0	0	0	0	0	0	0	0	0	0	0	0	0	0	0	0	0	0	0	0	0	0	0	0	0	0	0	0	0	0	0	0	0	0	0	0	0	0	0	0
K00001	09100 Metabolism	09103 Lipid metabolism	00071 Fatty acid degradation	E1.1.1.1, adh; alcohol dehydrogenase	0	0	0	0	0	0	0	0	0	0	0	0	0	0	0	0	0	0	0	0	0	0	0	0	0	0	0	0	0	0	0	0	0	0	0	0	0	0	0	0	0	0	0	0	0
K00001	09100 Metabolism	09101 Carbohydrate metabolism	00620 Pyruvate metabolism	E1.1.1.1, adh; alcohol dehydrogenase	0	0	0	0	0	0	0	0	0	0	0	0	0	0	0	0	0	0	0	0	0	0	0	0	0	0	0	0	0	0	0	0	0	0	0	0	0	0	0	0	0	0	0	0	0
K00001	09100 Metabolism	09101 Carbohydrate metabolism	00010 Glycolysis / Gluconeogenesis	E1.1.1.1, adh; alcohol dehydrogenase	0	0	0	0	0	0	0	0	0	0	0	0	0	0	0	0	0	0	0	0	0	0	0	0	0	0	0	0	0	0	0	0	0	0	0	0	0	0	0	0	0	0	0	0	0
K00002	09100 Metabolism	09103 Lipid metabolism	00561 Glycerolipid metabolism	AKR1A1, adh; alcohol dehydrogenase (NADP+)	0	0	0	0	0	0	0	0	0	0	0	0	0	0	0	0	0	0	0	0	0	0	0	0	0	0	0	0	0	0	0	0	0	0	0	0	0	0	0	0	0	0	0	0	0
K00002	09100 Metabolism	09101 Carbohydrate metabolism	00620 Pyruvate metabolism	AKR1A1, adh; alcohol dehydrogenase (NADP+)	0	0	0	0	0	0	0	0	0	0	0	0	0	0	0	0	0	0	0	0	0	0	0	0	0	0	0	0	0	0	0	0	0	0	0	0	0	0	0	0	0	0	0	0	0
K00002	09100 Metabolism	09101 Carbohydrate metabolism	00040 Pentose and glucuronate interconversions	AKR1A1, adh; alcohol dehydrogenase (NADP+)	0	0	0	0	0	0	0	0	0	0	0	0	0	0	0	0	0	0	0	0	0	0	0	0	0	0	0	0	0	0	0	0	0	0	0	0	0	0	0	0	0	0	0	0	0
K00002	09100 Metabolism	09101 Carbohydrate metabolism	00010 Glycolysis / Gluconeogenesis	AKR1A1, adh; alcohol dehydrogenase (NADP+)	0	0	0	0	0	0	0	0	0	0	0	0	0	0	0	0	0	0	0	0	0	0	0	0	0	0	0	0	0	0	0	0	0	0	0	0	0	0	0	0	0	0	0	0	0
K00002	09180 Brite Hierarchies	09183 Protein families: signaling and cellular processes	04147 Exosome	AKR1A1, adh; alcohol dehydrogenase (NADP+)	0	0	0	0	0	0	0	0	0	0	0	0	0	0	0	0	0	0	0	0	0	0	0	0	0	0	0	0	0	0	0	0	0	0	0	0	0	0	0	0	0	0	0	0	0
K00002	09100 Metabolism	09111 Xenobiotics biodegradation and metabolism	00930 Caprolactam degradation	AKR1A1, adh; alcohol dehydrogenase (NADP+)	0	0	0	0	0	0	0	0	0	0	0	0	0	0	0	0	0	0	0	0	0	0	0	0	0	0	0	0	0	0	0	0	0	0	0	0	0	0	0	0	0	0	0	0	0
K00002	09160 Human Diseases	09161 Cancer: overview	05208 Chemical carcinogenesis - reactive oxygen species	AKR1A1, adh; alcohol dehydrogenase (NADP+)	0	0	0	0	0	0	0	0	0	0	0	0	0	0	0	0	0	0	0	0	0	0	0	0	0	0	0	0	0	0	0	0	0	0	0	0	0	0	0	0	0	0	0	0	0
K00002	09100 Metabolism	09101 Carbohydrate metabolism	00053 Ascorbate and aldarate metabolism	AKR1A1, adh; alcohol dehydrogenase (NADP+)	0	0	0	0	0	0	0	0	0	0	0	0	0	0	0	0	0	0	0	0	0	0	0	0	0	0	0	0	0	0	0	0	0	0	0	0	0	0	0	0	0	0	0	0	0
K00003	09100 Metabolism	09105 Amino acid metabolism	00300 Lysine biosynthesis	hom; homoserine dehydrogenase	1	1	1	1	1	1	1	1	1	1	1	1	1	1	0	1	1	1	3	1	1	2	2	1	2	1	1	2	1	1	2	1	0	1	1	1	0	0	0	0	0	0	1	0	0
K00003	09100 Metabolism	09105 Amino acid metabolism	00270 Cysteine and methionine metabolism	hom; homoserine dehydrogenase	1	1	1	1	1	1	1	1	1	1	1	1	1	1	0	1	1	1	3	1	1	2	2	1	2	1	1	2	1	1	2	1	0	1	1	1	0	0	0	0	0	0	1	0	0
K00003	09100 Metabolism	09105 Amino acid metabolism	00260 Glycine, serine and threonine metabolism	hom; homoserine dehydrogenase	1	1	1	1	1	1	1	1	1	1	1	1	1	1	0	1	1	1	3	1	1	2	2	1	2	1	1	2	1	1	2	1	0	1	1	1	0	0	0	0	0	0	1	0	0
K00004	09100 Metabolism	09101 Carbohydrate metabolism	00650 Butanoate metabolism	BDH, butB; (R,R)-butanediol dehydrogenase / meso-butanediol dehydrogenase / diacetyl reductase	1	0	1	1	1	1	0	1	0	0	0	1	0	0	0	1	0	0	0	1	0	0	0	1	0	1	1	1	1	0	1	1	0	1	1	1	0	0	0	0	0	0	0	0	0
K00005	09100 Metabolism	09101 Carbohydrate metabolism	00640 Propanoate metabolism	gldA; glycerol dehydrogenase	1	1	0	1	0	1	1	1	0	0	1	1	1	0	0	1	0	0	0	1	1	0	0	1	0	1	1	1	1	0	1	1	0	1	1	1	0	0	0	0	0	0	0	0	0
K00005	09100 Metabolism	09103 Lipid metabolism	00561 Glycerolipid metabolism	gldA; glycerol dehydrogenase	1	1	0	1	0	1	1	1	0	0	1	1	1	0	0	1	0	0	0	1	1	0	0	1	0	1	1	1	1	0	1	1	0	1	1	1	0	0	0	0	0	0	0	0	0
K00006	09130 Environmental Information Processing	09132 Signal transduction	04011 MAPK signaling pathway - yeast	GPD1; glycerol-3-phosphate dehydrogenase (NAD+)	0	0	0	0	0	0	0	0	0	0	0	0	0	0	0	0	0	0	0	0	0	0	0	0	0	0	0	0	0	0	0	0	0	0	0	0	0	0	0	0	0	0	0	0	0
K00006	09100 Metabolism	09103 Lipid metabolism	00564 Glycerophospholipid metabolism	GPD1; glycerol-3-phosphate dehydrogenase (NAD+)	0	0	0	0	0	0	0	0	0	0	0	0	0	0	0	0	0	0	0	0	0	0	0	0	0	0	0	0	0	0	0	0	0	0	0	0	0	0	0	0	0	0	0	0	0
K00007	09100 Metabolism	09101 Carbohydrate metabolism	00051 Fructose and mannose metabolism	dalD; D-arabinitol 4-dehydrogenase	0	0	0	0	0	0	0	0	0	0	0	0	0	0	0	0	0	0	0	0	0	0	0	0	0	0	0	0	0	0	0	0	0	0	0	0	0	0	0	0	0	0	0	0	0
K00007	09100 Metabolism	09101 Carbohydrate metabolism	00040 Pentose and glucuronate interconversions	dalD; D-arabinitol 4-dehydrogenase	0	0	0	0	0	0	0	0	0	0	0	0	0	0	0	0	0	0	0	0	0	0	0	0	0	0	0	0	0	0	0	0	0	0	0	0	0	0	0	0	0	0	0	0	0
K00008	09100 Metabolism	09101 Carbohydrate metabolism	00051 Fructose and mannose metabolism	SORD, gutB; L-iditol 2-dehydrogenase	0	0	0	0	0	0	0	0	0	1	0	0	1	1	0	1	0	1	0	1	1	0	0	1	0	0	0	0	0	0	0	0	0	0	0	0	0	0	0	0	0	0	0	0	0
K00008	09100 Metabolism	09101 Carbohydrate metabolism	00040 Pentose and glucuronate interconversions	SORD, gutB; L-iditol 2-dehydrogenase	0	0	0	0	0	0	0	0	0	1	0	0	1	1	0	1	0	1	0	1	1	0	0	1	0	0	0	0	0	0	0	0	0	0	0	0	0	0	0	0	0	0	0	0	0
K00009	09100 Metabolism	09101 Carbohydrate metabolism	00051 Fructose and mannose metabolism	mtlD; mannitol-1-phosphate 5-dehydrogenase	1	1	1	1	1	1	1	1	0	1	1	1	1	1	0	1	0	1	1	1	1	1	1	1	1	1	1	0	1	0	1	1	0	1	1	1	0	0	0	0	0	0	0	0	0
K00010	09100 Metabolism	09110 Biosynthesis of other secondary metabolites	00521 Streptomycin biosynthesis	iolG; myo-inositol 2-dehydrogenase / D-chiro-inositol 1-dehydrogenase	1	0	1	1	1	1	1	1	0	1	1	1	1	1	0	1	0	1	1	1	1	1	1	1	1	1	1	1	1	1	1	1	0	1	2	1	0	0	0	0	0	0	0	0	0
K00010	09100 Metabolism	09101 Carbohydrate metabolism	00562 Inositol phosphate metabolism	iolG; myo-inositol 2-dehydrogenase / D-chiro-inositol 1-dehydrogenase	1	0	1	1	1	1	1	1	0	1	1	1	1	1	0	1	0	1	1	1	1	1	1	1	1	1	1	1	1	1	1	1	0	1	2	1	0	0	0	0	0	0	0	0	0
K00011	09100 Metabolism	09101 Carbohydrate metabolism	00040 Pentose and glucuronate interconversions	AKR1B; aldehyde reductase	0	0	0	0	0	0	0	0	0	0	0	0	0	0	0	0	0	0	0	0	0	0	0	0	0	0	0	0	0	0	0	0	0	0	0	0	0	0	0	0	0	0	0	0	0
K00011	09100 Metabolism	09103 Lipid metabolism	00561 Glycerolipid metabolism	AKR1B; aldehyde reductase	0	0	0	0	0	0	0	0	0	0	0	0	0	0	0	0	0	0	0	0	0	0	0	0	0	0	0	0	0	0	0	0	0	0	0	0	0	0	0	0	0	0	0	0	0
K00011	09100 Metabolism	09108 Metabolism of cofactors and vitamins	00790 Folate biosynthesis	AKR1B; aldehyde reductase	0	0	0	0	0	0	0	0	0	0	0	0	0	0	0	0	0	0	0	0	0	0	0	0	0	0	0	0	0	0	0	0	0	0	0	0	0	0	0	0	0	0	0	0	0
K00011	09100 Metabolism	09101 Carbohydrate metabolism	00051 Fructose and mannose metabolism	AKR1B; aldehyde reductase	0	0	0	0	0	0	0	0	0	0	0	0	0	0	0	0	0	0	0	0	0	0	0	0	0	0	0	0	0	0	0	0	0	0	0	0	0	0	0	0	0	0	0	0	0
K00011	09100 Metabolism	09101 Carbohydrate metabolism	00052 Galactose metabolism	AKR1B; aldehyde reductase	0	0	0	0	0	0	0	0	0	0	0	0	0	0	0	0	0	0	0	0	0	0	0	0	0	0	0	0	0	0	0	0	0	0	0	0	0	0	0	0	0	0	0	0	0
K00012	09100 Metabolism	09107 Glycan biosynthesis and metabolism	00541 O-Antigen nucleotide sugar biosynthesis	UGDH, ugd; UDPglucose 6-dehydrogenase	1	2	2	2	2	2	1	2	2	2	1	2	2	2	0	2	2	2	2	2	2	2	2	2	2	2	2	1	1	1	1	1	0	1	2	1	1	0	0	0	1	0	0	0	0
K00012	09100 Metabolism	09101 Carbohydrate metabolism	00040 Pentose and glucuronate interconversions	UGDH, ugd; UDPglucose 6-dehydrogenase	1	2	2	2	2	2	1	2	2	2	1	2	2	2	0	2	2	2	2	2	2	2	2	2	2	2	2	1	1	1	1	1	0	1	2	1	1	0	0	0	1	0	0	0	0
K00012	09100 Metabolism	09101 Carbohydrate metabolism	00520 Amino sugar and nucleotide sugar metabolism	UGDH, ugd; UDPglucose 6-dehydrogenase	1	2	2	2	2	2	1	2	2	2	1	2	2	2	0	2	2	2	2	2	2	2	2	2	2	2	2	1	1	1	1	1	0	1	2	1	1	0	0	0	1	0	0	0	0
K00012	09100 Metabolism	09101 Carbohydrate metabolism	00053 Ascorbate and aldarate metabolism	UGDH, ugd; UDPglucose 6-dehydrogenase	1	2	2	2	2	2	1	2	2	2	1	2	2	2	0	2	2	2	2	2	2	2	2	2	2	2	2	1	1	1	1	1	0	1	2	1	1	0	0	0	1	0	0	0	0
K00013	09100 Metabolism	09105 Amino acid metabolism	00340 Histidine metabolism	hisD; histidinol dehydrogenase	1	1	1	1	1	1	1	1	1	1	1	1	1	1	0	1	1	1	1	1	1	1	1	1	1	1	1	1	1	1	1	1	0	1	1	1	0	0	0	0	0	0	0	0	0
K00014	09100 Metabolism	09110 Biosynthesis of other secondary metabolites	00999 Biosynthesis of various plant secondary metabolites	aroE; shikimate dehydrogenase	1	1	1	1	1	1	1	1	1	1	1	1	1	1	0	1	1	1	1	1	1	1	1	1	1	1	1	1	1	1	1	1	1	1	1	1	1	0	0	1	1	0	1	1	1
K00014	09100 Metabolism	09105 Amino acid metabolism	00400 Phenylalanine, tyrosine and tryptophan biosynthesis	aroE; shikimate dehydrogenase	1	1	1	1	1	1	1	1	1	1	1	1	1	1	0	1	1	1	1	1	1	1	1	1	1	1	1	1	1	1	1	1	1	1	1	1	1	0	0	1	1	0	1	1	1
K00015	09100 Metabolism	09101 Carbohydrate metabolism	00630 Glyoxylate and dicarboxylate metabolism	gyaR, GOR1; glyoxylate reductase	1	1	1	1	1	1	1	1	1	1	1	1	1	1	0	1	1	1	1	1	1	1	1	1	1	1	1	1	1	0	1	1	0	1	0	0	0	0	0	0	0	0	0	0	0
K00016	09100 Metabolism	09105 Amino acid metabolism	00270 Cysteine and methionine metabolism	LDH, ldh; L-lactate dehydrogenase	1	1	1	1	1	1	1	1	1	1	1	1	1	1	0	1	0	1	1	1	1	1	1	1	1	1	1	0	1	1	0	1	1	1	1	1	0	1	0	1	1	1	1	0	0
K00016	09160 Human Diseases	09161 Cancer: overview	05230 Central carbon metabolism in cancer	LDH, ldh; L-lactate dehydrogenase	1	1	1	1	1	1	1	1	1	1	1	1	1	1	0	1	0	1	1	1	1	1	1	1	1	1	1	0	1	1	0	1	1	1	1	1	0	1	0	1	1	1	1	0	0
K00016	09100 Metabolism	09101 Carbohydrate metabolism	00010 Glycolysis / Gluconeogenesis	LDH, ldh; L-lactate dehydrogenase	1	1	1	1	1	1	1	1	1	1	1	1	1	1	0	1	0	1	1	1	1	1	1	1	1	1	1	0	1	1	0	1	1	1	1	1	0	1	0	1	1	1	1	0	0
K00016	09150 Organismal Systems	09152 Endocrine system	04922 Glucagon signaling pathway	LDH, ldh; L-lactate dehydrogenase	1	1	1	1	1	1	1	1	1	1	1	1	1	1	0	1	0	1	1	1	1	1	1	1	1	1	1	0	1	1	0	1	1	1	1	1	0	1	0	1	1	1	1	0	0
K00016	09100 Metabolism	09101 Carbohydrate metabolism	00620 Pyruvate metabolism	LDH, ldh; L-lactate dehydrogenase	1	1	1	1	1	1	1	1	1	1	1	1	1	1	0	1	0	1	1	1	1	1	1	1	1	1	1	0	1	1	0	1	1	1	1	1	0	1	0	1	1	1	1	0	0
K00016	09100 Metabolism	09101 Carbohydrate metabolism	00640 Propanoate metabolism	LDH, ldh; L-lactate dehydrogenase	1	1	1	1	1	1	1	1	1	1	1	1	1	1	0	1	0	1	1	1	1	1	1	1	1	1	1	0	1	1	0	1	1	1	1	1	0	1	0	1	1	1	1	0	0
K00016	09180 Brite Hierarchies	09183 Protein families: signaling and cellular processes	04147 Exosome	LDH, ldh; L-lactate dehydrogenase	1	1	1	1	1	1	1	1	1	1	1	1	1	1	0	1	0	1	1	1	1	1	1	1	1	1	1	0	1	1	0	1	1	1	1	1	0	1	0	1	1	1	1	0	0
K00016	09130 Environmental Information Processing	09132 Signal transduction	04066 HIF-1 signaling pathway	LDH, ldh; L-lactate dehydrogenase	1	1	1	1	1	1	1	1	1	1	1	1	1	1	0	1	0	1	1	1	1	1	1	1	1	1	1	0	1	1	0	1	1	1	1	1	0	1	0	1	1	1	1	0	0
K00018	09100 Metabolism	09105 Amino acid metabolism	00260 Glycine, serine and threonine metabolism	hprA; glycerate dehydrogenase	1	0	0	1	0	1	0	1	0	0	0	1	0	0	0	1	0	0	0	1	0	0	1	1	1	1	1	0	1	0	0	1	0	1	1	1	0	0	0	0	0	0	0	0	0
K00018	09100 Metabolism	09102 Energy metabolism	00680 Methane metabolism	hprA; glycerate dehydrogenase	1	0	0	1	0	1	0	1	0	0	0	1	0	0	0	1	0	0	0	1	0	0	1	1	1	1	1	0	1	0	0	1	0	1	1	1	0	0	0	0	0	0	0	0	0
K00018	09100 Metabolism	09101 Carbohydrate metabolism	00630 Glyoxylate and dicarboxylate metabolism	hprA; glycerate dehydrogenase	1	0	0	1	0	1	0	1	0	0	0	1	0	0	0	1	0	0	0	1	0	0	1	1	1	1	1	0	1	0	0	1	0	1	1	1	0	0	0	0	0	0	0	0	0
K00019	09100 Metabolism	09101 Carbohydrate metabolism	00650 Butanoate metabolism	BDH1, bdhA; 3-hydroxybutyrate dehydrogenase	1	1	1	1	1	1	1	1	0	0	1	1	1	1	0	1	1	1	0	1	1	0	1	1	1	1	1	1	1	0	1	1	0	1	0	0	0	0	0	0	0	0	0	0	0
K00020	09100 Metabolism	09105 Amino acid metabolism	00280 Valine, leucine and isoleucine degradation	HIBADH, mmsB; 3-hydroxyisobutyrate dehydrogenase	2	2	2	2	2	2	1	2	1	1	1	1	1	1	0	1	1	1	2	1	1	2	2	1	2	1	1	2	1	1	2	1	1	1	1	1	0	0	0	1	1	0	1	0	0
K00021	09100 Metabolism	09109 Metabolism of terpenoids and polyketides	00900 Terpenoid backbone biosynthesis	HMGCR; hydroxymethylglutaryl-CoA reductase (NADPH)	0	0	0	0	0	0	0	0	0	0	0	0	0	0	0	0	0	0	0	0	0	0	0	0	0	0	0	0	0	0	0	0	0	0	0	0	0	0	0	0	0	0	0	0	0
K00021	09150 Organismal Systems	09154 Digestive system	04976 Bile secretion	HMGCR; hydroxymethylglutaryl-CoA reductase (NADPH)	0	0	0	0	0	0	0	0	0	0	0	0	0	0	0	0	0	0	0	0	0	0	0	0	0	0	0	0	0	0	0	0	0	0	0	0	0	0	0	0	0	0	0	0	0
K00021	09130 Environmental Information Processing	09132 Signal transduction	04152 AMPK signaling pathway	HMGCR; hydroxymethylglutaryl-CoA reductase (NADPH)	0	0	0	0	0	0	0	0	0	0	0	0	0	0	0	0	0	0	0	0	0	0	0	0	0	0	0	0	0	0	0	0	0	0	0	0	0	0	0	0	0	0	0	0	0
K00022	09100 Metabolism	09111 Xenobiotics biodegradation and metabolism	00930 Caprolactam degradation	HADH; 3-hydroxyacyl-CoA dehydrogenase	0	0	0	0	0	0	0	0	0	0	0	0	0	0	0	0	0	0	0	0	0	0	0	0	0	0	0	0	0	0	0	0	0	0	0	0	0	0	0	0	0	0	0	0	0
K00022	09100 Metabolism	09109 Metabolism of terpenoids and polyketides	00281 Geraniol degradation	HADH; 3-hydroxyacyl-CoA dehydrogenase	0	0	0	0	0	0	0	0	0	0	0	0	0	0	0	0	0	0	0	0	0	0	0	0	0	0	0	0	0	0	0	0	0	0	0	0	0	0	0	0	0	0	0	0	0
K00022	09100 Metabolism	09105 Amino acid metabolism	00280 Valine, leucine and isoleucine degradation	HADH; 3-hydroxyacyl-CoA dehydrogenase	0	0	0	0	0	0	0	0	0	0	0	0	0	0	0	0	0	0	0	0	0	0	0	0	0	0	0	0	0	0	0	0	0	0	0	0	0	0	0	0	0	0	0	0	0
K00022	09100 Metabolism	09103 Lipid metabolism	00071 Fatty acid degradation	HADH; 3-hydroxyacyl-CoA dehydrogenase	0	0	0	0	0	0	0	0	0	0	0	0	0	0	0	0	0	0	0	0	0	0	0	0	0	0	0	0	0	0	0	0	0	0	0	0	0	0	0	0	0	0	0	0	0
K00022	09100 Metabolism	09101 Carbohydrate metabolism	00650 Butanoate metabolism	HADH; 3-hydroxyacyl-CoA dehydrogenase	0	0	0	0	0	0	0	0	0	0	0	0	0	0	0	0	0	0	0	0	0	0	0	0	0	0	0	0	0	0	0	0	0	0	0	0	0	0	0	0	0	0	0	0	0
K00022	09100 Metabolism	09105 Amino acid metabolism	00380 Tryptophan metabolism	HADH; 3-hydroxyacyl-CoA dehydrogenase	0	0	0	0	0	0	0	0	0	0	0	0	0	0	0	0	0	0	0	0	0	0	0	0	0	0	0	0	0	0	0	0	0	0	0	0	0	0	0	0	0	0	0	0	0
K00022	09100 Metabolism	09105 Amino acid metabolism	00310 Lysine degradation	HADH; 3-hydroxyacyl-CoA dehydrogenase	0	0	0	0	0	0	0	0	0	0	0	0	0	0	0	0	0	0	0	0	0	0	0	0	0	0	0	0	0	0	0	0	0	0	0	0	0	0	0	0	0	0	0	0	0
K00022	09100 Metabolism	09103 Lipid metabolism	00062 Fatty acid elongation	HADH; 3-hydroxyacyl-CoA dehydrogenase	0	0	0	0	0	0	0	0	0	0	0	0	0	0	0	0	0	0	0	0	0	0	0	0	0	0	0	0	0	0	0	0	0	0	0	0	0	0	0	0	0	0	0	0	0
K00023	09100 Metabolism	09101 Carbohydrate metabolism	00650 Butanoate metabolism	phbB; acetoacetyl-CoA reductase	0	0	0	0	1	1	0	1	1	0	0	1	0	1	0	1	1	1	0	1	1	0	0	1	0	1	1	1	1	0	1	1	0	1	0	0	0	0	0	0	0	0	0	0	0
K00023	09100 Metabolism	09101 Carbohydrate metabolism	00630 Glyoxylate and dicarboxylate metabolism	phbB; acetoacetyl-CoA reductase	0	0	0	0	1	1	0	1	1	0	0	1	0	1	0	1	1	1	0	1	1	0	0	1	0	1	1	1	1	0	1	1	0	1	0	0	0	0	0	0	0	0	0	0	0
K00024	09100 Metabolism	09101 Carbohydrate metabolism	00020 Citrate cycle (TCA cycle)	mdh; malate dehydrogenase	1	1	1	1	1	1	1	1	1	1	1	1	1	1	0	1	1	1	1	1	1	1	1	1	1	1	1	1	1	1	1	1	0	1	1	1	0	0	0	0	0	0	0	0	0
K00024	09100 Metabolism	09101 Carbohydrate metabolism	00620 Pyruvate metabolism	mdh; malate dehydrogenase	1	1	1	1	1	1	1	1	1	1	1	1	1	1	0	1	1	1	1	1	1	1	1	1	1	1	1	1	1	1	1	1	0	1	1	1	0	0	0	0	0	0	0	0	0
K00024	09100 Metabolism	09105 Amino acid metabolism	00270 Cysteine and methionine metabolism	mdh; malate dehydrogenase	1	1	1	1	1	1	1	1	1	1	1	1	1	1	0	1	1	1	1	1	1	1	1	1	1	1	1	1	1	1	1	1	0	1	1	1	0	0	0	0	0	0	0	0	0
K00024	09100 Metabolism	09101 Carbohydrate metabolism	00630 Glyoxylate and dicarboxylate metabolism	mdh; malate dehydrogenase	1	1	1	1	1	1	1	1	1	1	1	1	1	1	0	1	1	1	1	1	1	1	1	1	1	1	1	1	1	1	1	1	0	1	1	1	0	0	0	0	0	0	0	0	0
K00024	09100 Metabolism	09102 Energy metabolism	00720 Carbon fixation pathways in prokaryotes	mdh; malate dehydrogenase	1	1	1	1	1	1	1	1	1	1	1	1	1	1	0	1	1	1	1	1	1	1	1	1	1	1	1	1	1	1	1	1	0	1	1	1	0	0	0	0	0	0	0	0	0
K00024	09100 Metabolism	09102 Energy metabolism	00710 Carbon fixation in photosynthetic organisms	mdh; malate dehydrogenase	1	1	1	1	1	1	1	1	1	1	1	1	1	1	0	1	1	1	1	1	1	1	1	1	1	1	1	1	1	1	1	1	0	1	1	1	0	0	0	0	0	0	0	0	0
K00024	09100 Metabolism	09102 Energy metabolism	00680 Methane metabolism	mdh; malate dehydrogenase	1	1	1	1	1	1	1	1	1	1	1	1	1	1	0	1	1	1	1	1	1	1	1	1	1	1	1	1	1	1	1	1	0	1	1	1	0	0	0	0	0	0	0	0	0
K00025	09100 Metabolism	09102 Energy metabolism	00710 Carbon fixation in photosynthetic organisms	MDH1; malate dehydrogenase	0	0	0	0	0	0	0	0	0	0	0	0	0	0	0	0	0	0	0	0	0	0	0	0	0	0	0	0	0	0	0	0	0	0	0	0	0	0	0	0	0	0	0	0	0
K00025	09100 Metabolism	09101 Carbohydrate metabolism	00620 Pyruvate metabolism	MDH1; malate dehydrogenase	0	0	0	0	0	0	0	0	0	0	0	0	0	0	0	0	0	0	0	0	0	0	0	0	0	0	0	0	0	0	0	0	0	0	0	0	0	0	0	0	0	0	0	0	0
K00025	09100 Metabolism	09105 Amino acid metabolism	00270 Cysteine and methionine metabolism	MDH1; malate dehydrogenase	0	0	0	0	0	0	0	0	0	0	0	0	0	0	0	0	0	0	0	0	0	0	0	0	0	0	0	0	0	0	0	0	0	0	0	0	0	0	0	0	0	0	0	0	0
K00025	09100 Metabolism	09101 Carbohydrate metabolism	00630 Glyoxylate and dicarboxylate metabolism	MDH1; malate dehydrogenase	0	0	0	0	0	0	0	0	0	0	0	0	0	0	0	0	0	0	0	0	0	0	0	0	0	0	0	0	0	0	0	0	0	0	0	0	0	0	0	0	0	0	0	0	0
K00025	09100 Metabolism	09101 Carbohydrate metabolism	00020 Citrate cycle (TCA cycle)	MDH1; malate dehydrogenase	0	0	0	0	0	0	0	0	0	0	0	0	0	0	0	0	0	0	0	0	0	0	0	0	0	0	0	0	0	0	0	0	0	0	0	0	0	0	0	0	0	0	0	0	0
K00025	09150 Organismal Systems	09155 Excretory system	04964 Proximal tubule bicarbonate reclamation	MDH1; malate dehydrogenase	0	0	0	0	0	0	0	0	0	0	0	0	0	0	0	0	0	0	0	0	0	0	0	0	0	0	0	0	0	0	0	0	0	0	0	0	0	0	0	0	0	0	0	0	0
K00026	09100 Metabolism	09102 Energy metabolism	00710 Carbon fixation in photosynthetic organisms	MDH2; malate dehydrogenase	0	0	0	0	0	0	0	0	0	0	0	0	0	0	0	0	0	0	0	0	0	0	0	0	0	0	0	0	0	0	0	0	0	0	0	0	0	0	0	0	0	0	0	0	0
K00026	09100 Metabolism	09101 Carbohydrate metabolism	00630 Glyoxylate and dicarboxylate metabolism	MDH2; malate dehydrogenase	0	0	0	0	0	0	0	0	0	0	0	0	0	0	0	0	0	0	0	0	0	0	0	0	0	0	0	0	0	0	0	0	0	0	0	0	0	0	0	0	0	0	0	0	0
K00026	09100 Metabolism	09105 Amino acid metabolism	00270 Cysteine and methionine metabolism	MDH2; malate dehydrogenase	0	0	0	0	0	0	0	0	0	0	0	0	0	0	0	0	0	0	0	0	0	0	0	0	0	0	0	0	0	0	0	0	0	0	0	0	0	0	0	0	0	0	0	0	0
K00026	09100 Metabolism	09101 Carbohydrate metabolism	00620 Pyruvate metabolism	MDH2; malate dehydrogenase	0	0	0	0	0	0	0	0	0	0	0	0	0	0	0	0	0	0	0	0	0	0	0	0	0	0	0	0	0	0	0	0	0	0	0	0	0	0	0	0	0	0	0	0	0
K00026	09100 Metabolism	09101 Carbohydrate metabolism	00020 Citrate cycle (TCA cycle)	MDH2; malate dehydrogenase	0	0	0	0	0	0	0	0	0	0	0	0	0	0	0	0	0	0	0	0	0	0	0	0	0	0	0	0	0	0	0	0	0	0	0	0	0	0	0	0	0	0	0	0	0
K00027	09130 Environmental Information Processing	09132 Signal transduction	02020 Two-component system	ME2, sfcA, maeA; malate dehydrogenase (oxaloacetate-decarboxylating)	1	1	1	1	1	1	1	1	1	1	1	1	1	2	0	1	1	1	1	1	1	1	1	1	1	1	1	2	1	1	1	1	1	1	2	1	1	0	0	1	1	0	1	1	1
K00027	09100 Metabolism	09101 Carbohydrate metabolism	00620 Pyruvate metabolism	ME2, sfcA, maeA; malate dehydrogenase (oxaloacetate-decarboxylating)	1	1	1	1	1	1	1	1	1	1	1	1	1	2	0	1	1	1	1	1	1	1	1	1	1	1	1	2	1	1	1	1	1	1	2	1	1	0	0	1	1	0	1	1	1
K00028	09100 Metabolism	09102 Energy metabolism	00710 Carbon fixation in photosynthetic organisms	E1.1.1.39; malate dehydrogenase (decarboxylating)	0	0	0	0	0	0	0	0	0	0	0	0	0	0	0	0	0	0	0	0	0	0	0	0	0	0	0	0	0	0	0	0	0	0	0	0	0	0	0	0	0	0	0	0	0
K00028	09100 Metabolism	09101 Carbohydrate metabolism	00620 Pyruvate metabolism	E1.1.1.39; malate dehydrogenase (decarboxylating)	0	0	0	0	0	0	0	0	0	0	0	0	0	0	0	0	0	0	0	0	0	0	0	0	0	0	0	0	0	0	0	0	0	0	0	0	0	0	0	0	0	0	0	0	0
K00029	09100 Metabolism	09102 Energy metabolism	00710 Carbon fixation in photosynthetic organisms	E1.1.1.40, maeB; malate dehydrogenase (oxaloacetate-decarboxylating)(NADP+)	1	1	1	1	1	1	0	1	1	1	0	1	1	0	0	1	1	0	0	1	1	0	0	1	0	1	1	1	1	1	1	1	0	1	0	0	0	0	0	0	0	0	0	0	0
K00029	09150 Organismal Systems	09152 Endocrine system	03320 PPAR signaling pathway	E1.1.1.40, maeB; malate dehydrogenase (oxaloacetate-decarboxylating)(NADP+)	1	1	1	1	1	1	0	1	1	1	0	1	1	0	0	1	1	0	0	1	1	0	0	1	0	1	1	1	1	1	1	1	0	1	0	0	0	0	0	0	0	0	0	0	0
K00029	09100 Metabolism	09101 Carbohydrate metabolism	00620 Pyruvate metabolism	E1.1.1.40, maeB; malate dehydrogenase (oxaloacetate-decarboxylating)(NADP+)	1	1	1	1	1	1	0	1	1	1	0	1	1	0	0	1	1	0	0	1	1	0	0	1	0	1	1	1	1	1	1	1	0	1	0	0	0	0	0	0	0	0	0	0	0
K00030	09100 Metabolism	09101 Carbohydrate metabolism	00020 Citrate cycle (TCA cycle)	IDH3; isocitrate dehydrogenase (NAD+)	0	0	0	0	0	0	0	0	0	0	0	0	0	0	0	0	0	0	0	0	0	0	0	0	0	0	0	0	0	0	0	0	0	0	0	0	0	0	0	0	0	0	0	0	0
K00031	09160 Human Diseases	09161 Cancer: overview	05230 Central carbon metabolism in cancer	IDH1, IDH2, icd; isocitrate dehydrogenase	1	1	1	1	1	1	1	1	1	1	1	1	1	1	0	1	1	1	1	1	1	1	1	1	1	1	1	1	1	1	1	1	0	1	1	1	0	0	0	0	0	0	0	0	0
K00031	09100 Metabolism	09101 Carbohydrate metabolism	00020 Citrate cycle (TCA cycle)	IDH1, IDH2, icd; isocitrate dehydrogenase	1	1	1	1	1	1	1	1	1	1	1	1	1	1	0	1	1	1	1	1	1	1	1	1	1	1	1	1	1	1	1	1	0	1	1	1	0	0	0	0	0	0	0	0	0
K00031	09140 Cellular Processes	09141 Transport and catabolism	04146 Peroxisome	IDH1, IDH2, icd; isocitrate dehydrogenase	1	1	1	1	1	1	1	1	1	1	1	1	1	1	0	1	1	1	1	1	1	1	1	1	1	1	1	1	1	1	1	1	0	1	1	1	0	0	0	0	0	0	0	0	0
K00031	09100 Metabolism	09106 Metabolism of other amino acids	00480 Glutathione metabolism	IDH1, IDH2, icd; isocitrate dehydrogenase	1	1	1	1	1	1	1	1	1	1	1	1	1	1	0	1	1	1	1	1	1	1	1	1	1	1	1	1	1	1	1	1	0	1	1	1	0	0	0	0	0	0	0	0	0
K00031	09100 Metabolism	09102 Energy metabolism	00720 Carbon fixation pathways in prokaryotes	IDH1, IDH2, icd; isocitrate dehydrogenase	1	1	1	1	1	1	1	1	1	1	1	1	1	1	0	1	1	1	1	1	1	1	1	1	1	1	1	1	1	1	1	1	0	1	1	1	0	0	0	0	0	0	0	0	0
K00032	09100 Metabolism	09101 Carbohydrate metabolism	00030 Pentose phosphate pathway	E1.1.1.43; phosphogluconate 2-dehydrogenase	0	0	0	0	0	0	0	0	0	0	0	0	0	0	0	0	0	0	0	0	0	0	0	0	0	0	0	0	0	0	0	0	0	0	0	0	0	0	0	0	0	0	0	0	0
K00032	09100 Metabolism	09106 Metabolism of other amino acids	00480 Glutathione metabolism	E1.1.1.43; phosphogluconate 2-dehydrogenase	0	0	0	0	0	0	0	0	0	0	0	0	0	0	0	0	0	0	0	0	0	0	0	0	0	0	0	0	0	0	0	0	0	0	0	0	0	0	0	0	0	0	0	0	0
K00033	09100 Metabolism	09106 Metabolism of other amino acids	00480 Glutathione metabolism	PGD, gnd, gntZ; 6-phosphogluconate dehydrogenase	2	1	2	2	2	2	1	2	0	1	1	1	1	1	0	1	1	1	1	1	1	1	1	1	1	1	1	1	1	1	1	1	0	1	2	1	0	0	0	1	0	0	1	1	0
K00033	09100 Metabolism	09101 Carbohydrate metabolism	00030 Pentose phosphate pathway	PGD, gnd, gntZ; 6-phosphogluconate dehydrogenase	2	1	2	2	2	2	1	2	0	1	1	1	1	1	0	1	1	1	1	1	1	1	1	1	1	1	1	1	1	1	1	1	0	1	2	1	0	0	0	1	0	0	1	1	0
K00034	09100 Metabolism	09101 Carbohydrate metabolism	00030 Pentose phosphate pathway	gdh; glucose 1-dehydrogenase	1	0	1	1	1	1	0	1	0	0	0	1	0	0	0	1	0	1	0	1	1	0	0	1	0	1	1	0	1	0	0	1	0	1	1	1	0	0	0	0	0	0	0	0	0
K00035	09100 Metabolism	09101 Carbohydrate metabolism	00052 Galactose metabolism	gal; D-galactose 1-dehydrogenase	0	0	0	0	0	0	0	0	0	0	0	0	0	0	0	0	0	0	0	0	0	0	0	0	0	0	0	0	0	0	0	0	0	0	0	0	0	0	0	0	0	0	0	0	0
K00036	09160 Human Diseases	09166 Cardiovascular disease	05415 Diabetic cardiomyopathy	G6PD, zwf; glucose-6-phosphate 1-dehydrogenase	1	1	1	1	1	1	1	1	0	1	1	1	1	1	0	1	1	1	1	1	1	0	1	1	1	1	1	1	1	1	1	1	0	1	2	1	0	0	0	0	0	0	0	1	0
K00036	09160 Human Diseases	09161 Cancer: overview	05230 Central carbon metabolism in cancer	G6PD, zwf; glucose-6-phosphate 1-dehydrogenase	1	1	1	1	1	1	1	1	0	1	1	1	1	1	0	1	1	1	1	1	1	0	1	1	1	1	1	1	1	1	1	1	0	1	2	1	0	0	0	0	0	0	0	1	0
K00036	09100 Metabolism	09106 Metabolism of other amino acids	00480 Glutathione metabolism	G6PD, zwf; glucose-6-phosphate 1-dehydrogenase	1	1	1	1	1	1	1	1	0	1	1	1	1	1	0	1	1	1	1	1	1	0	1	1	1	1	1	1	1	1	1	1	0	1	2	1	0	0	0	0	0	0	0	1	0
K00036	09100 Metabolism	09101 Carbohydrate metabolism	00030 Pentose phosphate pathway	G6PD, zwf; glucose-6-phosphate 1-dehydrogenase	1	1	1	1	1	1	1	1	0	1	1	1	1	1	0	1	1	1	1	1	1	0	1	1	1	1	1	1	1	1	1	1	0	1	2	1	0	0	0	0	0	0	0	1	0
K00036	09180 Brite Hierarchies	09183 Protein families: signaling and cellular processes	04147 Exosome	G6PD, zwf; glucose-6-phosphate 1-dehydrogenase	1	1	1	1	1	1	1	1	0	1	1	1	1	1	0	1	1	1	1	1	1	0	1	1	1	1	1	1	1	1	1	1	0	1	2	1	0	0	0	0	0	0	0	1	0
K00037	09100 Metabolism	09103 Lipid metabolism	00120 Primary bile acid biosynthesis	AKR1C4; 3alpha-hydroxysteroid 3-dehydrogenase / chlordecone reductase	0	0	0	0	0	0	0	0	0	0	0	0	0	0	0	0	0	0	0	0	0	0	0	0	0	0	0	0	0	0	0	0	0	0	0	0	0	0	0	0	0	0	0	0	0
K00037	09100 Metabolism	09103 Lipid metabolism	00140 Steroid hormone biosynthesis	AKR1C4; 3alpha-hydroxysteroid 3-dehydrogenase / chlordecone reductase	0	0	0	0	0	0	0	0	0	0	0	0	0	0	0	0	0	0	0	0	0	0	0	0	0	0	0	0	0	0	0	0	0	0	0	0	0	0	0	0	0	0	0	0	0
K00037	09160 Human Diseases	09161 Cancer: overview	05208 Chemical carcinogenesis - reactive oxygen species	AKR1C4; 3alpha-hydroxysteroid 3-dehydrogenase / chlordecone reductase	0	0	0	0	0	0	0	0	0	0	0	0	0	0	0	0	0	0	0	0	0	0	0	0	0	0	0	0	0	0	0	0	0	0	0	0	0	0	0	0	0	0	0	0	0
K00038	09100 Metabolism	09103 Lipid metabolism	00140 Steroid hormone biosynthesis	E1.1.1.53; 3alpha(or 20beta)-hydroxysteroid dehydrogenase	1	0	1	1	1	1	1	1	0	0	1	1	1	1	0	1	0	1	0	1	1	1	0	1	1	1	1	0	1	0	1	1	0	1	1	1	0	0	0	0	0	0	0	0	0
K00039	09100 Metabolism	09101 Carbohydrate metabolism	00040 Pentose and glucuronate interconversions	rbtD; ribitol 2-dehydrogenase	0	0	0	0	0	0	0	0	0	0	0	0	0	0	0	0	0	0	0	0	0	0	0	0	0	0	0	0	0	0	0	0	0	0	0	0	0	0	0	0	0	0	0	0	0
K00040	09100 Metabolism	09101 Carbohydrate metabolism	00040 Pentose and glucuronate interconversions	uxuB; fructuronate reductase	0	0	0	0	0	0	0	0	0	0	0	0	0	0	0	0	0	0	0	0	0	0	0	0	0	0	0	0	0	0	0	0	0	0	0	0	0	0	0	0	0	0	0	0	0
K00041	09100 Metabolism	09101 Carbohydrate metabolism	00040 Pentose and glucuronate interconversions	uxaB; tagaturonate reductase	1	0	1	1	1	1	0	1	0	1	0	1	1	1	0	1	0	1	1	1	1	0	1	1	1	1	1	1	1	0	1	1	1	1	1	1	0	0	0	0	1	0	1	0	0
K00042	09100 Metabolism	09101 Carbohydrate metabolism	00630 Glyoxylate and dicarboxylate metabolism	garR, glxR; 2-hydroxy-3-oxopropionate reductase	0	1	0	1	0	1	0	1	0	0	0	1	0	0	0	1	1	0	1	1	0	0	1	1	1	1	0	0	0	0	0	0	0	0	0	0	0	0	0	0	0	0	0	0	0
K00043	09100 Metabolism	09101 Carbohydrate metabolism	00650 Butanoate metabolism	gbd; 4-hydroxybutyrate dehydrogenase	0	0	0	0	0	0	0	0	0	0	0	0	0	0	0	0	0	0	0	0	0	0	0	0	0	0	0	0	0	0	0	0	0	0	0	0	0	0	0	0	0	0	0	0	0
K00044	09150 Organismal Systems	09152 Endocrine system	04913 Ovarian steroidogenesis	HSD17B1; 17beta-estradiol 17-dehydrogenase	0	0	0	0	0	0	0	0	0	0	0	0	0	0	0	0	0	0	0	0	0	0	0	0	0	0	0	0	0	0	0	0	0	0	0	0	0	0	0	0	0	0	0	0	0
K00044	09100 Metabolism	09103 Lipid metabolism	00140 Steroid hormone biosynthesis	HSD17B1; 17beta-estradiol 17-dehydrogenase	0	0	0	0	0	0	0	0	0	0	0	0	0	0	0	0	0	0	0	0	0	0	0	0	0	0	0	0	0	0	0	0	0	0	0	0	0	0	0	0	0	0	0	0	0
K00045	09100 Metabolism	09101 Carbohydrate metabolism	00051 Fructose and mannose metabolism	E1.1.1.67, mtlK; mannitol 2-dehydrogenase	0	0	0	0	0	0	0	0	0	0	0	0	0	0	0	0	0	0	0	0	0	0	0	0	0	0	0	0	0	0	0	0	0	0	0	0	0	0	0	0	0	0	0	0	0
K00046	09190 Not Included in Pathway or Brite	09191 Unclassified: metabolism	99980 Enzymes with EC numbers	idnO; gluconate 5-dehydrogenase	1	1	1	1	1	1	1	1	1	1	1	1	1	2	0	1	0	1	1	1	1	1	1	1	1	1	1	1	1	0	1	1	0	1	1	1	0	0	0	0	0	0	1	0	0
K00048	09100 Metabolism	09101 Carbohydrate metabolism	00640 Propanoate metabolism	fucO; lactaldehyde reductase	0	0	0	0	0	0	0	0	0	0	0	0	0	0	0	0	0	0	0	0	0	0	0	0	0	0	0	0	0	0	0	0	0	0	0	0	1	0	0	0	1	0	0	0	0
K00048	09100 Metabolism	09101 Carbohydrate metabolism	00630 Glyoxylate and dicarboxylate metabolism	fucO; lactaldehyde reductase	0	0	0	0	0	0	0	0	0	0	0	0	0	0	0	0	0	0	0	0	0	0	0	0	0	0	0	0	0	0	0	0	0	0	0	0	1	0	0	0	1	0	0	0	0
K00049	09100 Metabolism	09105 Amino acid metabolism	00260 Glycine, serine and threonine metabolism	GRHPR; glyoxylate/hydroxypyruvate reductase	0	0	0	0	0	0	0	0	0	0	0	0	0	0	0	0	0	0	0	0	0	0	0	0	0	0	0	0	0	0	0	0	0	0	0	0	0	0	0	0	0	0	0	0	0
K00049	09100 Metabolism	09101 Carbohydrate metabolism	00620 Pyruvate metabolism	GRHPR; glyoxylate/hydroxypyruvate reductase	0	0	0	0	0	0	0	0	0	0	0	0	0	0	0	0	0	0	0	0	0	0	0	0	0	0	0	0	0	0	0	0	0	0	0	0	0	0	0	0	0	0	0	0	0
K00049	09100 Metabolism	09101 Carbohydrate metabolism	00630 Glyoxylate and dicarboxylate metabolism	GRHPR; glyoxylate/hydroxypyruvate reductase	0	0	0	0	0	0	0	0	0	0	0	0	0	0	0	0	0	0	0	0	0	0	0	0	0	0	0	0	0	0	0	0	0	0	0	0	0	0	0	0	0	0	0	0	0
K00051	09100 Metabolism	09101 Carbohydrate metabolism	00620 Pyruvate metabolism	E1.1.1.82; malate dehydrogenase (NADP+)	0	0	0	0	0	0	0	0	0	0	0	0	0	0	0	0	0	0	0	0	0	0	0	0	0	0	0	0	0	0	0	0	0	0	0	0	0	0	0	0	0	0	0	0	0
K00051	09100 Metabolism	09102 Energy metabolism	00710 Carbon fixation in photosynthetic organisms	E1.1.1.82; malate dehydrogenase (NADP+)	0	0	0	0	0	0	0	0	0	0	0	0	0	0	0	0	0	0	0	0	0	0	0	0	0	0	0	0	0	0	0	0	0	0	0	0	0	0	0	0	0	0	0	0	0
K00052	09100 Metabolism	09105 Amino acid metabolism	00290 Valine, leucine and isoleucine biosynthesis	leuB, IMDH; 3-isopropylmalate dehydrogenase	1	1	1	1	1	1	1	1	1	1	1	1	1	1	0	1	1	1	1	1	1	1	1	1	1	1	1	1	1	1	1	1	0	1	1	1	0	0	0	0	0	0	0	0	0
K00052	09100 Metabolism	09101 Carbohydrate metabolism	00660 C5-Branched dibasic acid metabolism	leuB, IMDH; 3-isopropylmalate dehydrogenase	1	1	1	1	1	1	1	1	1	1	1	1	1	1	0	1	1	1	1	1	1	1	1	1	1	1	1	1	1	1	1	1	0	1	1	1	0	0	0	0	0	0	0	0	0
K00053	09100 Metabolism	09105 Amino acid metabolism	00290 Valine, leucine and isoleucine biosynthesis	ilvC; ketol-acid reductoisomerase	1	1	1	1	1	1	1	1	1	1	1	1	1	1	0	1	1	1	1	1	1	1	1	1	1	1	1	1	1	1	1	1	0	1	1	1	0	0	0	0	0	0	0	0	0
K00053	09100 Metabolism	09108 Metabolism of cofactors and vitamins	00770 Pantothenate and CoA biosynthesis	ilvC; ketol-acid reductoisomerase	1	1	1	1	1	1	1	1	1	1	1	1	1	1	0	1	1	1	1	1	1	1	1	1	1	1	1	1	1	1	1	1	0	1	1	1	0	0	0	0	0	0	0	0	0
K00054	09100 Metabolism	09109 Metabolism of terpenoids and polyketides	00900 Terpenoid backbone biosynthesis	mvaA; hydroxymethylglutaryl-CoA reductase	1	0	0	1	0	1	1	1	0	0	1	1	1	0	0	1	0	0	0	0	0	0	0	0	0	0	0	0	0	0	0	0	0	0	0	0	0	0	0	0	0	0	0	0	0
K00055	09100 Metabolism	09111 Xenobiotics biodegradation and metabolism	00623 Toluene degradation	E1.1.1.90; aryl-alcohol dehydrogenase	0	0	0	0	0	0	0	0	0	0	0	0	0	0	0	0	0	0	0	0	0	0	0	0	0	0	0	0	0	0	0	0	0	0	0	0	0	0	0	0	0	0	0	0	0
K00055	09100 Metabolism	09105 Amino acid metabolism	00350 Tyrosine metabolism	E1.1.1.90; aryl-alcohol dehydrogenase	0	0	0	0	0	0	0	0	0	0	0	0	0	0	0	0	0	0	0	0	0	0	0	0	0	0	0	0	0	0	0	0	0	0	0	0	0	0	0	0	0	0	0	0	0
K00055	09100 Metabolism	09105 Amino acid metabolism	00360 Phenylalanine metabolism	E1.1.1.90; aryl-alcohol dehydrogenase	0	0	0	0	0	0	0	0	0	0	0	0	0	0	0	0	0	0	0	0	0	0	0	0	0	0	0	0	0	0	0	0	0	0	0	0	0	0	0	0	0	0	0	0	0
K00055	09100 Metabolism	09111 Xenobiotics biodegradation and metabolism	00622 Xylene degradation	E1.1.1.90; aryl-alcohol dehydrogenase	0	0	0	0	0	0	0	0	0	0	0	0	0	0	0	0	0	0	0	0	0	0	0	0	0	0	0	0	0	0	0	0	0	0	0	0	0	0	0	0	0	0	0	0	0
K00057	09100 Metabolism	09103 Lipid metabolism	00564 Glycerophospholipid metabolism	gpsA; glycerol-3-phosphate dehydrogenase (NAD(P)+)	1	1	1	1	1	1	1	1	1	1	1	1	1	1	1	1	1	1	1	1	1	1	1	1	1	1	1	1	1	1	1	1	1	1	1	1	1	1	1	1	1	1	1	1	1
K00058	09100 Metabolism	09105 Amino acid metabolism	00260 Glycine, serine and threonine metabolism	serA, PHGDH; D-3-phosphoglycerate dehydrogenase / 2-oxoglutarate reductase	2	2	2	2	2	2	2	2	2	2	2	2	2	2	0	2	1	2	2	2	2	2	2	2	2	2	2	2	2	1	2	2	0	2	2	2	0	0	0	0	0	0	0	0	0
K00058	09100 Metabolism	09105 Amino acid metabolism	00270 Cysteine and methionine metabolism	serA, PHGDH; D-3-phosphoglycerate dehydrogenase / 2-oxoglutarate reductase	2	2	2	2	2	2	2	2	2	2	2	2	2	2	0	2	1	2	2	2	2	2	2	2	2	2	2	2	2	1	2	2	0	2	2	2	0	0	0	0	0	0	0	0	0
K00058	09180 Brite Hierarchies	09183 Protein families: signaling and cellular processes	04147 Exosome	serA, PHGDH; D-3-phosphoglycerate dehydrogenase / 2-oxoglutarate reductase	2	2	2	2	2	2	2	2	2	2	2	2	2	2	0	2	1	2	2	2	2	2	2	2	2	2	2	2	2	1	2	2	0	2	2	2	0	0	0	0	0	0	0	0	0
K00058	09100 Metabolism	09102 Energy metabolism	00680 Methane metabolism	serA, PHGDH; D-3-phosphoglycerate dehydrogenase / 2-oxoglutarate reductase	2	2	2	2	2	2	2	2	2	2	2	2	2	2	0	2	1	2	2	2	2	2	2	2	2	2	2	2	2	1	2	2	0	2	2	2	0	0	0	0	0	0	0	0	0
K00059	09100 Metabolism	09108 Metabolism of cofactors and vitamins	00780 Biotin metabolism	fabG, OAR1; 3-oxoacyl-	6	6	6	6	6	6	4	5	4	4	4	4	4	6	0	4	4	5	4	4	4	4	4	4	4	4	4	8	4	2	7	4	1	5	6	5	0	0	0	1	1	0	1	2	0
K00059	09100 Metabolism	09103 Lipid metabolism	00061 Fatty acid biosynthesis	fabG, OAR1; 3-oxoacyl-	6	6	6	6	6	6	4	5	4	4	4	4	4	6	0	4	4	5	4	4	4	4	4	4	4	4	4	8	4	2	7	4	1	5	6	5	0	0	0	1	1	0	1	2	0
K00059	09100 Metabolism	09110 Biosynthesis of other secondary metabolites	00333 Prodigiosin biosynthesis	fabG, OAR1; 3-oxoacyl-	6	6	6	6	6	6	4	5	4	4	4	4	4	6	0	4	4	5	4	4	4	4	4	4	4	4	4	8	4	2	7	4	1	5	6	5	0	0	0	1	1	0	1	2	0
K00059	09180 Brite Hierarchies	09181 Protein families: metabolism	01004 Lipid biosynthesis proteins	fabG, OAR1; 3-oxoacyl-	6	6	6	6	6	6	4	5	4	4	4	4	4	6	0	4	4	5	4	4	4	4	4	4	4	4	4	8	4	2	7	4	1	5	6	5	0	0	0	1	1	0	1	2	0
K00060	09100 Metabolism	09105 Amino acid metabolism	00260 Glycine, serine and threonine metabolism	tdh; threonine 3-dehydrogenase	1	1	1	1	1	1	1	1	0	1	1	1	1	1	0	1	0	1	0	1	1	1	0	1	1	1	1	0	1	1	0	1	0	0	0	0	0	0	0	1	0	0	1	1	0
K00061	09100 Metabolism	09108 Metabolism of cofactors and vitamins	00830 Retinol metabolism	RDH5; 11-cis-retinol dehydrogenase	0	0	0	0	0	0	0	0	0	0	0	0	0	0	0	0	0	0	0	0	0	0	0	0	0	0	0	0	0	0	0	0	0	0	0	0	0	0	0	0	0	0	0	0	0
K00062	09100 Metabolism	09101 Carbohydrate metabolism	00053 Ascorbate and aldarate metabolism	ARA2; D-arabinose 1-dehydrogenase	0	0	0	0	0	0	0	0	0	0	0	0	0	0	0	0	0	0	0	0	0	0	0	0	0	0	0	0	0	0	0	0	0	0	0	0	0	0	0	0	0	0	0	0	0
K00063	09100 Metabolism	09101 Carbohydrate metabolism	00053 Ascorbate and aldarate metabolism	ARA1; D-arabinose 1-dehydrogenase	0	0	0	0	0	0	0	0	0	0	0	0	0	0	0	0	0	0	0	0	0	0	0	0	0	0	0	0	0	0	0	0	0	0	0	0	0	0	0	0	0	0	0	0	0
K00064	09100 Metabolism	09101 Carbohydrate metabolism	00051 Fructose and mannose metabolism	E1.1.1.122; D-threo-aldose 1-dehydrogenase	1	0	0	1	0	1	1	1	0	0	1	1	1	0	0	1	0	0	0	1	0	1	0	1	1	1	0	0	0	0	0	0	0	0	0	0	0	0	0	0	0	0	0	0	0
K00064	09100 Metabolism	09101 Carbohydrate metabolism	00053 Ascorbate and aldarate metabolism	E1.1.1.122; D-threo-aldose 1-dehydrogenase	1	0	0	1	0	1	1	1	0	0	1	1	1	0	0	1	0	0	0	1	0	1	0	1	1	1	0	0	0	0	0	0	0	0	0	0	0	0	0	0	0	0	0	0	0
K00065	09100 Metabolism	09101 Carbohydrate metabolism	00040 Pentose and glucuronate interconversions	kduD; 2-dehydro-3-deoxy-D-gluconate 5-dehydrogenase	1	0	1	1	1	1	1	1	0	1	1	1	1	1	0	1	0	1	1	1	1	0	1	1	1	1	1	1	1	0	1	1	1	1	1	1	0	0	0	0	1	0	0	0	0
K00066	09100 Metabolism	09101 Carbohydrate metabolism	00051 Fructose and mannose metabolism	algD; GDP-mannose 6-dehydrogenase	0	0	0	0	0	0	0	0	0	0	0	0	0	0	0	0	0	0	0	0	0	0	0	0	0	0	0	0	0	0	0	0	0	0	0	0	0	0	0	0	0	0	0	0	0
K00066	09130 Environmental Information Processing	09132 Signal transduction	02020 Two-component system	algD; GDP-mannose 6-dehydrogenase	0	0	0	0	0	0	0	0	0	0	0	0	0	0	0	0	0	0	0	0	0	0	0	0	0	0	0	0	0	0	0	0	0	0	0	0	0	0	0	0	0	0	0	0	0
K00066	09100 Metabolism	09101 Carbohydrate metabolism	00520 Amino sugar and nucleotide sugar metabolism	algD; GDP-mannose 6-dehydrogenase	0	0	0	0	0	0	0	0	0	0	0	0	0	0	0	0	0	0	0	0	0	0	0	0	0	0	0	0	0	0	0	0	0	0	0	0	0	0	0	0	0	0	0	0	0
K00067	09100 Metabolism	09107 Glycan biosynthesis and metabolism	00541 O-Antigen nucleotide sugar biosynthesis	rfbD, rmlD; dTDP-4-dehydrorhamnose reductase	1	1	1	1	1	1	0	1	0	1	0	1	1	1	0	1	0	1	1	1	1	0	1	1	1	1	1	1	1	1	1	1	0	1	2	1	1	0	0	0	1	0	0	0	0
K00067	09100 Metabolism	09110 Biosynthesis of other secondary metabolites	00521 Streptomycin biosynthesis	rfbD, rmlD; dTDP-4-dehydrorhamnose reductase	1	1	1	1	1	1	0	1	0	1	0	1	1	1	0	1	0	1	1	1	1	0	1	1	1	1	1	1	1	1	1	1	0	1	2	1	1	0	0	0	1	0	0	0	0
K00067	09100 Metabolism	09109 Metabolism of terpenoids and polyketides	00523 Polyketide sugar unit biosynthesis	rfbD, rmlD; dTDP-4-dehydrorhamnose reductase	1	1	1	1	1	1	0	1	0	1	0	1	1	1	0	1	0	1	1	1	1	0	1	1	1	1	1	1	1	1	1	1	0	1	2	1	1	0	0	0	1	0	0	0	0
K00068	09100 Metabolism	09101 Carbohydrate metabolism	00051 Fructose and mannose metabolism	srlD; sorbitol-6-phosphate 2-dehydrogenase	1	0	0	1	0	1	0	1	0	0	0	1	0	1	0	1	0	1	0	1	1	0	0	1	0	0	0	0	0	0	0	0	0	0	0	0	0	0	0	0	0	0	0	0	0
K00069	09180 Brite Hierarchies	09183 Protein families: signaling and cellular processes	04147 Exosome	HPGD; 15-hydroxyprostaglandin dehydrogenase (NAD)	0	0	0	0	0	0	0	0	0	0	0	0	0	0	0	0	0	0	0	0	0	0	0	0	0	0	0	0	0	0	0	0	0	0	0	0	0	0	0	0	0	0	0	0	0
K00069	09160 Human Diseases	09161 Cancer: overview	05202 Transcriptional misregulation in cancer	HPGD; 15-hydroxyprostaglandin dehydrogenase (NAD)	0	0	0	0	0	0	0	0	0	0	0	0	0	0	0	0	0	0	0	0	0	0	0	0	0	0	0	0	0	0	0	0	0	0	0	0	0	0	0	0	0	0	0	0	0
K00070	09160 Human Diseases	09167 Endocrine and metabolic disease	04934 Cushing syndrome	HSD3B; 3beta-hydroxy-Delta5-steroid dehydrogenase / steroid Delta-isomerase	0	0	0	0	0	0	0	0	0	0	0	0	0	0	0	0	0	0	0	0	0	0	0	0	0	0	0	0	0	0	0	0	0	0	0	0	0	0	0	0	0	0	0	0	0
K00070	09150 Organismal Systems	09152 Endocrine system	04927 Cortisol synthesis and secretion	HSD3B; 3beta-hydroxy-Delta5-steroid dehydrogenase / steroid Delta-isomerase	0	0	0	0	0	0	0	0	0	0	0	0	0	0	0	0	0	0	0	0	0	0	0	0	0	0	0	0	0	0	0	0	0	0	0	0	0	0	0	0	0	0	0	0	0
K00070	09150 Organismal Systems	09152 Endocrine system	04913 Ovarian steroidogenesis	HSD3B; 3beta-hydroxy-Delta5-steroid dehydrogenase / steroid Delta-isomerase	0	0	0	0	0	0	0	0	0	0	0	0	0	0	0	0	0	0	0	0	0	0	0	0	0	0	0	0	0	0	0	0	0	0	0	0	0	0	0	0	0	0	0	0	0
K00070	09150 Organismal Systems	09152 Endocrine system	04925 Aldosterone synthesis and secretion	HSD3B; 3beta-hydroxy-Delta5-steroid dehydrogenase / steroid Delta-isomerase	0	0	0	0	0	0	0	0	0	0	0	0	0	0	0	0	0	0	0	0	0	0	0	0	0	0	0	0	0	0	0	0	0	0	0	0	0	0	0	0	0	0	0	0	0
K00070	09100 Metabolism	09103 Lipid metabolism	00140 Steroid hormone biosynthesis	HSD3B; 3beta-hydroxy-Delta5-steroid dehydrogenase / steroid Delta-isomerase	0	0	0	0	0	0	0	0	0	0	0	0	0	0	0	0	0	0	0	0	0	0	0	0	0	0	0	0	0	0	0	0	0	0	0	0	0	0	0	0	0	0	0	0	0
K00071	09150 Organismal Systems	09155 Excretory system	04960 Aldosterone-regulated sodium reabsorption	HSD11B2; corticosteroid 11-beta-dehydrogenase isozyme 2	0	0	0	0	0	0	0	0	0	0	0	0	0	0	0	0	0	0	0	0	0	0	0	0	0	0	0	0	0	0	0	0	0	0	0	0	0	0	0	0	0	0	0	0	0
K00071	09100 Metabolism	09103 Lipid metabolism	00140 Steroid hormone biosynthesis	HSD11B2; corticosteroid 11-beta-dehydrogenase isozyme 2	0	0	0	0	0	0	0	0	0	0	0	0	0	0	0	0	0	0	0	0	0	0	0	0	0	0	0	0	0	0	0	0	0	0	0	0	0	0	0	0	0	0	0	0	0
K00072	09180 Brite Hierarchies	09183 Protein families: signaling and cellular processes	04147 Exosome	SPR; sepiapterin reductase	0	0	0	0	0	0	0	0	0	0	0	0	0	0	0	0	0	0	0	0	0	0	0	0	0	0	0	0	0	0	0	0	0	0	0	0	0	0	0	0	0	0	0	0	0
K00072	09100 Metabolism	09108 Metabolism of cofactors and vitamins	00790 Folate biosynthesis	SPR; sepiapterin reductase	0	0	0	0	0	0	0	0	0	0	0	0	0	0	0	0	0	0	0	0	0	0	0	0	0	0	0	0	0	0	0	0	0	0	0	0	0	0	0	0	0	0	0	0	0
K00073	09100 Metabolism	09104 Nucleotide metabolism	00230 Purine metabolism	allD; ureidoglycolate dehydrogenase (NAD+)	1	0	0	1	0	1	0	1	0	0	0	1	0	0	0	1	0	0	1	1	0	0	1	1	1	1	1	1	1	0	1	1	0	1	0	0	0	0	0	0	0	0	0	0	0
K00074	09100 Metabolism	09105 Amino acid metabolism	00360 Phenylalanine metabolism	paaH, hbd, fadB, mmgB; 3-hydroxybutyryl-CoA dehydrogenase	2	2	2	2	2	2	1	2	2	2	2	2	2	2	0	2	2	2	1	2	2	1	1	2	1	1	1	3	1	1	2	1	0	1	0	0	0	0	0	0	0	0	0	0	0
K00074	09100 Metabolism	09111 Xenobiotics biodegradation and metabolism	00362 Benzoate degradation	paaH, hbd, fadB, mmgB; 3-hydroxybutyryl-CoA dehydrogenase	2	2	2	2	2	2	1	2	2	2	2	2	2	2	0	2	2	2	1	2	2	1	1	2	1	1	1	3	1	1	2	1	0	1	0	0	0	0	0	0	0	0	0	0	0
K00074	09100 Metabolism	09101 Carbohydrate metabolism	00650 Butanoate metabolism	paaH, hbd, fadB, mmgB; 3-hydroxybutyryl-CoA dehydrogenase	2	2	2	2	2	2	1	2	2	2	2	2	2	2	0	2	2	2	1	2	2	1	1	2	1	1	1	3	1	1	2	1	0	1	0	0	0	0	0	0	0	0	0	0	0
K00075	09100 Metabolism	09107 Glycan biosynthesis and metabolism	00550 Peptidoglycan biosynthesis	murB; UDP-N-acetylmuramate dehydrogenase	1	1	1	1	1	1	1	1	1	1	1	1	1	1	0	1	1	1	1	1	1	1	1	1	1	1	1	1	1	1	1	1	1	1	1	1	0	0	0	0	1	0	0	0	1
K00075	09100 Metabolism	09101 Carbohydrate metabolism	00520 Amino sugar and nucleotide sugar metabolism	murB; UDP-N-acetylmuramate dehydrogenase	1	1	1	1	1	1	1	1	1	1	1	1	1	1	0	1	1	1	1	1	1	1	1	1	1	1	1	1	1	1	1	1	1	1	1	1	0	0	0	0	1	0	0	0	1
K00075	09180 Brite Hierarchies	09181 Protein families: metabolism	01011 Peptidoglycan biosynthesis and degradation proteins	murB; UDP-N-acetylmuramate dehydrogenase	1	1	1	1	1	1	1	1	1	1	1	1	1	1	0	1	1	1	1	1	1	1	1	1	1	1	1	1	1	1	1	1	1	1	1	1	0	0	0	0	1	0	0	0	1
K00076	09100 Metabolism	09103 Lipid metabolism	00121 Secondary bile acid biosynthesis	hdhA; 7-alpha-hydroxysteroid dehydrogenase	0	0	0	0	0	0	0	0	0	0	0	0	0	0	0	0	0	0	0	0	0	0	0	0	0	0	0	0	0	0	0	0	0	0	0	0	0	0	0	0	0	0	0	0	0
K00077	09100 Metabolism	09108 Metabolism of cofactors and vitamins	00770 Pantothenate and CoA biosynthesis	panE, apbA; 2-dehydropantoate 2-reductase	2	2	2	2	2	2	2	2	2	2	2	2	2	2	0	2	2	2	2	2	2	2	2	2	2	2	2	1	1	0	1	1	1	1	1	1	0	0	0	0	1	0	0	0	0
K00078	09100 Metabolism	09101 Carbohydrate metabolism	00040 Pentose and glucuronate interconversions	DHDH; dihydrodiol dehydrogenase / D-xylose 1-dehydrogenase (NADP)	1	1	0	1	0	1	0	1	0	1	0	1	1	0	0	1	0	0	0	1	0	0	0	1	0	1	1	0	1	0	0	1	0	1	1	1	0	0	0	0	0	0	0	1	0
K00078	09100 Metabolism	09111 Xenobiotics biodegradation and metabolism	00980 Metabolism of xenobiotics by cytochrome P450	DHDH; dihydrodiol dehydrogenase / D-xylose 1-dehydrogenase (NADP)	1	1	0	1	0	1	0	1	0	1	0	1	1	0	0	1	0	0	0	1	0	0	0	1	0	1	1	0	1	0	0	1	0	1	1	1	0	0	0	0	0	0	0	1	0
K00079	09160 Human Diseases	09161 Cancer: overview	05208 Chemical carcinogenesis - reactive oxygen species	CBR1; carbonyl reductase 1	0	0	0	0	0	0	0	0	0	0	0	0	0	0	0	0	0	0	0	0	0	0	0	0	0	0	0	0	0	0	0	0	0	0	0	0	0	0	0	0	0	0	0	0	0
K00079	09160 Human Diseases	09161 Cancer: overview	05204 Chemical carcinogenesis - DNA adducts	CBR1; carbonyl reductase 1	0	0	0	0	0	0	0	0	0	0	0	0	0	0	0	0	0	0	0	0	0	0	0	0	0	0	0	0	0	0	0	0	0	0	0	0	0	0	0	0	0	0	0	0	0
K00079	09100 Metabolism	09103 Lipid metabolism	00590 Arachidonic acid metabolism	CBR1; carbonyl reductase 1	0	0	0	0	0	0	0	0	0	0	0	0	0	0	0	0	0	0	0	0	0	0	0	0	0	0	0	0	0	0	0	0	0	0	0	0	0	0	0	0	0	0	0	0	0
K00079	09100 Metabolism	09108 Metabolism of cofactors and vitamins	00790 Folate biosynthesis	CBR1; carbonyl reductase 1	0	0	0	0	0	0	0	0	0	0	0	0	0	0	0	0	0	0	0	0	0	0	0	0	0	0	0	0	0	0	0	0	0	0	0	0	0	0	0	0	0	0	0	0	0
K00079	09100 Metabolism	09111 Xenobiotics biodegradation and metabolism	00980 Metabolism of xenobiotics by cytochrome P450	CBR1; carbonyl reductase 1	0	0	0	0	0	0	0	0	0	0	0	0	0	0	0	0	0	0	0	0	0	0	0	0	0	0	0	0	0	0	0	0	0	0	0	0	0	0	0	0	0	0	0	0	0
K00081	09100 Metabolism	09111 Xenobiotics biodegradation and metabolism	00980 Metabolism of xenobiotics by cytochrome P450	CBR2; carbonyl reductase 2	0	0	0	0	0	0	0	0	0	0	0	0	0	0	0	0	0	0	0	0	0	0	0	0	0	0	0	0	0	0	0	0	0	0	0	0	0	0	0	0	0	0	0	0	0
K00081	09100 Metabolism	09103 Lipid metabolism	00590 Arachidonic acid metabolism	CBR2; carbonyl reductase 2	0	0	0	0	0	0	0	0	0	0	0	0	0	0	0	0	0	0	0	0	0	0	0	0	0	0	0	0	0	0	0	0	0	0	0	0	0	0	0	0	0	0	0	0	0
K00082	09100 Metabolism	09108 Metabolism of cofactors and vitamins	00740 Riboflavin metabolism	ribD2; 5-amino-6-(5-phosphoribosylamino)uracil reductase	0	0	0	0	0	0	0	0	0	0	0	0	0	0	0	0	0	0	0	0	0	0	0	0	0	0	0	0	0	0	0	0	0	0	0	0	0	0	0	0	0	0	0	0	0
K00083	09100 Metabolism	09110 Biosynthesis of other secondary metabolites	00940 Phenylpropanoid biosynthesis	CAD; cinnamyl-alcohol dehydrogenase	0	0	0	0	0	0	0	0	0	0	0	0	0	0	0	0	0	0	0	0	0	0	0	0	0	0	0	0	0	0	0	0	0	0	0	0	0	0	0	0	0	0	0	0	0
K00084	09100 Metabolism	09111 Xenobiotics biodegradation and metabolism	00980 Metabolism of xenobiotics by cytochrome P450	CBR3; carbonyl reductase 3	0	0	0	0	0	0	0	0	0	0	0	0	0	0	0	0	0	0	0	0	0	0	0	0	0	0	0	0	0	0	0	0	0	0	0	0	0	0	0	0	0	0	0	0	0
K00084	09100 Metabolism	09103 Lipid metabolism	00590 Arachidonic acid metabolism	CBR3; carbonyl reductase 3	0	0	0	0	0	0	0	0	0	0	0	0	0	0	0	0	0	0	0	0	0	0	0	0	0	0	0	0	0	0	0	0	0	0	0	0	0	0	0	0	0	0	0	0	0
K00085	09190 Not Included in Pathway or Brite	09191 Unclassified: metabolism	99980 Enzymes with EC numbers	E1.1.1.200; aldose-6-phosphate reductase (NADPH2)	0	0	0	0	0	0	0	0	0	0	0	0	0	0	0	0	0	0	0	0	0	0	0	0	0	0	0	0	0	0	0	0	0	0	0	0	0	0	0	0	0	0	0	0	0
K00086	09100 Metabolism	09103 Lipid metabolism	00561 Glycerolipid metabolism	dhaT; 1,3-propanediol dehydrogenase	0	0	0	0	0	0	0	0	0	0	0	0	0	0	0	0	0	0	0	0	0	0	0	0	0	0	0	0	0	0	0	0	0	0	0	0	0	0	0	0	0	0	0	0	0
K00086	09100 Metabolism	09101 Carbohydrate metabolism	00640 Propanoate metabolism	dhaT; 1,3-propanediol dehydrogenase	0	0	0	0	0	0	0	0	0	0	0	0	0	0	0	0	0	0	0	0	0	0	0	0	0	0	0	0	0	0	0	0	0	0	0	0	0	0	0	0	0	0	0	0	0
K00087	09100 Metabolism	09104 Nucleotide metabolism	00230 Purine metabolism	ygeS, xdhA; xanthine dehydrogenase molybdenum-binding subunit	0	0	0	0	0	0	0	0	0	0	0	0	0	0	0	0	0	0	0	0	0	0	0	0	0	0	0	0	0	0	0	0	0	0	0	0	0	0	0	0	0	0	0	0	0
K00088	09180 Brite Hierarchies	09183 Protein families: signaling and cellular processes	04147 Exosome	IMPDH, guaB; IMP dehydrogenase	1	1	1	1	1	1	1	1	1	1	1	1	1	1	0	1	1	1	1	1	1	1	1	1	1	1	1	1	1	1	1	1	0	1	1	1	1	1	0	1	1	1	1	1	1
K00088	09100 Metabolism	09104 Nucleotide metabolism	00230 Purine metabolism	IMPDH, guaB; IMP dehydrogenase	1	1	1	1	1	1	1	1	1	1	1	1	1	1	0	1	1	1	1	1	1	1	1	1	1	1	1	1	1	1	1	1	0	1	1	1	1	1	0	1	1	1	1	1	1
K00088	09100 Metabolism	09111 Xenobiotics biodegradation and metabolism	00983 Drug metabolism - other enzymes	IMPDH, guaB; IMP dehydrogenase	1	1	1	1	1	1	1	1	1	1	1	1	1	1	0	1	1	1	1	1	1	1	1	1	1	1	1	1	1	1	1	1	0	1	1	1	1	1	0	1	1	1	1	1	1
K00089	09160 Human Diseases	09161 Cancer: overview	05204 Chemical carcinogenesis - DNA adducts	AKR1C2; 3alpha-hydroxysteroid 3-dehydrogenase	0	0	0	0	0	0	0	0	0	0	0	0	0	0	0	0	0	0	0	0	0	0	0	0	0	0	0	0	0	0	0	0	0	0	0	0	0	0	0	0	0	0	0	0	0
K00089	09160 Human Diseases	09161 Cancer: overview	05208 Chemical carcinogenesis - reactive oxygen species	AKR1C2; 3alpha-hydroxysteroid 3-dehydrogenase	0	0	0	0	0	0	0	0	0	0	0	0	0	0	0	0	0	0	0	0	0	0	0	0	0	0	0	0	0	0	0	0	0	0	0	0	0	0	0	0	0	0	0	0	0
K00089	09100 Metabolism	09103 Lipid metabolism	00140 Steroid hormone biosynthesis	AKR1C2; 3alpha-hydroxysteroid 3-dehydrogenase	0	0	0	0	0	0	0	0	0	0	0	0	0	0	0	0	0	0	0	0	0	0	0	0	0	0	0	0	0	0	0	0	0	0	0	0	0	0	0	0	0	0	0	0	0
K00090	09100 Metabolism	09101 Carbohydrate metabolism	00620 Pyruvate metabolism	ghrB; glyoxylate/hydroxypyruvate/2-ketogluconate reductase	1	0	1	1	1	1	1	1	0	0	1	1	1	1	0	1	0	1	1	1	1	1	1	1	1	1	1	1	1	0	1	1	0	1	0	0	0	0	0	0	0	0	0	0	0
K00090	09100 Metabolism	09101 Carbohydrate metabolism	00630 Glyoxylate and dicarboxylate metabolism	ghrB; glyoxylate/hydroxypyruvate/2-ketogluconate reductase	1	0	1	1	1	1	1	1	0	0	1	1	1	1	0	1	0	1	1	1	1	1	1	1	1	1	1	1	1	0	1	1	0	1	0	0	0	0	0	0	0	0	0	0	0
K00090	09100 Metabolism	09101 Carbohydrate metabolism	00030 Pentose phosphate pathway	ghrB; glyoxylate/hydroxypyruvate/2-ketogluconate reductase	1	0	1	1	1	1	1	1	0	0	1	1	1	1	0	1	0	1	1	1	1	1	1	1	1	1	1	1	1	0	1	1	0	1	0	0	0	0	0	0	0	0	0	0	0
K00090	09100 Metabolism	09105 Amino acid metabolism	00260 Glycine, serine and threonine metabolism	ghrB; glyoxylate/hydroxypyruvate/2-ketogluconate reductase	1	0	1	1	1	1	1	1	0	0	1	1	1	1	0	1	0	1	1	1	1	1	1	1	1	1	1	1	1	0	1	1	0	1	0	0	0	0	0	0	0	0	0	0	0
K00091	09190 Not Included in Pathway or Brite	09191 Unclassified: metabolism	99980 Enzymes with EC numbers	E1.1.1.219; dihydroflavonol-4-reductase	1	0	0	1	0	1	0	1	0	0	0	1	0	0	0	1	0	0	0	1	0	0	0	1	0	1	1	0	1	1	0	1	1	0	0	0	0	0	0	1	1	0	1	1	0
K00093	09100 Metabolism	09102 Energy metabolism	00680 Methane metabolism	mdh; methanol dehydrogenase	0	0	0	0	0	0	0	0	0	0	0	0	0	0	0	0	0	0	0	0	0	0	0	0	0	0	0	0	0	0	0	0	0	0	0	0	0	0	0	0	0	0	0	0	0
K00094	09100 Metabolism	09101 Carbohydrate metabolism	00052 Galactose metabolism	E1.1.1.251, gatD; galactitol-1-phosphate 5-dehydrogenase	0	0	0	0	0	0	0	0	0	0	0	0	0	0	0	0	0	0	0	0	0	0	0	0	0	0	0	0	0	0	0	0	0	0	0	0	0	0	0	0	0	0	0	0	0
K00095	09190 Not Included in Pathway or Brite	09191 Unclassified: metabolism	99980 Enzymes with EC numbers	MTD; mannitol dehydrogenase	0	0	0	0	0	0	0	0	0	0	0	0	0	0	0	0	0	0	0	0	0	0	0	0	0	0	0	0	0	0	0	0	0	0	0	0	0	0	0	0	0	0	0	0	0
K00096	09100 Metabolism	09103 Lipid metabolism	00564 Glycerophospholipid metabolism	araM, egsA; glycerol-1-phosphate dehydrogenase	1	1	1	1	1	1	0	1	1	1	0	1	1	1	0	1	0	1	1	1	1	1	1	1	1	1	1	0	1	0	0	1	1	1	1	1	0	0	0	0	1	0	0	0	0
K00097	09100 Metabolism	09108 Metabolism of cofactors and vitamins	00750 Vitamin B6 metabolism	pdxA; 4-hydroxythreonine-4-phosphate dehydrogenase	0	0	0	0	0	0	0	0	0	0	0	0	0	0	0	0	0	0	0	0	0	0	0	0	0	0	0	0	0	0	0	0	0	0	0	0	0	0	0	0	0	0	0	0	0
K00098	09190 Not Included in Pathway or Brite	09191 Unclassified: metabolism	99980 Enzymes with EC numbers	idnD; L-idonate 5-dehydrogenase	0	0	0	0	0	0	0	0	0	0	0	0	0	0	0	0	0	0	0	0	0	0	0	0	0	0	0	0	0	0	0	0	0	0	0	0	0	0	0	0	0	0	0	0	0
K00099	09100 Metabolism	09109 Metabolism of terpenoids and polyketides	00900 Terpenoid backbone biosynthesis	dxr; 1-deoxy-D-xylulose-5-phosphate reductoisomerase	1	1	1	1	1	1	1	1	1	1	1	1	1	1	1	1	1	1	1	1	1	1	1	1	1	1	1	1	1	1	1	1	1	1	1	1	1	1	1	1	1	1	1	1	1
K00100	09100 Metabolism	09101 Carbohydrate metabolism	00650 Butanoate metabolism	bdhAB; butanol dehydrogenase	0	0	0	0	0	0	0	0	0	0	0	0	0	0	0	0	0	0	0	0	0	0	0	0	0	0	0	0	0	0	0	0	0	0	0	0	0	0	0	0	0	0	0	0	0
K00101	09100 Metabolism	09101 Carbohydrate metabolism	00620 Pyruvate metabolism	lldD; L-lactate dehydrogenase (cytochrome)	0	0	0	0	0	0	0	0	0	0	0	0	0	0	0	0	0	0	0	0	0	0	0	0	0	0	0	0	0	0	0	0	0	0	0	0	0	0	0	0	0	0	0	0	0
K00102	09100 Metabolism	09101 Carbohydrate metabolism	00620 Pyruvate metabolism	LDHD, dld; D-lactate dehydrogenase (cytochrome)	1	1	0	1	0	1	1	1	0	0	1	1	1	1	0	1	0	1	1	1	1	0	1	1	1	1	1	1	1	1	1	1	0	1	0	0	0	0	0	0	0	0	0	0	0
K00103	09100 Metabolism	09101 Carbohydrate metabolism	00053 Ascorbate and aldarate metabolism	GULO; L-gulonolactone oxidase	0	0	0	0	0	0	0	0	0	0	0	0	0	0	0	0	0	0	0	0	0	0	0	0	0	0	0	0	0	0	0	0	0	0	0	0	0	0	0	0	0	0	0	0	0
K00104	09100 Metabolism	09101 Carbohydrate metabolism	00630 Glyoxylate and dicarboxylate metabolism	glcD; glycolate oxidase	1	1	1	1	1	1	1	1	0	1	1	1	1	1	0	1	0	1	1	1	1	1	1	1	1	1	1	2	1	0	1	1	0	1	1	1	0	0	0	0	0	0	0	0	1
K00105	09100 Metabolism	09103 Lipid metabolism	00564 Glycerophospholipid metabolism	E1.1.3.21; alpha-glycerophosphate oxidase	0	0	0	0	0	0	0	0	0	0	0	0	0	0	0	0	0	0	0	0	0	0	0	0	0	0	0	0	0	0	0	0	0	0	0	0	0	0	0	0	0	0	0	0	0
K00106	09100 Metabolism	09110 Biosynthesis of other secondary metabolites	00232 Caffeine metabolism	XDH; xanthine dehydrogenase/oxidase	0	0	0	0	0	0	0	0	0	0	0	0	0	0	0	0	0	0	0	0	0	0	0	0	0	0	0	0	0	0	0	0	0	0	0	0	0	0	0	0	0	0	0	0	0
K00106	09100 Metabolism	09104 Nucleotide metabolism	00230 Purine metabolism	XDH; xanthine dehydrogenase/oxidase	0	0	0	0	0	0	0	0	0	0	0	0	0	0	0	0	0	0	0	0	0	0	0	0	0	0	0	0	0	0	0	0	0	0	0	0	0	0	0	0	0	0	0	0	0
K00106	09100 Metabolism	09111 Xenobiotics biodegradation and metabolism	00983 Drug metabolism - other enzymes	XDH; xanthine dehydrogenase/oxidase	0	0	0	0	0	0	0	0	0	0	0	0	0	0	0	0	0	0	0	0	0	0	0	0	0	0	0	0	0	0	0	0	0	0	0	0	0	0	0	0	0	0	0	0	0
K00106	09180 Brite Hierarchies	09183 Protein families: signaling and cellular processes	04147 Exosome	XDH; xanthine dehydrogenase/oxidase	0	0	0	0	0	0	0	0	0	0	0	0	0	0	0	0	0	0	0	0	0	0	0	0	0	0	0	0	0	0	0	0	0	0	0	0	0	0	0	0	0	0	0	0	0
K00106	09140 Cellular Processes	09141 Transport and catabolism	04146 Peroxisome	XDH; xanthine dehydrogenase/oxidase	0	0	0	0	0	0	0	0	0	0	0	0	0	0	0	0	0	0	0	0	0	0	0	0	0	0	0	0	0	0	0	0	0	0	0	0	0	0	0	0	0	0	0	0	0
K00107	09100 Metabolism	09101 Carbohydrate metabolism	00053 Ascorbate and aldarate metabolism	ALO; D-arabinono-1,4-lactone oxidase	0	0	0	0	0	0	0	0	0	0	0	0	0	0	0	0	0	0	0	0	0	0	0	0	0	0	0	0	0	0	0	0	0	0	0	0	0	0	0	0	0	0	0	0	0
K00108	09100 Metabolism	09105 Amino acid metabolism	00260 Glycine, serine and threonine metabolism	betA, CHDH; choline dehydrogenase	1	0	0	1	0	1	1	1	0	1	1	1	1	1	0	1	0	1	0	1	1	1	0	1	1	1	0	0	0	0	0	0	0	0	0	0	0	0	0	0	0	0	0	0	0
K00109	09100 Metabolism	09101 Carbohydrate metabolism	00650 Butanoate metabolism	L2HGDH; 2-hydroxyglutarate dehydrogenase	0	0	0	0	0	0	0	0	0	0	0	0	0	0	0	0	0	0	0	0	0	0	0	0	0	0	0	0	0	0	0	0	0	0	0	0	0	0	0	0	0	0	0	0	0
K00111	09100 Metabolism	09103 Lipid metabolism	00564 Glycerophospholipid metabolism	glpA, glpD; glycerol-3-phosphate dehydrogenase	1	1	1	1	1	1	1	1	1	1	1	1	1	1	0	1	1	1	1	1	1	1	1	1	1	1	1	1	1	1	1	1	1	1	1	1	1	0	0	1	1	0	1	1	1
K00112	09100 Metabolism	09103 Lipid metabolism	00564 Glycerophospholipid metabolism	glpB; glycerol-3-phosphate dehydrogenase subunit B	0	0	0	0	0	0	0	0	0	0	0	0	0	0	0	0	0	0	0	0	0	0	0	0	0	0	0	0	0	0	0	0	0	0	0	0	0	0	0	0	0	0	0	0	0
K00113	09100 Metabolism	09103 Lipid metabolism	00564 Glycerophospholipid metabolism	glpC; glycerol-3-phosphate dehydrogenase subunit C	0	0	0	0	0	0	0	0	0	0	0	0	0	0	0	0	0	0	0	0	0	0	0	0	0	0	0	0	0	0	0	0	0	0	0	0	0	0	0	0	0	0	0	0	0
K00114	09100 Metabolism	09111 Xenobiotics biodegradation and metabolism	00625 Chloroalkane and chloroalkene degradation	exaA; alcohol dehydrogenase (cytochrome c)	0	0	0	0	0	0	0	0	0	0	0	0	0	0	0	0	0	0	0	0	0	0	0	0	0	0	0	0	0	0	0	0	0	0	0	0	0	0	0	0	0	0	0	0	0
K00114	09100 Metabolism	09101 Carbohydrate metabolism	00620 Pyruvate metabolism	exaA; alcohol dehydrogenase (cytochrome c)	0	0	0	0	0	0	0	0	0	0	0	0	0	0	0	0	0	0	0	0	0	0	0	0	0	0	0	0	0	0	0	0	0	0	0	0	0	0	0	0	0	0	0	0	0
K00114	09100 Metabolism	09101 Carbohydrate metabolism	00010 Glycolysis / Gluconeogenesis	exaA; alcohol dehydrogenase (cytochrome c)	0	0	0	0	0	0	0	0	0	0	0	0	0	0	0	0	0	0	0	0	0	0	0	0	0	0	0	0	0	0	0	0	0	0	0	0	0	0	0	0	0	0	0	0	0
K00115	09100 Metabolism	09101 Carbohydrate metabolism	00030 Pentose phosphate pathway	GLD; glucose 1-dehydrogenase (FAD, quinone)	0	0	0	0	0	0	0	0	0	0	0	0	0	0	0	0	0	0	0	0	0	0	0	0	0	0	0	0	0	0	0	0	0	0	0	0	0	0	0	0	0	0	0	0	0
K00116	09100 Metabolism	09101 Carbohydrate metabolism	00020 Citrate cycle (TCA cycle)	mqo; malate dehydrogenase (quinone)	1	1	1	1	1	1	1	1	1	1	1	1	1	1	0	1	1	1	1	1	1	1	1	1	1	1	1	1	1	0	1	1	0	1	1	1	0	0	0	0	0	0	0	0	0
K00116	09100 Metabolism	09101 Carbohydrate metabolism	00620 Pyruvate metabolism	mqo; malate dehydrogenase (quinone)	1	1	1	1	1	1	1	1	1	1	1	1	1	1	0	1	1	1	1	1	1	1	1	1	1	1	1	1	1	0	1	1	0	1	1	1	0	0	0	0	0	0	0	0	0
K00117	09100 Metabolism	09101 Carbohydrate metabolism	00030 Pentose phosphate pathway	gcd; quinoprotein glucose dehydrogenase	0	0	0	0	0	0	0	0	0	0	0	0	0	0	0	0	0	0	0	0	0	0	0	0	0	0	0	0	0	0	0	0	0	0	0	0	0	0	0	0	0	0	0	0	0
K00118	09190 Not Included in Pathway or Brite	09191 Unclassified: metabolism	99980 Enzymes with EC numbers	gfo; glucose-fructose oxidoreductase	0	0	0	0	0	0	0	0	0	0	0	0	0	0	0	0	0	0	0	0	0	0	0	0	0	0	0	0	0	0	0	0	0	0	0	0	0	0	0	0	0	0	0	0	0
K00119	09190 Not Included in Pathway or Brite	09191 Unclassified: metabolism	99980 Enzymes with EC numbers	E1.1.99.36; alcohol dehydrogenase (nicotinoprotein)	0	0	0	0	0	0	0	0	0	0	0	0	0	0	0	0	0	0	0	0	0	0	0	0	0	0	0	0	0	0	0	0	0	0	0	0	0	0	0	0	0	0	0	0	0
K00120	09190 Not Included in Pathway or Brite	09191 Unclassified: metabolism	99980 Enzymes with EC numbers	fgd2; F420-dependent hydroxymycolic acid dehydrogenase	0	0	0	0	0	0	0	0	0	0	0	0	0	0	0	0	0	0	0	0	0	0	0	0	0	0	0	0	0	0	0	0	0	0	0	0	0	0	0	0	0	0	0	0	0
K00121	09100 Metabolism	09111 Xenobiotics biodegradation and metabolism	00980 Metabolism of xenobiotics by cytochrome P450	frmA, ADH5, adhC; S-(hydroxymethyl)glutathione dehydrogenase / alcohol dehydrogenase	0	0	0	0	0	0	0	0	0	0	0	0	0	0	0	0	0	0	0	0	0	0	0	0	0	0	0	0	0	0	0	0	0	0	0	0	0	0	0	0	0	0	0	0	0
K00121	09100 Metabolism	09101 Carbohydrate metabolism	00620 Pyruvate metabolism	frmA, ADH5, adhC; S-(hydroxymethyl)glutathione dehydrogenase / alcohol dehydrogenase	0	0	0	0	0	0	0	0	0	0	0	0	0	0	0	0	0	0	0	0	0	0	0	0	0	0	0	0	0	0	0	0	0	0	0	0	0	0	0	0	0	0	0	0	0
K00121	09100 Metabolism	09101 Carbohydrate metabolism	00010 Glycolysis / Gluconeogenesis	frmA, ADH5, adhC; S-(hydroxymethyl)glutathione dehydrogenase / alcohol dehydrogenase	0	0	0	0	0	0	0	0	0	0	0	0	0	0	0	0	0	0	0	0	0	0	0	0	0	0	0	0	0	0	0	0	0	0	0	0	0	0	0	0	0	0	0	0	0
K00121	09100 Metabolism	09111 Xenobiotics biodegradation and metabolism	00982 Drug metabolism - cytochrome P450	frmA, ADH5, adhC; S-(hydroxymethyl)glutathione dehydrogenase / alcohol dehydrogenase	0	0	0	0	0	0	0	0	0	0	0	0	0	0	0	0	0	0	0	0	0	0	0	0	0	0	0	0	0	0	0	0	0	0	0	0	0	0	0	0	0	0	0	0	0
K00121	09100 Metabolism	09103 Lipid metabolism	00071 Fatty acid degradation	frmA, ADH5, adhC; S-(hydroxymethyl)glutathione dehydrogenase / alcohol dehydrogenase	0	0	0	0	0	0	0	0	0	0	0	0	0	0	0	0	0	0	0	0	0	0	0	0	0	0	0	0	0	0	0	0	0	0	0	0	0	0	0	0	0	0	0	0	0
K00121	09160 Human Diseases	09167 Endocrine and metabolic disease	04936 Alcoholic liver disease	frmA, ADH5, adhC; S-(hydroxymethyl)glutathione dehydrogenase / alcohol dehydrogenase	0	0	0	0	0	0	0	0	0	0	0	0	0	0	0	0	0	0	0	0	0	0	0	0	0	0	0	0	0	0	0	0	0	0	0	0	0	0	0	0	0	0	0	0	0
K00121	09100 Metabolism	09108 Metabolism of cofactors and vitamins	00830 Retinol metabolism	frmA, ADH5, adhC; S-(hydroxymethyl)glutathione dehydrogenase / alcohol dehydrogenase	0	0	0	0	0	0	0	0	0	0	0	0	0	0	0	0	0	0	0	0	0	0	0	0	0	0	0	0	0	0	0	0	0	0	0	0	0	0	0	0	0	0	0	0	0
K00121	09100 Metabolism	09111 Xenobiotics biodegradation and metabolism	00626 Naphthalene degradation	frmA, ADH5, adhC; S-(hydroxymethyl)glutathione dehydrogenase / alcohol dehydrogenase	0	0	0	0	0	0	0	0	0	0	0	0	0	0	0	0	0	0	0	0	0	0	0	0	0	0	0	0	0	0	0	0	0	0	0	0	0	0	0	0	0	0	0	0	0
K00121	09100 Metabolism	09102 Energy metabolism	00680 Methane metabolism	frmA, ADH5, adhC; S-(hydroxymethyl)glutathione dehydrogenase / alcohol dehydrogenase	0	0	0	0	0	0	0	0	0	0	0	0	0	0	0	0	0	0	0	0	0	0	0	0	0	0	0	0	0	0	0	0	0	0	0	0	0	0	0	0	0	0	0	0	0
K00121	09100 Metabolism	09105 Amino acid metabolism	00350 Tyrosine metabolism	frmA, ADH5, adhC; S-(hydroxymethyl)glutathione dehydrogenase / alcohol dehydrogenase	0	0	0	0	0	0	0	0	0	0	0	0	0	0	0	0	0	0	0	0	0	0	0	0	0	0	0	0	0	0	0	0	0	0	0	0	0	0	0	0	0	0	0	0	0
K00121	09100 Metabolism	09111 Xenobiotics biodegradation and metabolism	00625 Chloroalkane and chloroalkene degradation	frmA, ADH5, adhC; S-(hydroxymethyl)glutathione dehydrogenase / alcohol dehydrogenase	0	0	0	0	0	0	0	0	0	0	0	0	0	0	0	0	0	0	0	0	0	0	0	0	0	0	0	0	0	0	0	0	0	0	0	0	0	0	0	0	0	0	0	0	0
K00122	09100 Metabolism	09102 Energy metabolism	00680 Methane metabolism	FDH; formate dehydrogenase	0	0	0	0	0	0	0	0	0	0	0	0	0	0	0	0	0	0	0	0	0	0	0	0	0	0	0	0	0	0	0	0	0	0	0	0	0	0	0	0	0	0	0	0	0
K00122	09100 Metabolism	09101 Carbohydrate metabolism	00630 Glyoxylate and dicarboxylate metabolism	FDH; formate dehydrogenase	0	0	0	0	0	0	0	0	0	0	0	0	0	0	0	0	0	0	0	0	0	0	0	0	0	0	0	0	0	0	0	0	0	0	0	0	0	0	0	0	0	0	0	0	0
K00123	09100 Metabolism	09101 Carbohydrate metabolism	00630 Glyoxylate and dicarboxylate metabolism	fdoG, fdhF, fdwA; formate dehydrogenase major subunit	1	1	1	1	1	1	1	1	0	0	1	1	1	1	0	1	0	1	0	1	1	1	0	1	1	1	1	1	1	0	1	1	0	1	0	0	0	0	0	0	0	0	0	0	0
K00123	09100 Metabolism	09102 Energy metabolism	00680 Methane metabolism	fdoG, fdhF, fdwA; formate dehydrogenase major subunit	1	1	1	1	1	1	1	1	0	0	1	1	1	1	0	1	0	1	0	1	1	1	0	1	1	1	1	1	1	0	1	1	0	1	0	0	0	0	0	0	0	0	0	0	0
K00124	09100 Metabolism	09102 Energy metabolism	00680 Methane metabolism	fdoH, fdsB; formate dehydrogenase iron-sulfur subunit	1	0	0	1	0	1	0	1	1	1	0	1	1	0	0	1	0	0	0	1	0	0	1	1	1	1	1	1	1	1	1	1	0	1	0	0	0	0	0	0	0	0	0	0	0
K00124	09100 Metabolism	09101 Carbohydrate metabolism	00630 Glyoxylate and dicarboxylate metabolism	fdoH, fdsB; formate dehydrogenase iron-sulfur subunit	1	0	0	1	0	1	0	1	1	1	0	1	1	0	0	1	0	0	0	1	0	0	1	1	1	1	1	1	1	1	1	1	0	1	0	0	0	0	0	0	0	0	0	0	0
K00125	09100 Metabolism	09102 Energy metabolism	00680 Methane metabolism	fdhB; formate dehydrogenase (coenzyme F420) beta subunit	0	0	0	0	0	0	0	0	0	0	0	0	0	0	0	0	0	0	0	0	0	0	0	0	0	0	0	0	0	0	0	0	0	0	0	0	0	0	0	0	0	0	0	0	0
K00126	09100 Metabolism	09102 Energy metabolism	00680 Methane metabolism	fdsD; formate dehydrogenase subunit delta	0	0	0	0	0	0	0	0	0	0	0	0	0	0	0	0	0	0	0	0	0	0	0	0	0	0	0	0	0	0	0	0	0	0	0	0	0	0	0	0	0	0	0	0	0
K00126	09100 Metabolism	09101 Carbohydrate metabolism	00630 Glyoxylate and dicarboxylate metabolism	fdsD; formate dehydrogenase subunit delta	0	0	0	0	0	0	0	0	0	0	0	0	0	0	0	0	0	0	0	0	0	0	0	0	0	0	0	0	0	0	0	0	0	0	0	0	0	0	0	0	0	0	0	0	0
K00127	09100 Metabolism	09101 Carbohydrate metabolism	00630 Glyoxylate and dicarboxylate metabolism	fdoI, fdsG; formate dehydrogenase subunit gamma	1	1	0	1	0	1	0	1	1	1	0	1	1	0	0	1	0	0	0	1	0	0	1	1	1	1	1	1	1	1	1	1	0	1	0	0	0	0	0	0	0	0	0	0	0
K00127	09100 Metabolism	09102 Energy metabolism	00680 Methane metabolism	fdoI, fdsG; formate dehydrogenase subunit gamma	1	1	0	1	0	1	0	1	1	1	0	1	1	0	0	1	0	0	0	1	0	0	1	1	1	1	1	1	1	1	1	1	0	1	0	0	0	0	0	0	0	0	0	0	0
K00128	09100 Metabolism	09109 Metabolism of terpenoids and polyketides	00981 Insect hormone biosynthesis	ALDH; aldehyde dehydrogenase (NAD+)	1	1	1	1	1	1	1	1	1	1	1	1	1	1	0	1	1	1	1	1	1	1	1	1	1	1	1	2	1	0	1	1	0	1	0	0	0	0	0	0	0	0	0	0	0
K00128	09100 Metabolism	09105 Amino acid metabolism	00330 Arginine and proline metabolism	ALDH; aldehyde dehydrogenase (NAD+)	1	1	1	1	1	1	1	1	1	1	1	1	1	1	0	1	1	1	1	1	1	1	1	1	1	1	1	2	1	0	1	1	0	1	0	0	0	0	0	0	0	0	0	0	0
K00128	09100 Metabolism	09101 Carbohydrate metabolism	00053 Ascorbate and aldarate metabolism	ALDH; aldehyde dehydrogenase (NAD+)	1	1	1	1	1	1	1	1	1	1	1	1	1	1	0	1	1	1	1	1	1	1	1	1	1	1	1	2	1	0	1	1	0	1	0	0	0	0	0	0	0	0	0	0	0
K00128	09100 Metabolism	09105 Amino acid metabolism	00380 Tryptophan metabolism	ALDH; aldehyde dehydrogenase (NAD+)	1	1	1	1	1	1	1	1	1	1	1	1	1	1	0	1	1	1	1	1	1	1	1	1	1	1	1	2	1	0	1	1	0	1	0	0	0	0	0	0	0	0	0	0	0
K00128	09100 Metabolism	09106 Metabolism of other amino acids	00410 beta-Alanine metabolism	ALDH; aldehyde dehydrogenase (NAD+)	1	1	1	1	1	1	1	1	1	1	1	1	1	1	0	1	1	1	1	1	1	1	1	1	1	1	1	2	1	0	1	1	0	1	0	0	0	0	0	0	0	0	0	0	0
K00128	09100 Metabolism	09103 Lipid metabolism	00071 Fatty acid degradation	ALDH; aldehyde dehydrogenase (NAD+)	1	1	1	1	1	1	1	1	1	1	1	1	1	1	0	1	1	1	1	1	1	1	1	1	1	1	1	2	1	0	1	1	0	1	0	0	0	0	0	0	0	0	0	0	0
K00128	09100 Metabolism	09105 Amino acid metabolism	00340 Histidine metabolism	ALDH; aldehyde dehydrogenase (NAD+)	1	1	1	1	1	1	1	1	1	1	1	1	1	1	0	1	1	1	1	1	1	1	1	1	1	1	1	2	1	0	1	1	0	1	0	0	0	0	0	0	0	0	0	0	0
K00128	09100 Metabolism	09101 Carbohydrate metabolism	00620 Pyruvate metabolism	ALDH; aldehyde dehydrogenase (NAD+)	1	1	1	1	1	1	1	1	1	1	1	1	1	1	0	1	1	1	1	1	1	1	1	1	1	1	1	2	1	0	1	1	0	1	0	0	0	0	0	0	0	0	0	0	0
K00128	09100 Metabolism	09105 Amino acid metabolism	00280 Valine, leucine and isoleucine degradation	ALDH; aldehyde dehydrogenase (NAD+)	1	1	1	1	1	1	1	1	1	1	1	1	1	1	0	1	1	1	1	1	1	1	1	1	1	1	1	2	1	0	1	1	0	1	0	0	0	0	0	0	0	0	0	0	0
K00128	09100 Metabolism	09101 Carbohydrate metabolism	00010 Glycolysis / Gluconeogenesis	ALDH; aldehyde dehydrogenase (NAD+)	1	1	1	1	1	1	1	1	1	1	1	1	1	1	0	1	1	1	1	1	1	1	1	1	1	1	1	2	1	0	1	1	0	1	0	0	0	0	0	0	0	0	0	0	0
K00128	09100 Metabolism	09109 Metabolism of terpenoids and polyketides	00903 Limonene and pinene degradation	ALDH; aldehyde dehydrogenase (NAD+)	1	1	1	1	1	1	1	1	1	1	1	1	1	1	0	1	1	1	1	1	1	1	1	1	1	1	1	2	1	0	1	1	0	1	0	0	0	0	0	0	0	0	0	0	0
K00128	09100 Metabolism	09108 Metabolism of cofactors and vitamins	00770 Pantothenate and CoA biosynthesis	ALDH; aldehyde dehydrogenase (NAD+)	1	1	1	1	1	1	1	1	1	1	1	1	1	1	0	1	1	1	1	1	1	1	1	1	1	1	1	2	1	0	1	1	0	1	0	0	0	0	0	0	0	0	0	0	0
K00128	09100 Metabolism	09105 Amino acid metabolism	00310 Lysine degradation	ALDH; aldehyde dehydrogenase (NAD+)	1	1	1	1	1	1	1	1	1	1	1	1	1	1	0	1	1	1	1	1	1	1	1	1	1	1	1	2	1	0	1	1	0	1	0	0	0	0	0	0	0	0	0	0	0
K00128	09100 Metabolism	09111 Xenobiotics biodegradation and metabolism	00625 Chloroalkane and chloroalkene degradation	ALDH; aldehyde dehydrogenase (NAD+)	1	1	1	1	1	1	1	1	1	1	1	1	1	1	0	1	1	1	1	1	1	1	1	1	1	1	1	2	1	0	1	1	0	1	0	0	0	0	0	0	0	0	0	0	0
K00128	09100 Metabolism	09103 Lipid metabolism	00561 Glycerolipid metabolism	ALDH; aldehyde dehydrogenase (NAD+)	1	1	1	1	1	1	1	1	1	1	1	1	1	1	0	1	1	1	1	1	1	1	1	1	1	1	1	2	1	0	1	1	0	1	0	0	0	0	0	0	0	0	0	0	0
K00128	09160 Human Diseases	09167 Endocrine and metabolic disease	04936 Alcoholic liver disease	ALDH; aldehyde dehydrogenase (NAD+)	1	1	1	1	1	1	1	1	1	1	1	1	1	1	0	1	1	1	1	1	1	1	1	1	1	1	1	2	1	0	1	1	0	1	0	0	0	0	0	0	0	0	0	0	0
K00129	09100 Metabolism	09105 Amino acid metabolism	00350 Tyrosine metabolism	ALDH3; aldehyde dehydrogenase (NAD(P)+)	0	0	0	0	0	0	0	0	0	0	0	0	0	0	0	0	0	0	0	0	0	0	0	0	0	0	0	0	0	0	0	0	0	0	0	0	0	0	0	0	0	0	0	0	0
K00129	09100 Metabolism	09105 Amino acid metabolism	00340 Histidine metabolism	ALDH3; aldehyde dehydrogenase (NAD(P)+)	0	0	0	0	0	0	0	0	0	0	0	0	0	0	0	0	0	0	0	0	0	0	0	0	0	0	0	0	0	0	0	0	0	0	0	0	0	0	0	0	0	0	0	0	0
K00129	09100 Metabolism	09101 Carbohydrate metabolism	00010 Glycolysis / Gluconeogenesis	ALDH3; aldehyde dehydrogenase (NAD(P)+)	0	0	0	0	0	0	0	0	0	0	0	0	0	0	0	0	0	0	0	0	0	0	0	0	0	0	0	0	0	0	0	0	0	0	0	0	0	0	0	0	0	0	0	0	0
K00129	09100 Metabolism	09111 Xenobiotics biodegradation and metabolism	00982 Drug metabolism - cytochrome P450	ALDH3; aldehyde dehydrogenase (NAD(P)+)	0	0	0	0	0	0	0	0	0	0	0	0	0	0	0	0	0	0	0	0	0	0	0	0	0	0	0	0	0	0	0	0	0	0	0	0	0	0	0	0	0	0	0	0	0
K00129	09100 Metabolism	09106 Metabolism of other amino acids	00410 beta-Alanine metabolism	ALDH3; aldehyde dehydrogenase (NAD(P)+)	0	0	0	0	0	0	0	0	0	0	0	0	0	0	0	0	0	0	0	0	0	0	0	0	0	0	0	0	0	0	0	0	0	0	0	0	0	0	0	0	0	0	0	0	0
K00129	09100 Metabolism	09105 Amino acid metabolism	00360 Phenylalanine metabolism	ALDH3; aldehyde dehydrogenase (NAD(P)+)	0	0	0	0	0	0	0	0	0	0	0	0	0	0	0	0	0	0	0	0	0	0	0	0	0	0	0	0	0	0	0	0	0	0	0	0	0	0	0	0	0	0	0	0	0
K00129	09100 Metabolism	09111 Xenobiotics biodegradation and metabolism	00980 Metabolism of xenobiotics by cytochrome P450	ALDH3; aldehyde dehydrogenase (NAD(P)+)	0	0	0	0	0	0	0	0	0	0	0	0	0	0	0	0	0	0	0	0	0	0	0	0	0	0	0	0	0	0	0	0	0	0	0	0	0	0	0	0	0	0	0	0	0
K00130	09100 Metabolism	09105 Amino acid metabolism	00260 Glycine, serine and threonine metabolism	betB, gbsA; betaine-aldehyde dehydrogenase	1	1	1	1	1	1	1	1	0	1	1	1	1	1	0	1	1	1	1	1	1	1	1	1	1	1	1	2	1	0	1	1	0	1	0	0	0	0	0	0	0	0	0	0	0
K00131	09100 Metabolism	09101 Carbohydrate metabolism	00030 Pentose phosphate pathway	gapN; glyceraldehyde-3-phosphate dehydrogenase (NADP+)	1	0	0	1	0	1	1	1	0	0	1	1	1	1	1	1	0	1	0	1	1	1	0	1	1	1	1	0	0	0	0	0	0	0	0	0	0	1	1	0	0	1	0	0	0
K00131	09100 Metabolism	09101 Carbohydrate metabolism	00010 Glycolysis / Gluconeogenesis	gapN; glyceraldehyde-3-phosphate dehydrogenase (NADP+)	1	0	0	1	0	1	1	1	0	0	1	1	1	1	1	1	0	1	0	1	1	1	0	1	1	1	1	0	0	0	0	0	0	0	0	0	0	1	1	0	0	1	0	0	0
K00132	09100 Metabolism	09101 Carbohydrate metabolism	00620 Pyruvate metabolism	E1.2.1.10; acetaldehyde dehydrogenase (acetylating)	0	0	0	0	0	0	0	0	0	0	0	0	0	0	0	0	0	0	0	0	0	0	0	0	0	0	0	0	0	0	0	0	0	0	0	0	0	0	0	0	0	0	0	0	0
K00132	09100 Metabolism	09101 Carbohydrate metabolism	00650 Butanoate metabolism	E1.2.1.10; acetaldehyde dehydrogenase (acetylating)	0	0	0	0	0	0	0	0	0	0	0	0	0	0	0	0	0	0	0	0	0	0	0	0	0	0	0	0	0	0	0	0	0	0	0	0	0	0	0	0	0	0	0	0	0
K00133	09100 Metabolism	09105 Amino acid metabolism	00270 Cysteine and methionine metabolism	asd; aspartate-semialdehyde dehydrogenase	1	1	1	1	1	1	1	1	1	1	1	1	1	1	0	1	1	1	1	1	1	1	1	1	1	1	1	1	1	1	1	1	1	1	1	1	1	0	0	0	1	0	1	0	1
K00133	09100 Metabolism	09105 Amino acid metabolism	00260 Glycine, serine and threonine metabolism	asd; aspartate-semialdehyde dehydrogenase	1	1	1	1	1	1	1	1	1	1	1	1	1	1	0	1	1	1	1	1	1	1	1	1	1	1	1	1	1	1	1	1	1	1	1	1	1	0	0	0	1	0	1	0	1
K00133	09100 Metabolism	09105 Amino acid metabolism	00300 Lysine biosynthesis	asd; aspartate-semialdehyde dehydrogenase	1	1	1	1	1	1	1	1	1	1	1	1	1	1	0	1	1	1	1	1	1	1	1	1	1	1	1	1	1	1	1	1	1	1	1	1	1	0	0	0	1	0	1	0	1
K00133	09100 Metabolism	09110 Biosynthesis of other secondary metabolites	00261 Monobactam biosynthesis	asd; aspartate-semialdehyde dehydrogenase	1	1	1	1	1	1	1	1	1	1	1	1	1	1	0	1	1	1	1	1	1	1	1	1	1	1	1	1	1	1	1	1	1	1	1	1	1	0	0	0	1	0	1	0	1
K00134	09160 Human Diseases	09164 Neurodegenerative disease	05010 Alzheimer disease	GAPDH, gapA; glyceraldehyde 3-phosphate dehydrogenase (phosphorylating)	2	2	2	2	2	2	2	2	2	2	2	2	2	2	1	2	2	2	2	2	2	2	2	2	2	2	2	2	2	2	2	2	1	2	2	2	1	1	1	1	1	1	1	1	1
K00134	09180 Brite Hierarchies	09182 Protein families: genetic information processing	04131 Membrane trafficking	GAPDH, gapA; glyceraldehyde 3-phosphate dehydrogenase (phosphorylating)	2	2	2	2	2	2	2	2	2	2	2	2	2	2	1	2	2	2	2	2	2	2	2	2	2	2	2	2	2	2	2	2	1	2	2	2	1	1	1	1	1	1	1	1	1
K00134	09160 Human Diseases	09171 Infectious disease: bacterial	05132 Salmonella infection	GAPDH, gapA; glyceraldehyde 3-phosphate dehydrogenase (phosphorylating)	2	2	2	2	2	2	2	2	2	2	2	2	2	2	1	2	2	2	2	2	2	2	2	2	2	2	2	2	2	2	2	2	1	2	2	2	1	1	1	1	1	1	1	1	1
K00134	09180 Brite Hierarchies	09183 Protein families: signaling and cellular processes	04147 Exosome	GAPDH, gapA; glyceraldehyde 3-phosphate dehydrogenase (phosphorylating)	2	2	2	2	2	2	2	2	2	2	2	2	2	2	1	2	2	2	2	2	2	2	2	2	2	2	2	2	2	2	2	2	1	2	2	2	1	1	1	1	1	1	1	1	1
K00134	09160 Human Diseases	09166 Cardiovascular disease	05415 Diabetic cardiomyopathy	GAPDH, gapA; glyceraldehyde 3-phosphate dehydrogenase (phosphorylating)	2	2	2	2	2	2	2	2	2	2	2	2	2	2	1	2	2	2	2	2	2	2	2	2	2	2	2	2	2	2	2	2	1	2	2	2	1	1	1	1	1	1	1	1	1
K00134	09100 Metabolism	09101 Carbohydrate metabolism	00010 Glycolysis / Gluconeogenesis	GAPDH, gapA; glyceraldehyde 3-phosphate dehydrogenase (phosphorylating)	2	2	2	2	2	2	2	2	2	2	2	2	2	2	1	2	2	2	2	2	2	2	2	2	2	2	2	2	2	2	2	2	1	2	2	2	1	1	1	1	1	1	1	1	1
K00134	09100 Metabolism	09102 Energy metabolism	00710 Carbon fixation in photosynthetic organisms	GAPDH, gapA; glyceraldehyde 3-phosphate dehydrogenase (phosphorylating)	2	2	2	2	2	2	2	2	2	2	2	2	2	2	1	2	2	2	2	2	2	2	2	2	2	2	2	2	2	2	2	2	1	2	2	2	1	1	1	1	1	1	1	1	1
K00134	09160 Human Diseases	09171 Infectious disease: bacterial	05130 Pathogenic Escherichia coli infection	GAPDH, gapA; glyceraldehyde 3-phosphate dehydrogenase (phosphorylating)	2	2	2	2	2	2	2	2	2	2	2	2	2	2	1	2	2	2	2	2	2	2	2	2	2	2	2	2	2	2	2	2	1	2	2	2	1	1	1	1	1	1	1	1	1
K00134	09130 Environmental Information Processing	09132 Signal transduction	04066 HIF-1 signaling pathway	GAPDH, gapA; glyceraldehyde 3-phosphate dehydrogenase (phosphorylating)	2	2	2	2	2	2	2	2	2	2	2	2	2	2	1	2	2	2	2	2	2	2	2	2	2	2	2	2	2	2	2	2	1	2	2	2	1	1	1	1	1	1	1	1	1
K00135	09100 Metabolism	09105 Amino acid metabolism	00250 Alanine, aspartate and glutamate metabolism	gabD; succinate-semialdehyde dehydrogenase / glutarate-semialdehyde dehydrogenase	2	1	1	1	1	1	2	1	1	2	2	1	2	2	0	2	2	2	2	2	2	2	2	2	2	2	2	3	2	1	2	2	0	2	0	0	0	0	0	0	0	0	0	0	0
K00135	09100 Metabolism	09108 Metabolism of cofactors and vitamins	00760 Nicotinate and nicotinamide metabolism	gabD; succinate-semialdehyde dehydrogenase / glutarate-semialdehyde dehydrogenase	2	1	1	1	1	1	2	1	1	2	2	1	2	2	0	2	2	2	2	2	2	2	2	2	2	2	2	3	2	1	2	2	0	2	0	0	0	0	0	0	0	0	0	0	0
K00135	09100 Metabolism	09105 Amino acid metabolism	00350 Tyrosine metabolism	gabD; succinate-semialdehyde dehydrogenase / glutarate-semialdehyde dehydrogenase	2	1	1	1	1	1	2	1	1	2	2	1	2	2	0	2	2	2	2	2	2	2	2	2	2	2	2	3	2	1	2	2	0	2	0	0	0	0	0	0	0	0	0	0	0
K00135	09100 Metabolism	09105 Amino acid metabolism	00310 Lysine degradation	gabD; succinate-semialdehyde dehydrogenase / glutarate-semialdehyde dehydrogenase	2	1	1	1	1	1	2	1	1	2	2	1	2	2	0	2	2	2	2	2	2	2	2	2	2	2	2	3	2	1	2	2	0	2	0	0	0	0	0	0	0	0	0	0	0
K00135	09100 Metabolism	09101 Carbohydrate metabolism	00650 Butanoate metabolism	gabD; succinate-semialdehyde dehydrogenase / glutarate-semialdehyde dehydrogenase	2	1	1	1	1	1	2	1	1	2	2	1	2	2	0	2	2	2	2	2	2	2	2	2	2	2	2	3	2	1	2	2	0	2	0	0	0	0	0	0	0	0	0	0	0
K00137	09100 Metabolism	09105 Amino acid metabolism	00330 Arginine and proline metabolism	prr; aminobutyraldehyde dehydrogenase	0	0	0	0	0	0	0	0	0	0	0	0	0	0	0	0	0	0	0	0	0	0	0	0	0	0	0	0	0	0	0	0	0	0	0	0	0	0	0	0	0	0	0	0	0
K00137	09100 Metabolism	09106 Metabolism of other amino acids	00410 beta-Alanine metabolism	prr; aminobutyraldehyde dehydrogenase	0	0	0	0	0	0	0	0	0	0	0	0	0	0	0	0	0	0	0	0	0	0	0	0	0	0	0	0	0	0	0	0	0	0	0	0	0	0	0	0	0	0	0	0	0
K00137	09100 Metabolism	09105 Amino acid metabolism	00310 Lysine degradation	prr; aminobutyraldehyde dehydrogenase	0	0	0	0	0	0	0	0	0	0	0	0	0	0	0	0	0	0	0	0	0	0	0	0	0	0	0	0	0	0	0	0	0	0	0	0	0	0	0	0	0	0	0	0	0
K00138	09100 Metabolism	09101 Carbohydrate metabolism	00010 Glycolysis / Gluconeogenesis	aldB; aldehyde dehydrogenase	1	1	1	1	1	1	1	1	1	0	1	1	1	0	0	1	0	0	1	1	0	1	1	1	1	1	1	1	1	0	1	1	0	1	0	0	0	0	0	0	0	0	0	0	0
K00138	09100 Metabolism	09101 Carbohydrate metabolism	00620 Pyruvate metabolism	aldB; aldehyde dehydrogenase	1	1	1	1	1	1	1	1	1	0	1	1	1	0	0	1	0	0	1	1	0	1	1	1	1	1	1	1	1	0	1	1	0	1	0	0	0	0	0	0	0	0	0	0	0
K00139	09100 Metabolism	09101 Carbohydrate metabolism	00650 Butanoate metabolism	ALDH5A1; succinate-semialdehyde dehydrogenase	0	0	0	0	0	0	0	0	0	0	0	0	0	0	0	0	0	0	0	0	0	0	0	0	0	0	0	0	0	0	0	0	0	0	0	0	0	0	0	0	0	0	0	0	0
K00139	09100 Metabolism	09105 Amino acid metabolism	00250 Alanine, aspartate and glutamate metabolism	ALDH5A1; succinate-semialdehyde dehydrogenase	0	0	0	0	0	0	0	0	0	0	0	0	0	0	0	0	0	0	0	0	0	0	0	0	0	0	0	0	0	0	0	0	0	0	0	0	0	0	0	0	0	0	0	0	0
K00140	09100 Metabolism	09101 Carbohydrate metabolism	00640 Propanoate metabolism	mmsA, iolA, ALDH6A1; malonate-semialdehyde dehydrogenase (acetylating) / methylmalonate-semialdehyde dehydrogenase	1	1	1	1	1	1	1	1	0	1	1	1	1	2	0	1	0	1	1	1	1	1	1	1	1	1	1	2	1	1	1	1	0	1	1	1	0	0	0	0	0	0	0	0	0
K00140	09100 Metabolism	09105 Amino acid metabolism	00280 Valine, leucine and isoleucine degradation	mmsA, iolA, ALDH6A1; malonate-semialdehyde dehydrogenase (acetylating) / methylmalonate-semialdehyde dehydrogenase	1	1	1	1	1	1	1	1	0	1	1	1	1	2	0	1	0	1	1	1	1	1	1	1	1	1	1	2	1	1	1	1	0	1	1	1	0	0	0	0	0	0	0	0	0
K00140	09100 Metabolism	09101 Carbohydrate metabolism	00562 Inositol phosphate metabolism	mmsA, iolA, ALDH6A1; malonate-semialdehyde dehydrogenase (acetylating) / methylmalonate-semialdehyde dehydrogenase	1	1	1	1	1	1	1	1	0	1	1	1	1	2	0	1	0	1	1	1	1	1	1	1	1	1	1	2	1	1	1	1	0	1	1	1	0	0	0	0	0	0	0	0	0
K00140	09100 Metabolism	09106 Metabolism of other amino acids	00410 beta-Alanine metabolism	mmsA, iolA, ALDH6A1; malonate-semialdehyde dehydrogenase (acetylating) / methylmalonate-semialdehyde dehydrogenase	1	1	1	1	1	1	1	1	0	1	1	1	1	2	0	1	0	1	1	1	1	1	1	1	1	1	1	2	1	1	1	1	0	1	1	1	0	0	0	0	0	0	0	0	0
K00141	09100 Metabolism	09111 Xenobiotics biodegradation and metabolism	00627 Aminobenzoate degradation	xylC; benzaldehyde dehydrogenase (NAD)	0	0	0	0	0	0	0	0	0	0	0	0	0	0	0	0	0	0	0	0	0	0	0	0	0	0	0	0	0	0	0	0	0	0	0	0	0	0	0	0	0	0	0	0	0
K00141	09100 Metabolism	09111 Xenobiotics biodegradation and metabolism	00623 Toluene degradation	xylC; benzaldehyde dehydrogenase (NAD)	0	0	0	0	0	0	0	0	0	0	0	0	0	0	0	0	0	0	0	0	0	0	0	0	0	0	0	0	0	0	0	0	0	0	0	0	0	0	0	0	0	0	0	0	0
K00141	09100 Metabolism	09111 Xenobiotics biodegradation and metabolism	00622 Xylene degradation	xylC; benzaldehyde dehydrogenase (NAD)	0	0	0	0	0	0	0	0	0	0	0	0	0	0	0	0	0	0	0	0	0	0	0	0	0	0	0	0	0	0	0	0	0	0	0	0	0	0	0	0	0	0	0	0	0
K00142	09180 Brite Hierarchies	09181 Protein families: metabolism	01004 Lipid biosynthesis proteins	AASDH; acyl-CoA synthetase	0	0	0	0	0	0	0	0	0	0	0	0	0	0	0	0	0	0	0	0	0	0	0	0	0	0	0	0	0	0	0	0	0	0	0	0	0	0	0	0	0	0	0	0	0
K00143	09100 Metabolism	09105 Amino acid metabolism	00300 Lysine biosynthesis	LYS2; L-2-aminoadipate reductase	0	0	0	0	0	0	0	0	0	0	0	0	0	0	0	0	0	0	0	0	0	0	0	0	0	0	0	0	0	0	0	0	0	0	0	0	0	0	0	0	0	0	0	0	0
K00145	09100 Metabolism	09105 Amino acid metabolism	00220 Arginine biosynthesis	argC; N-acetyl-gamma-glutamyl-phosphate reductase	1	1	1	1	1	1	1	1	1	1	1	1	1	1	0	1	1	1	1	1	1	1	1	1	1	1	1	1	1	1	1	1	0	1	1	1	0	0	0	0	0	0	0	0	0
K00146	09100 Metabolism	09105 Amino acid metabolism	00360 Phenylalanine metabolism	feaB, tynC; phenylacetaldehyde dehydrogenase	1	0	1	1	1	1	0	1	0	0	0	1	0	1	0	1	0	1	0	1	1	0	0	1	0	1	1	1	1	0	1	1	0	1	0	0	0	0	0	0	0	0	0	0	0
K00146	09100 Metabolism	09105 Amino acid metabolism	00350 Tyrosine metabolism	feaB, tynC; phenylacetaldehyde dehydrogenase	1	0	1	1	1	1	0	1	0	0	0	1	0	1	0	1	0	1	0	1	1	0	0	1	0	1	1	1	1	0	1	1	0	1	0	0	0	0	0	0	0	0	0	0	0
K00146	09100 Metabolism	09111 Xenobiotics biodegradation and metabolism	00643 Styrene degradation	feaB, tynC; phenylacetaldehyde dehydrogenase	1	0	1	1	1	1	0	1	0	0	0	1	0	1	0	1	0	1	0	1	1	0	0	1	0	1	1	1	1	0	1	1	0	1	0	0	0	0	0	0	0	0	0	0	0
K00147	09100 Metabolism	09110 Biosynthesis of other secondary metabolites	00332 Carbapenem biosynthesis	proA; glutamate-5-semialdehyde dehydrogenase	1	1	1	1	1	1	1	1	1	1	1	1	1	1	0	1	1	1	1	1	1	1	1	1	1	1	1	1	1	1	1	1	0	1	1	1	0	0	0	0	0	0	0	0	0
K00147	09100 Metabolism	09105 Amino acid metabolism	00330 Arginine and proline metabolism	proA; glutamate-5-semialdehyde dehydrogenase	1	1	1	1	1	1	1	1	1	1	1	1	1	1	0	1	1	1	1	1	1	1	1	1	1	1	1	1	1	1	1	1	0	1	1	1	0	0	0	0	0	0	0	0	0
K00148	09100 Metabolism	09111 Xenobiotics biodegradation and metabolism	00625 Chloroalkane and chloroalkene degradation	fdhA; glutathione-independent formaldehyde dehydrogenase	1	0	1	1	1	1	0	1	0	0	0	1	0	0	0	1	0	0	0	1	0	1	0	1	1	1	0	0	0	0	0	0	0	0	0	0	0	0	0	0	0	0	0	0	0
K00148	09100 Metabolism	09102 Energy metabolism	00680 Methane metabolism	fdhA; glutathione-independent formaldehyde dehydrogenase	1	0	1	1	1	1	0	1	0	0	0	1	0	0	0	1	0	0	0	1	0	1	0	1	1	1	0	0	0	0	0	0	0	0	0	0	0	0	0	0	0	0	0	0	0
K00149	09100 Metabolism	09103 Lipid metabolism	00071 Fatty acid degradation	ALDH9A1; aldehyde dehydrogenase family 9 member A1	0	0	0	0	0	0	0	0	0	0	0	0	0	0	0	0	0	0	0	0	0	0	0	0	0	0	0	0	0	0	0	0	0	0	0	0	0	0	0	0	0	0	0	0	0
K00149	09100 Metabolism	09103 Lipid metabolism	00561 Glycerolipid metabolism	ALDH9A1; aldehyde dehydrogenase family 9 member A1	0	0	0	0	0	0	0	0	0	0	0	0	0	0	0	0	0	0	0	0	0	0	0	0	0	0	0	0	0	0	0	0	0	0	0	0	0	0	0	0	0	0	0	0	0
K00149	09100 Metabolism	09101 Carbohydrate metabolism	00053 Ascorbate and aldarate metabolism	ALDH9A1; aldehyde dehydrogenase family 9 member A1	0	0	0	0	0	0	0	0	0	0	0	0	0	0	0	0	0	0	0	0	0	0	0	0	0	0	0	0	0	0	0	0	0	0	0	0	0	0	0	0	0	0	0	0	0
K00149	09100 Metabolism	09101 Carbohydrate metabolism	00010 Glycolysis / Gluconeogenesis	ALDH9A1; aldehyde dehydrogenase family 9 member A1	0	0	0	0	0	0	0	0	0	0	0	0	0	0	0	0	0	0	0	0	0	0	0	0	0	0	0	0	0	0	0	0	0	0	0	0	0	0	0	0	0	0	0	0	0
K00149	09100 Metabolism	09105 Amino acid metabolism	00280 Valine, leucine and isoleucine degradation	ALDH9A1; aldehyde dehydrogenase family 9 member A1	0	0	0	0	0	0	0	0	0	0	0	0	0	0	0	0	0	0	0	0	0	0	0	0	0	0	0	0	0	0	0	0	0	0	0	0	0	0	0	0	0	0	0	0	0
K00149	09100 Metabolism	09105 Amino acid metabolism	00340 Histidine metabolism	ALDH9A1; aldehyde dehydrogenase family 9 member A1	0	0	0	0	0	0	0	0	0	0	0	0	0	0	0	0	0	0	0	0	0	0	0	0	0	0	0	0	0	0	0	0	0	0	0	0	0	0	0	0	0	0	0	0	0
K00149	09100 Metabolism	09105 Amino acid metabolism	00330 Arginine and proline metabolism	ALDH9A1; aldehyde dehydrogenase family 9 member A1	0	0	0	0	0	0	0	0	0	0	0	0	0	0	0	0	0	0	0	0	0	0	0	0	0	0	0	0	0	0	0	0	0	0	0	0	0	0	0	0	0	0	0	0	0
K00149	09100 Metabolism	09105 Amino acid metabolism	00310 Lysine degradation	ALDH9A1; aldehyde dehydrogenase family 9 member A1	0	0	0	0	0	0	0	0	0	0	0	0	0	0	0	0	0	0	0	0	0	0	0	0	0	0	0	0	0	0	0	0	0	0	0	0	0	0	0	0	0	0	0	0	0
K00149	09160 Human Diseases	09167 Endocrine and metabolic disease	04936 Alcoholic liver disease	ALDH9A1; aldehyde dehydrogenase family 9 member A1	0	0	0	0	0	0	0	0	0	0	0	0	0	0	0	0	0	0	0	0	0	0	0	0	0	0	0	0	0	0	0	0	0	0	0	0	0	0	0	0	0	0	0	0	0
K00149	09100 Metabolism	09106 Metabolism of other amino acids	00410 beta-Alanine metabolism	ALDH9A1; aldehyde dehydrogenase family 9 member A1	0	0	0	0	0	0	0	0	0	0	0	0	0	0	0	0	0	0	0	0	0	0	0	0	0	0	0	0	0	0	0	0	0	0	0	0	0	0	0	0	0	0	0	0	0
K00149	09100 Metabolism	09105 Amino acid metabolism	00380 Tryptophan metabolism	ALDH9A1; aldehyde dehydrogenase family 9 member A1	0	0	0	0	0	0	0	0	0	0	0	0	0	0	0	0	0	0	0	0	0	0	0	0	0	0	0	0	0	0	0	0	0	0	0	0	0	0	0	0	0	0	0	0	0
K00149	09100 Metabolism	09101 Carbohydrate metabolism	00620 Pyruvate metabolism	ALDH9A1; aldehyde dehydrogenase family 9 member A1	0	0	0	0	0	0	0	0	0	0	0	0	0	0	0	0	0	0	0	0	0	0	0	0	0	0	0	0	0	0	0	0	0	0	0	0	0	0	0	0	0	0	0	0	0
K00150	09100 Metabolism	09101 Carbohydrate metabolism	00010 Glycolysis / Gluconeogenesis	gap2; glyceraldehyde-3-phosphate dehydrogenase (NAD(P))	0	0	0	0	0	0	0	0	0	0	0	0	0	0	0	0	0	0	0	0	0	0	0	0	0	0	0	0	0	0	0	0	0	0	0	0	0	0	0	0	0	0	0	0	0
K00150	09100 Metabolism	09102 Energy metabolism	00710 Carbon fixation in photosynthetic organisms	gap2; glyceraldehyde-3-phosphate dehydrogenase (NAD(P))	0	0	0	0	0	0	0	0	0	0	0	0	0	0	0	0	0	0	0	0	0	0	0	0	0	0	0	0	0	0	0	0	0	0	0	0	0	0	0	0	0	0	0	0	0
K00151	09100 Metabolism	09105 Amino acid metabolism	00350 Tyrosine metabolism	hpaE, hpcC; 5-carboxymethyl-2-hydroxymuconic-semialdehyde dehydrogenase	1	0	0	1	0	1	0	1	0	0	0	1	0	0	0	1	1	1	0	1	1	1	0	1	1	1	0	0	0	0	0	0	0	0	0	0	0	0	0	0	0	0	0	0	0
K00152	09100 Metabolism	09111 Xenobiotics biodegradation and metabolism	00626 Naphthalene degradation	nahF; salicylaldehyde dehydrogenase	0	0	0	0	0	0	0	0	0	0	0	0	0	0	0	0	0	0	0	0	0	0	0	0	0	0	0	0	0	0	0	0	0	0	0	0	0	0	0	0	0	0	0	0	0
K00153	09190 Not Included in Pathway or Brite	09191 Unclassified: metabolism	99980 Enzymes with EC numbers	E1.1.1.306; S-(hydroxymethyl)mycothiol dehydrogenase	0	0	0	0	0	0	0	0	0	0	0	0	0	0	0	0	0	0	0	0	0	0	0	0	0	0	0	0	0	0	0	0	0	0	0	0	0	0	0	0	0	0	0	0	0
K00154	09190 Not Included in Pathway or Brite	09191 Unclassified: metabolism	99980 Enzymes with EC numbers	E1.2.1.68; coniferyl-aldehyde dehydrogenase	0	0	0	0	0	0	0	0	0	0	0	0	0	0	0	0	0	0	0	0	0	0	0	0	0	0	0	0	0	0	0	0	0	0	0	0	0	0	0	0	0	0	0	0	0
K00155	09190 Not Included in Pathway or Brite	09191 Unclassified: metabolism	99980 Enzymes with EC numbers	LNAA, LNBA; L-tyrosine reductase	0	0	0	0	0	0	0	0	0	0	0	0	0	0	0	0	0	0	0	0	0	0	0	0	0	0	0	0	0	0	0	0	0	0	0	0	0	0	0	0	0	0	0	0	0
K00156	09100 Metabolism	09101 Carbohydrate metabolism	00620 Pyruvate metabolism	poxB; pyruvate dehydrogenase (quinone)	1	0	0	1	0	1	0	1	0	0	0	0	0	0	0	0	0	0	0	0	0	0	0	0	0	0	0	0	0	0	0	0	0	0	0	0	0	0	0	0	0	0	0	0	0
K00157	09130 Environmental Information Processing	09132 Signal transduction	04630 JAK-STAT signaling pathway	AOX; aldehyde oxidase	0	0	0	0	0	0	0	0	0	0	0	0	0	0	0	0	0	0	0	0	0	0	0	0	0	0	0	0	0	0	0	0	0	0	0	0	0	0	0	0	0	0	0	0	0
K00157	09100 Metabolism	09111 Xenobiotics biodegradation and metabolism	00982 Drug metabolism - cytochrome P450	AOX; aldehyde oxidase	0	0	0	0	0	0	0	0	0	0	0	0	0	0	0	0	0	0	0	0	0	0	0	0	0	0	0	0	0	0	0	0	0	0	0	0	0	0	0	0	0	0	0	0	0
K00157	09100 Metabolism	09108 Metabolism of cofactors and vitamins	00750 Vitamin B6 metabolism	AOX; aldehyde oxidase	0	0	0	0	0	0	0	0	0	0	0	0	0	0	0	0	0	0	0	0	0	0	0	0	0	0	0	0	0	0	0	0	0	0	0	0	0	0	0	0	0	0	0	0	0
K00157	09100 Metabolism	09105 Amino acid metabolism	00380 Tryptophan metabolism	AOX; aldehyde oxidase	0	0	0	0	0	0	0	0	0	0	0	0	0	0	0	0	0	0	0	0	0	0	0	0	0	0	0	0	0	0	0	0	0	0	0	0	0	0	0	0	0	0	0	0	0
K00157	09100 Metabolism	09105 Amino acid metabolism	00350 Tyrosine metabolism	AOX; aldehyde oxidase	0	0	0	0	0	0	0	0	0	0	0	0	0	0	0	0	0	0	0	0	0	0	0	0	0	0	0	0	0	0	0	0	0	0	0	0	0	0	0	0	0	0	0	0	0
K00157	09100 Metabolism	09105 Amino acid metabolism	00280 Valine, leucine and isoleucine degradation	AOX; aldehyde oxidase	0	0	0	0	0	0	0	0	0	0	0	0	0	0	0	0	0	0	0	0	0	0	0	0	0	0	0	0	0	0	0	0	0	0	0	0	0	0	0	0	0	0	0	0	0
K00157	09100 Metabolism	09108 Metabolism of cofactors and vitamins	00760 Nicotinate and nicotinamide metabolism	AOX; aldehyde oxidase	0	0	0	0	0	0	0	0	0	0	0	0	0	0	0	0	0	0	0	0	0	0	0	0	0	0	0	0	0	0	0	0	0	0	0	0	0	0	0	0	0	0	0	0	0
K00157	09100 Metabolism	09108 Metabolism of cofactors and vitamins	00830 Retinol metabolism	AOX; aldehyde oxidase	0	0	0	0	0	0	0	0	0	0	0	0	0	0	0	0	0	0	0	0	0	0	0	0	0	0	0	0	0	0	0	0	0	0	0	0	0	0	0	0	0	0	0	0	0
K00158	09100 Metabolism	09101 Carbohydrate metabolism	00620 Pyruvate metabolism	E1.2.3.3, poxL; pyruvate oxidase	1	0	1	1	1	1	1	1	0	1	1	1	1	1	0	1	0	1	0	1	1	0	0	1	0	0	0	0	0	0	0	0	0	0	0	0	0	0	0	0	0	0	0	0	0
K00161	09160 Human Diseases	09161 Cancer: overview	05230 Central carbon metabolism in cancer	PDHA, pdhA; pyruvate dehydrogenase E1 component alpha subunit	2	2	2	2	2	2	1	2	1	1	1	1	1	2	0	1	1	2	1	1	1	1	1	1	1	1	1	3	1	0	2	1	0	1	1	1	0	0	0	1	0	0	1	1	0
K00161	09150 Organismal Systems	09152 Endocrine system	04922 Glucagon signaling pathway	PDHA, pdhA; pyruvate dehydrogenase E1 component alpha subunit	2	2	2	2	2	2	1	2	1	1	1	1	1	2	0	1	1	2	1	1	1	1	1	1	1	1	1	3	1	0	2	1	0	1	1	1	0	0	0	1	0	0	1	1	0
K00161	09100 Metabolism	09101 Carbohydrate metabolism	00010 Glycolysis / Gluconeogenesis	PDHA, pdhA; pyruvate dehydrogenase E1 component alpha subunit	2	2	2	2	2	2	1	2	1	1	1	1	1	2	0	1	1	2	1	1	1	1	1	1	1	1	1	3	1	0	2	1	0	1	1	1	0	0	0	1	0	0	1	1	0
K00161	09100 Metabolism	09101 Carbohydrate metabolism	00020 Citrate cycle (TCA cycle)	PDHA, pdhA; pyruvate dehydrogenase E1 component alpha subunit	2	2	2	2	2	2	1	2	1	1	1	1	1	2	0	1	1	2	1	1	1	1	1	1	1	1	1	3	1	0	2	1	0	1	1	1	0	0	0	1	0	0	1	1	0
K00161	09130 Environmental Information Processing	09132 Signal transduction	04066 HIF-1 signaling pathway	PDHA, pdhA; pyruvate dehydrogenase E1 component alpha subunit	2	2	2	2	2	2	1	2	1	1	1	1	1	2	0	1	1	2	1	1	1	1	1	1	1	1	1	3	1	0	2	1	0	1	1	1	0	0	0	1	0	0	1	1	0
K00161	09160 Human Diseases	09166 Cardiovascular disease	05415 Diabetic cardiomyopathy	PDHA, pdhA; pyruvate dehydrogenase E1 component alpha subunit	2	2	2	2	2	2	1	2	1	1	1	1	1	2	0	1	1	2	1	1	1	1	1	1	1	1	1	3	1	0	2	1	0	1	1	1	0	0	0	1	0	0	1	1	0
K00161	09100 Metabolism	09101 Carbohydrate metabolism	00620 Pyruvate metabolism	PDHA, pdhA; pyruvate dehydrogenase E1 component alpha subunit	2	2	2	2	2	2	1	2	1	1	1	1	1	2	0	1	1	2	1	1	1	1	1	1	1	1	1	3	1	0	2	1	0	1	1	1	0	0	0	1	0	0	1	1	0
K00162	09130 Environmental Information Processing	09132 Signal transduction	04066 HIF-1 signaling pathway	PDHB, pdhB; pyruvate dehydrogenase E1 component beta subunit	1	1	1	1	1	1	1	1	1	1	1	1	1	1	0	1	1	1	1	1	1	1	1	1	1	1	1	3	1	1	3	1	0	1	1	1	0	0	0	0	0	0	0	0	0
K00162	09160 Human Diseases	09161 Cancer: overview	05230 Central carbon metabolism in cancer	PDHB, pdhB; pyruvate dehydrogenase E1 component beta subunit	1	1	1	1	1	1	1	1	1	1	1	1	1	1	0	1	1	1	1	1	1	1	1	1	1	1	1	3	1	1	3	1	0	1	1	1	0	0	0	0	0	0	0	0	0
K00162	09100 Metabolism	09101 Carbohydrate metabolism	00020 Citrate cycle (TCA cycle)	PDHB, pdhB; pyruvate dehydrogenase E1 component beta subunit	1	1	1	1	1	1	1	1	1	1	1	1	1	1	0	1	1	1	1	1	1	1	1	1	1	1	1	3	1	1	3	1	0	1	1	1	0	0	0	0	0	0	0	0	0
K00162	09100 Metabolism	09101 Carbohydrate metabolism	00010 Glycolysis / Gluconeogenesis	PDHB, pdhB; pyruvate dehydrogenase E1 component beta subunit	1	1	1	1	1	1	1	1	1	1	1	1	1	1	0	1	1	1	1	1	1	1	1	1	1	1	1	3	1	1	3	1	0	1	1	1	0	0	0	0	0	0	0	0	0
K00162	09150 Organismal Systems	09152 Endocrine system	04922 Glucagon signaling pathway	PDHB, pdhB; pyruvate dehydrogenase E1 component beta subunit	1	1	1	1	1	1	1	1	1	1	1	1	1	1	0	1	1	1	1	1	1	1	1	1	1	1	1	3	1	1	3	1	0	1	1	1	0	0	0	0	0	0	0	0	0
K00162	09160 Human Diseases	09166 Cardiovascular disease	05415 Diabetic cardiomyopathy	PDHB, pdhB; pyruvate dehydrogenase E1 component beta subunit	1	1	1	1	1	1	1	1	1	1	1	1	1	1	0	1	1	1	1	1	1	1	1	1	1	1	1	3	1	1	3	1	0	1	1	1	0	0	0	0	0	0	0	0	0
K00162	09100 Metabolism	09101 Carbohydrate metabolism	00620 Pyruvate metabolism	PDHB, pdhB; pyruvate dehydrogenase E1 component beta subunit	1	1	1	1	1	1	1	1	1	1	1	1	1	1	0	1	1	1	1	1	1	1	1	1	1	1	1	3	1	1	3	1	0	1	1	1	0	0	0	0	0	0	0	0	0
K00163	09100 Metabolism	09101 Carbohydrate metabolism	00620 Pyruvate metabolism	aceE; pyruvate dehydrogenase E1 component	0	0	0	0	0	0	0	0	0	0	0	0	0	0	0	0	0	0	0	0	0	0	0	0	0	0	0	0	0	0	0	0	0	0	0	0	0	0	0	0	0	0	0	0	0
K00163	09100 Metabolism	09101 Carbohydrate metabolism	00020 Citrate cycle (TCA cycle)	aceE; pyruvate dehydrogenase E1 component	0	0	0	0	0	0	0	0	0	0	0	0	0	0	0	0	0	0	0	0	0	0	0	0	0	0	0	0	0	0	0	0	0	0	0	0	0	0	0	0	0	0	0	0	0
K00163	09100 Metabolism	09101 Carbohydrate metabolism	00010 Glycolysis / Gluconeogenesis	aceE; pyruvate dehydrogenase E1 component	0	0	0	0	0	0	0	0	0	0	0	0	0	0	0	0	0	0	0	0	0	0	0	0	0	0	0	0	0	0	0	0	0	0	0	0	0	0	0	0	0	0	0	0	0
K00164	09100 Metabolism	09101 Carbohydrate metabolism	00020 Citrate cycle (TCA cycle)	OGDH, sucA; 2-oxoglutarate dehydrogenase E1 component	1	1	1	1	1	1	1	1	1	1	1	1	1	1	0	1	1	1	1	1	1	1	1	1	1	1	1	1	1	0	1	1	0	1	1	1	0	0	0	0	0	0	0	0	0
K00166	09100 Metabolism	09105 Amino acid metabolism	00280 Valine, leucine and isoleucine degradation	BCKDHA, bkdA1; 2-oxoisovalerate dehydrogenase E1 component alpha subunit	1	1	1	1	1	1	1	1	1	0	1	1	1	1	0	1	1	1	1	1	1	1	1	1	1	1	1	1	1	0	1	1	0	1	1	1	0	0	0	0	0	0	0	0	0
K00166	09100 Metabolism	09101 Carbohydrate metabolism	00640 Propanoate metabolism	BCKDHA, bkdA1; 2-oxoisovalerate dehydrogenase E1 component alpha subunit	1	1	1	1	1	1	1	1	1	0	1	1	1	1	0	1	1	1	1	1	1	1	1	1	1	1	1	1	1	0	1	1	0	1	1	1	0	0	0	0	0	0	0	0	0
K00167	09100 Metabolism	09101 Carbohydrate metabolism	00640 Propanoate metabolism	BCKDHB, bkdA2; 2-oxoisovalerate dehydrogenase E1 component beta subunit	1	1	1	1	1	1	1	1	1	1	1	1	1	1	0	1	1	1	1	1	1	1	1	1	1	1	1	1	1	1	1	1	0	1	0	0	0	0	0	0	0	0	0	0	0
K00167	09100 Metabolism	09105 Amino acid metabolism	00280 Valine, leucine and isoleucine degradation	BCKDHB, bkdA2; 2-oxoisovalerate dehydrogenase E1 component beta subunit	1	1	1	1	1	1	1	1	1	1	1	1	1	1	0	1	1	1	1	1	1	1	1	1	1	1	1	1	1	1	1	1	0	1	0	0	0	0	0	0	0	0	0	0	0
K00169	09100 Metabolism	09101 Carbohydrate metabolism	00650 Butanoate metabolism	porA; pyruvate ferredoxin oxidoreductase alpha subunit	1	1	0	1	0	1	0	1	1	1	0	1	1	0	0	1	0	0	1	1	0	0	1	1	1	1	1	1	1	0	1	1	0	1	1	1	0	0	0	0	0	0	0	0	0
K00169	09100 Metabolism	09101 Carbohydrate metabolism	00020 Citrate cycle (TCA cycle)	porA; pyruvate ferredoxin oxidoreductase alpha subunit	1	1	0	1	0	1	0	1	1	1	0	1	1	0	0	1	0	0	1	1	0	0	1	1	1	1	1	1	1	0	1	1	0	1	1	1	0	0	0	0	0	0	0	0	0
K00169	09100 Metabolism	09101 Carbohydrate metabolism	00640 Propanoate metabolism	porA; pyruvate ferredoxin oxidoreductase alpha subunit	1	1	0	1	0	1	0	1	1	1	0	1	1	0	0	1	0	0	1	1	0	0	1	1	1	1	1	1	1	0	1	1	0	1	1	1	0	0	0	0	0	0	0	0	0
K00169	09100 Metabolism	09102 Energy metabolism	00720 Carbon fixation pathways in prokaryotes	porA; pyruvate ferredoxin oxidoreductase alpha subunit	1	1	0	1	0	1	0	1	1	1	0	1	1	0	0	1	0	0	1	1	0	0	1	1	1	1	1	1	1	0	1	1	0	1	1	1	0	0	0	0	0	0	0	0	0
K00169	09100 Metabolism	09102 Energy metabolism	00680 Methane metabolism	porA; pyruvate ferredoxin oxidoreductase alpha subunit	1	1	0	1	0	1	0	1	1	1	0	1	1	0	0	1	0	0	1	1	0	0	1	1	1	1	1	1	1	0	1	1	0	1	1	1	0	0	0	0	0	0	0	0	0
K00169	09100 Metabolism	09101 Carbohydrate metabolism	00010 Glycolysis / Gluconeogenesis	porA; pyruvate ferredoxin oxidoreductase alpha subunit	1	1	0	1	0	1	0	1	1	1	0	1	1	0	0	1	0	0	1	1	0	0	1	1	1	1	1	1	1	0	1	1	0	1	1	1	0	0	0	0	0	0	0	0	0
K00169	09100 Metabolism	09101 Carbohydrate metabolism	00620 Pyruvate metabolism	porA; pyruvate ferredoxin oxidoreductase alpha subunit	1	1	0	1	0	1	0	1	1	1	0	1	1	0	0	1	0	0	1	1	0	0	1	1	1	1	1	1	1	0	1	1	0	1	1	1	0	0	0	0	0	0	0	0	0
K00169	09100 Metabolism	09111 Xenobiotics biodegradation and metabolism	00633 Nitrotoluene degradation	porA; pyruvate ferredoxin oxidoreductase alpha subunit	1	1	0	1	0	1	0	1	1	1	0	1	1	0	0	1	0	0	1	1	0	0	1	1	1	1	1	1	1	0	1	1	0	1	1	1	0	0	0	0	0	0	0	0	0
K00170	09100 Metabolism	09101 Carbohydrate metabolism	00640 Propanoate metabolism	porB; pyruvate ferredoxin oxidoreductase beta subunit	0	0	0	0	0	0	0	0	0	0	0	0	0	0	0	0	0	0	0	0	0	0	0	0	0	0	0	0	0	0	0	0	0	0	0	0	0	0	0	0	0	0	0	0	0
K00170	09100 Metabolism	09101 Carbohydrate metabolism	00650 Butanoate metabolism	porB; pyruvate ferredoxin oxidoreductase beta subunit	0	0	0	0	0	0	0	0	0	0	0	0	0	0	0	0	0	0	0	0	0	0	0	0	0	0	0	0	0	0	0	0	0	0	0	0	0	0	0	0	0	0	0	0	0
K00170	09100 Metabolism	09101 Carbohydrate metabolism	00010 Glycolysis / Gluconeogenesis	porB; pyruvate ferredoxin oxidoreductase beta subunit	0	0	0	0	0	0	0	0	0	0	0	0	0	0	0	0	0	0	0	0	0	0	0	0	0	0	0	0	0	0	0	0	0	0	0	0	0	0	0	0	0	0	0	0	0
K00170	09100 Metabolism	09102 Energy metabolism	00720 Carbon fixation pathways in prokaryotes	porB; pyruvate ferredoxin oxidoreductase beta subunit	0	0	0	0	0	0	0	0	0	0	0	0	0	0	0	0	0	0	0	0	0	0	0	0	0	0	0	0	0	0	0	0	0	0	0	0	0	0	0	0	0	0	0	0	0
K00170	09100 Metabolism	09101 Carbohydrate metabolism	00020 Citrate cycle (TCA cycle)	porB; pyruvate ferredoxin oxidoreductase beta subunit	0	0	0	0	0	0	0	0	0	0	0	0	0	0	0	0	0	0	0	0	0	0	0	0	0	0	0	0	0	0	0	0	0	0	0	0	0	0	0	0	0	0	0	0	0
K00170	09100 Metabolism	09102 Energy metabolism	00680 Methane metabolism	porB; pyruvate ferredoxin oxidoreductase beta subunit	0	0	0	0	0	0	0	0	0	0	0	0	0	0	0	0	0	0	0	0	0	0	0	0	0	0	0	0	0	0	0	0	0	0	0	0	0	0	0	0	0	0	0	0	0
K00170	09100 Metabolism	09101 Carbohydrate metabolism	00620 Pyruvate metabolism	porB; pyruvate ferredoxin oxidoreductase beta subunit	0	0	0	0	0	0	0	0	0	0	0	0	0	0	0	0	0	0	0	0	0	0	0	0	0	0	0	0	0	0	0	0	0	0	0	0	0	0	0	0	0	0	0	0	0
K00170	09100 Metabolism	09111 Xenobiotics biodegradation and metabolism	00633 Nitrotoluene degradation	porB; pyruvate ferredoxin oxidoreductase beta subunit	0	0	0	0	0	0	0	0	0	0	0	0	0	0	0	0	0	0	0	0	0	0	0	0	0	0	0	0	0	0	0	0	0	0	0	0	0	0	0	0	0	0	0	0	0
K00171	09100 Metabolism	09101 Carbohydrate metabolism	00640 Propanoate metabolism	porD; pyruvate ferredoxin oxidoreductase delta subunit	0	0	0	0	0	0	0	0	0	0	0	0	0	0	0	0	0	0	0	0	0	0	0	0	0	0	0	0	0	0	0	0	0	0	0	0	0	0	0	0	0	0	0	0	0
K00171	09100 Metabolism	09102 Energy metabolism	00720 Carbon fixation pathways in prokaryotes	porD; pyruvate ferredoxin oxidoreductase delta subunit	0	0	0	0	0	0	0	0	0	0	0	0	0	0	0	0	0	0	0	0	0	0	0	0	0	0	0	0	0	0	0	0	0	0	0	0	0	0	0	0	0	0	0	0	0
K00171	09100 Metabolism	09101 Carbohydrate metabolism	00010 Glycolysis / Gluconeogenesis	porD; pyruvate ferredoxin oxidoreductase delta subunit	0	0	0	0	0	0	0	0	0	0	0	0	0	0	0	0	0	0	0	0	0	0	0	0	0	0	0	0	0	0	0	0	0	0	0	0	0	0	0	0	0	0	0	0	0
K00171	09100 Metabolism	09101 Carbohydrate metabolism	00620 Pyruvate metabolism	porD; pyruvate ferredoxin oxidoreductase delta subunit	0	0	0	0	0	0	0	0	0	0	0	0	0	0	0	0	0	0	0	0	0	0	0	0	0	0	0	0	0	0	0	0	0	0	0	0	0	0	0	0	0	0	0	0	0
K00171	09100 Metabolism	09101 Carbohydrate metabolism	00020 Citrate cycle (TCA cycle)	porD; pyruvate ferredoxin oxidoreductase delta subunit	0	0	0	0	0	0	0	0	0	0	0	0	0	0	0	0	0	0	0	0	0	0	0	0	0	0	0	0	0	0	0	0	0	0	0	0	0	0	0	0	0	0	0	0	0
K00171	09100 Metabolism	09101 Carbohydrate metabolism	00650 Butanoate metabolism	porD; pyruvate ferredoxin oxidoreductase delta subunit	0	0	0	0	0	0	0	0	0	0	0	0	0	0	0	0	0	0	0	0	0	0	0	0	0	0	0	0	0	0	0	0	0	0	0	0	0	0	0	0	0	0	0	0	0
K00171	09100 Metabolism	09111 Xenobiotics biodegradation and metabolism	00633 Nitrotoluene degradation	porD; pyruvate ferredoxin oxidoreductase delta subunit	0	0	0	0	0	0	0	0	0	0	0	0	0	0	0	0	0	0	0	0	0	0	0	0	0	0	0	0	0	0	0	0	0	0	0	0	0	0	0	0	0	0	0	0	0
K00171	09100 Metabolism	09102 Energy metabolism	00680 Methane metabolism	porD; pyruvate ferredoxin oxidoreductase delta subunit	0	0	0	0	0	0	0	0	0	0	0	0	0	0	0	0	0	0	0	0	0	0	0	0	0	0	0	0	0	0	0	0	0	0	0	0	0	0	0	0	0	0	0	0	0
K00172	09100 Metabolism	09101 Carbohydrate metabolism	00650 Butanoate metabolism	porC, porG; pyruvate ferredoxin oxidoreductase gamma subunit	1	1	0	1	0	1	0	1	1	1	0	1	1	0	0	1	0	0	1	1	0	0	1	1	1	1	1	1	1	0	1	1	0	1	1	1	0	0	0	0	0	0	0	0	0
K00172	09100 Metabolism	09101 Carbohydrate metabolism	00020 Citrate cycle (TCA cycle)	porC, porG; pyruvate ferredoxin oxidoreductase gamma subunit	1	1	0	1	0	1	0	1	1	1	0	1	1	0	0	1	0	0	1	1	0	0	1	1	1	1	1	1	1	0	1	1	0	1	1	1	0	0	0	0	0	0	0	0	0
K00172	09100 Metabolism	09101 Carbohydrate metabolism	00640 Propanoate metabolism	porC, porG; pyruvate ferredoxin oxidoreductase gamma subunit	1	1	0	1	0	1	0	1	1	1	0	1	1	0	0	1	0	0	1	1	0	0	1	1	1	1	1	1	1	0	1	1	0	1	1	1	0	0	0	0	0	0	0	0	0
K00172	09100 Metabolism	09101 Carbohydrate metabolism	00620 Pyruvate metabolism	porC, porG; pyruvate ferredoxin oxidoreductase gamma subunit	1	1	0	1	0	1	0	1	1	1	0	1	1	0	0	1	0	0	1	1	0	0	1	1	1	1	1	1	1	0	1	1	0	1	1	1	0	0	0	0	0	0	0	0	0
K00172	09100 Metabolism	09102 Energy metabolism	00720 Carbon fixation pathways in prokaryotes	porC, porG; pyruvate ferredoxin oxidoreductase gamma subunit	1	1	0	1	0	1	0	1	1	1	0	1	1	0	0	1	0	0	1	1	0	0	1	1	1	1	1	1	1	0	1	1	0	1	1	1	0	0	0	0	0	0	0	0	0
K00172	09100 Metabolism	09102 Energy metabolism	00680 Methane metabolism	porC, porG; pyruvate ferredoxin oxidoreductase gamma subunit	1	1	0	1	0	1	0	1	1	1	0	1	1	0	0	1	0	0	1	1	0	0	1	1	1	1	1	1	1	0	1	1	0	1	1	1	0	0	0	0	0	0	0	0	0
K00172	09100 Metabolism	09111 Xenobiotics biodegradation and metabolism	00633 Nitrotoluene degradation	porC, porG; pyruvate ferredoxin oxidoreductase gamma subunit	1	1	0	1	0	1	0	1	1	1	0	1	1	0	0	1	0	0	1	1	0	0	1	1	1	1	1	1	1	0	1	1	0	1	1	1	0	0	0	0	0	0	0	0	0
K00172	09100 Metabolism	09101 Carbohydrate metabolism	00010 Glycolysis / Gluconeogenesis	porC, porG; pyruvate ferredoxin oxidoreductase gamma subunit	1	1	0	1	0	1	0	1	1	1	0	1	1	0	0	1	0	0	1	1	0	0	1	1	1	1	1	1	1	0	1	1	0	1	1	1	0	0	0	0	0	0	0	0	0
K00174	09100 Metabolism	09101 Carbohydrate metabolism	00020 Citrate cycle (TCA cycle)	korA, oorA, oforA; 2-oxoglutarate/2-oxoacid ferredoxin oxidoreductase subunit alpha	1	1	1	1	1	1	0	1	1	1	0	1	1	1	0	1	1	1	1	1	1	1	1	1	1	1	1	1	1	2	1	1	1	1	1	1	0	0	0	1	1	0	1	1	0
K00174	09100 Metabolism	09101 Carbohydrate metabolism	00010 Glycolysis / Gluconeogenesis	korA, oorA, oforA; 2-oxoglutarate/2-oxoacid ferredoxin oxidoreductase subunit alpha	1	1	1	1	1	1	0	1	1	1	0	1	1	1	0	1	1	1	1	1	1	1	1	1	1	1	1	1	1	2	1	1	1	1	1	1	0	0	0	1	1	0	1	1	0
K00174	09100 Metabolism	09102 Energy metabolism	00720 Carbon fixation pathways in prokaryotes	korA, oorA, oforA; 2-oxoglutarate/2-oxoacid ferredoxin oxidoreductase subunit alpha	1	1	1	1	1	1	0	1	1	1	0	1	1	1	0	1	1	1	1	1	1	1	1	1	1	1	1	1	1	2	1	1	1	1	1	1	0	0	0	1	1	0	1	1	0
K00174	09100 Metabolism	09101 Carbohydrate metabolism	00620 Pyruvate metabolism	korA, oorA, oforA; 2-oxoglutarate/2-oxoacid ferredoxin oxidoreductase subunit alpha	1	1	1	1	1	1	0	1	1	1	0	1	1	1	0	1	1	1	1	1	1	1	1	1	1	1	1	1	1	2	1	1	1	1	1	1	0	0	0	1	1	0	1	1	0
K00174	09100 Metabolism	09101 Carbohydrate metabolism	00650 Butanoate metabolism	korA, oorA, oforA; 2-oxoglutarate/2-oxoacid ferredoxin oxidoreductase subunit alpha	1	1	1	1	1	1	0	1	1	1	0	1	1	1	0	1	1	1	1	1	1	1	1	1	1	1	1	1	1	2	1	1	1	1	1	1	0	0	0	1	1	0	1	1	0
K00175	09100 Metabolism	09102 Energy metabolism	00720 Carbon fixation pathways in prokaryotes	korB, oorB, oforB; 2-oxoglutarate/2-oxoacid ferredoxin oxidoreductase subunit beta	1	1	1	1	1	1	0	1	1	1	0	1	1	1	0	1	1	1	1	1	1	1	1	1	1	1	1	1	1	2	1	1	1	1	1	1	0	0	0	1	1	0	1	1	1
K00175	09100 Metabolism	09101 Carbohydrate metabolism	00010 Glycolysis / Gluconeogenesis	korB, oorB, oforB; 2-oxoglutarate/2-oxoacid ferredoxin oxidoreductase subunit beta	1	1	1	1	1	1	0	1	1	1	0	1	1	1	0	1	1	1	1	1	1	1	1	1	1	1	1	1	1	2	1	1	1	1	1	1	0	0	0	1	1	0	1	1	1
K00175	09100 Metabolism	09101 Carbohydrate metabolism	00620 Pyruvate metabolism	korB, oorB, oforB; 2-oxoglutarate/2-oxoacid ferredoxin oxidoreductase subunit beta	1	1	1	1	1	1	0	1	1	1	0	1	1	1	0	1	1	1	1	1	1	1	1	1	1	1	1	1	1	2	1	1	1	1	1	1	0	0	0	1	1	0	1	1	1
K00175	09100 Metabolism	09101 Carbohydrate metabolism	00650 Butanoate metabolism	korB, oorB, oforB; 2-oxoglutarate/2-oxoacid ferredoxin oxidoreductase subunit beta	1	1	1	1	1	1	0	1	1	1	0	1	1	1	0	1	1	1	1	1	1	1	1	1	1	1	1	1	1	2	1	1	1	1	1	1	0	0	0	1	1	0	1	1	1
K00175	09100 Metabolism	09101 Carbohydrate metabolism	00020 Citrate cycle (TCA cycle)	korB, oorB, oforB; 2-oxoglutarate/2-oxoacid ferredoxin oxidoreductase subunit beta	1	1	1	1	1	1	0	1	1	1	0	1	1	1	0	1	1	1	1	1	1	1	1	1	1	1	1	1	1	2	1	1	1	1	1	1	0	0	0	1	1	0	1	1	1
K00176	09100 Metabolism	09102 Energy metabolism	00720 Carbon fixation pathways in prokaryotes	korD, oorD; 2-oxoglutarate ferredoxin oxidoreductase subunit delta	1	0	0	1	0	1	0	1	0	1	0	1	1	0	0	1	0	0	0	1	0	0	1	1	1	1	0	0	0	0	0	0	1	0	0	0	0	0	0	1	1	0	1	1	1
K00176	09100 Metabolism	09101 Carbohydrate metabolism	00020 Citrate cycle (TCA cycle)	korD, oorD; 2-oxoglutarate ferredoxin oxidoreductase subunit delta	1	0	0	1	0	1	0	1	0	1	0	1	1	0	0	1	0	0	0	1	0	0	1	1	1	1	0	0	0	0	0	0	1	0	0	0	0	0	0	1	1	0	1	1	1
K00177	09100 Metabolism	09102 Energy metabolism	00720 Carbon fixation pathways in prokaryotes	korC, oorC; 2-oxoglutarate ferredoxin oxidoreductase subunit gamma	1	0	0	1	0	1	0	1	0	1	0	1	1	0	0	1	0	0	0	1	0	0	1	1	1	1	0	0	0	0	0	0	1	0	0	0	0	0	0	1	1	0	1	1	1
K00177	09100 Metabolism	09101 Carbohydrate metabolism	00020 Citrate cycle (TCA cycle)	korC, oorC; 2-oxoglutarate ferredoxin oxidoreductase subunit gamma	1	0	0	1	0	1	0	1	0	1	0	1	1	0	0	1	0	0	0	1	0	0	1	1	1	1	0	0	0	0	0	0	1	0	0	0	0	0	0	1	1	0	1	1	1
K00179	09190 Not Included in Pathway or Brite	09191 Unclassified: metabolism	99980 Enzymes with EC numbers	iorA; indolepyruvate ferredoxin oxidoreductase, alpha subunit	0	0	0	0	0	0	0	0	0	0	0	0	0	0	0	0	0	0	0	0	0	0	0	0	0	0	0	0	0	0	0	0	0	0	0	0	0	0	0	0	0	0	0	0	0
K00180	09190 Not Included in Pathway or Brite	09191 Unclassified: metabolism	99980 Enzymes with EC numbers	iorB; indolepyruvate ferredoxin oxidoreductase, beta subunit	0	0	0	0	0	0	0	0	0	0	0	0	0	0	0	0	0	0	0	0	0	0	0	0	0	0	0	0	0	0	0	0	0	0	0	0	0	0	0	0	0	0	0	0	0
K00181	09130 Environmental Information Processing	09132 Signal transduction	04310 Wnt signaling pathway	PORCN; O-palmitoleoyl transferase	0	0	0	0	0	0	0	0	0	0	0	0	0	0	0	0	0	0	0	0	0	0	0	0	0	0	0	0	0	0	0	0	0	0	0	0	0	0	0	0	0	0	0	0	0
K00182	09150 Organismal Systems	09152 Endocrine system	04916 Melanogenesis	WNT2; wingless-type MMTV integration site family, member 2	0	0	0	0	0	0	0	0	0	0	0	0	0	0	0	0	0	0	0	0	0	0	0	0	0	0	0	0	0	0	0	0	0	0	0	0	0	0	0	0	0	0	0	0	0
[truncated: 57,823 more rows]
[truncated: 125 more columns]

## Sheet: Table_S4
Supplementary table 4 - Family average annotation or ancestral node reconstruction score by KO for internal node number and family name
[truncated: 58,264 more rows]
[truncated: 123 more columns]

[truncated: 5 more sheets: Table_S5, Table_S6, Table_S7, Table_S8, Files_S1]
